# Supplementary material for: Verification and comparison of pig, mouse, and human genome similarities: use of manual assembly and analyses
Source: BMC Genomics. 2025 Dec 18;27:85. doi: 10.1186/s12864-025-12388-x (PMC12831279; doi:10.1186/s12864-025-12388-x)
Supplement: Supplementary file 1 — Supplementary Material 1: Table S1. Summary of Gene Omission Errors. [file 12864_2025_12388_MOESM1_ESM.xlsx]

## Sheet: Detailed Descriptions
Table 1S. Summary of Gene Ommission Errors
Ensembl 11.1	NCBI 11.1	MARC 1.0	Chromosome Number*	Chromosome Accession Number	NCBI Start	NCBI End	Gene Size
IL1F10	IL1F10	TAAR6	1	NC_010443.5	31124661	31125693	1032
CHAMP1	CHAMP1	TAAR7*	1	NC_010443.5	31134610	31135694	1084
CLDN34	ENSSSCG00070018197	TAAR6B*	1	NC_010443.5	31140622	31141654	1032
ENSSSCG00070018197	IGHV3-23L17-2	MCHR2	1	NC_010443.5	66837664	66856947	19283
ERLIN1	IGHV3-23L17-3	C18orf32	1	NC_010443.5	99036269	99043229	6960
IGHV3-23L17-2	IGKV1-12	SNORD58C	1	NC_010443.5	99045257	99045183	74
IGHV3-23L17-3	IGKV2D-28L3*	SNORD58A	1	NC_010443.5	99047358	99047294	64
IGKV1-12	IL36A	SNORD58B	1	NC_010443.5	99047758	99047696	62
IGKV2D-28L3*	IL36G	LIPG	1	NC_010443.5	99081940	99110671	28731
IL1RN	IL36RN	ACAA2	1	NC_010443.5	99284467	99310759	26292
IL36A	LNC13	SCARNA17	1	NC_010443.5	99311569	99311869	300
IL36B	NLGN2	IFNW5*	1	NC_010443.5	224569117	224569689	572
IL36G	OR8J2	OR1J4L13*	1	NC_010443.5	262615183	262616327	1144
IL36RN	OR8J3	OR1J4L2*	1	NC_010443.5	262829292	262849072	19780
LNC13	OR8J3L1*	CACNA1B	1	NW_018084833.1	33120	227438	194318
MIR9806-1	OR8J3LPs1*	EHMT1	1	NW_018084833.1	252499	390079	137580
MIR9806-4	OR8K3	ARRDC1	1	NW_018084833.1	391610	408264	16654
NLGN2	OR8K3L3*	ZMYND19	1	NW_018084833.1	408578	417846	9268
OR8J2	OR8K3L5*	DPH7	1	NW_018084833.1	420551	438572	18021
OR8J3	OR8K5L1	NSMF	1	NW_018084833.1	503351	512083	8732
OR8J3L1*	OR8K5L2*	LOC106507765	1	NW_018084833.1	511452	537590	26138
OR8J3LPs1*	PCDHB10	NOXA1	1	NW_018084833.1	542046	551751	9705
OR8K3	PCDHB16	EXD3	1	NW_018084833.1	550229	609162	58933
OR8K3L3*	PCDHB3	NRARP	1	NW_018084833.1	613908	616409	2501
OR8K3L5*	PSD4	TOR4A	1	NW_018084833.1	642496	646377	3881
OR8K5L1	SNORD39	NELFB	1	NW_018084833.1	647556	656244	8688
OR8K5L2*	SPEM1	TUBB4B	1	NW_018084833.1	665653	668282	2629
PCDHB10	SPEM3	SLC34A3	1	NW_018084833.1	672184	677577	5393
PCDHB16		RNF224	1	NW_018084833.1	679056	680013	957
PCDHB3		CYSRT1	1	NW_018084833.1	681718	686036	4318
PDCD2		ENTPD8	1	NW_018084833.1	681718	686036	4318
PLAAT4		RNF208	1	NW_018084833.1	685577	687438	1861
PSD4		NDOR1	1	NW_018084833.1	690221	698002	7781
SNORD39		TMEM203	1	NW_018084833.1	698002	699557	1555
SPEM1		TPRN	1	NW_018084833.1	699708	709773	10065
SPEM3		SSNA1	1	NW_018084833.1	710885	712502	1617
		ANAPC2	1	NW_018084833.1	712512	725770	13258
		TMEM210	1	NW_018084833.1	722802	725770	2968
		LRRC26	1	NW_018084833.1	725913	727874	1961
		OR5M11	1	NW_018085237.1	813576	831632	18056
		OR1J4L6*	1	NW_018085257.1	1809545	1810730	1185
		C11orf98	2	NC_010444.4	9084212	9090032	5820
		MYRF	2	NC_010444.4	9761230	9795873	34643
		FBXO3	2	NC_010444.4	27146407	27183496	37089
		CD59	2	NC_010444.4	27186587	27207303	20716
		C11orf91	2	NC_010444.4	27212137	27215545	3408
		KIAA1549L	2	NC_010444.4	27237646	27366841	129195
		PSMA1	2	NC_010444.4	44740102	44755296	15194
		COPB1	2	NC_010444.4	44761072	44799063	37991
		OR2T11L1*	2	NC_010444.4	52987210	52988163	953
		OR2T11L2*	2	NC_010444.4	53045413	53046366	953
		OR2T2Ps1*	2	NC_010444.4	54376574	54377323	749
		BRD4	2	NC_010444.4	62250958	62345851	94893
		EPHX3	2	NC_010444.4	62348531	62353118	4587
		NOTCH3	2	NC_010444.4	62364507	62402348	37841
		LOC100628051	2	NC_010444.4	62401849	62430067	28218
		ILVBL	2	NC_010444.4	62435368	62447030	11662
		SYDE1	2	NC_010444.4	62447030	62453944	6914
		LOC100523890	2	NC_010444.4	62645793	62646776	983
		MUC16	2	NC_010444.4	67037522	66981746	55776
		OR1M1	2	NC_010444.4	67104948	67105889	941
		OR1M1L*	2	NC_010444.4	67117093	67118034	941
		LOC100624207	2	NC_010444.4	67135517	67136455	938
		OR7G1L5*	2	NC_010444.4	67156307	67157248	941
		LOC100515649	2	NC_010444.4	67156307	67157248	941
		LOC110259757	2	NC_010444.4	67194606	67195523	917
		LOC110259632	2	NC_010444.4	67202992	67203963	971
		OR7G1	2	NC_010444.4	67217239	67218177	938
			2	NC_010444.4	67224715	67225668	953
		LOC100514947	2	NC_010444.4	67227820	67230487	2667
		OR7G1L1*	2	NC_010444.4	67233651	67234592	941
		OR7G1L3*	2	NC_010444.4	67245160	67246104	944
		LOC100737876	2	NC_010444.4	67245160	67246104	944
		OR7G1L2*	2	NC_010444.4	67262190	67263149	959
		OR7G3	2	NC_010444.4	67265438	67266382	944
		ZNF347L3*	2	NC_010444.4	67277068	67280857	3789
		LOC100512888	2	NC_010444.4	67346297	67348133	1836
		OR7D2	2	NC_010444.4	67372431	67373689	1258
		LOC102161660	2	NC_010444.4	67398730	67399668	938
		ENSSSCG00000049027	2	NC_010444.4	122763665	122763168	497
		LOC110258459	2	NW_018085022.1	17122	18051	929
		OR7A17L13*	2	NW_018085058.1	165707	166675	968
		MIR1302-1	3	NC_010445.4	1	136	135
		HBA2	3	NC_010445.4	41482353	41483564	1211
		HBA1	3	NC_010445.4	41486699	41487559	860
		POU3F3	3	NC_010445.4	49804112	49807730	3618
		MFSD9	3	NC_010445.4	51511400	51527651	16251
		SLC9A2	3	NC_010445.4	51535798	51623003	87205
		SLC9A4	3	NC_010445.4	51686001	51749996	63995
		IL18RAP	3	NC_010445.4	51762111	51794552	32441
		IL18R1	3	NC_010445.4	51803383	51844758	41375
		IL1RL1	3	NC_010445.4	51868549	51902454	33905
		IL1RL2	3	NC_010445.4	51978857	52011607	32750
		MAP4K3	3	NC_010445.4	100887148	101084667	197519
		LRATD1	3	NC_010445.4	122720957	122713388	7569
		IGKV2-28L6*	3	NW_018084839.1	11346	12087	741
		IGKV2D-28Ps2*	3	NW_018084839.1	32171	33009	838
		IGKV2D-28Ps1*	3	NW_018085169.1	304135	304698	563
		SH2D1B	4	NC_010446.5	88097534	88129792	32258
		NOS1AP	4	NC_010446.5	88129231	88471741	342510
		C1orf226	4	NC_010446.5	88129231	88471741	342510
		NOS1AP-C1orf226*	4	NC_010446.5	88129231	88471741	342510
		SPATA46	4	NC_010446.5	88150072	88153711	3639
		ENSSSCG00000043904	4	NC_010446.5	88438884	88444184	5300
		OLFML2B	4	NC_010446.5	88522171	88560305	38134
		ATF6	4	NC_010446.5	88591279	88806156	214877
		DUSP12	4	NC_010446.5	88811565	88818513	6948
		FCRLB	4	NC_010446.5	88832726	88839308	6582
		FCRLA	4	NC_010446.5	88846054	88855310	9256
		FCGR2B	4	NC_010446.5	88873762	88892964	19202
		FCGR3A	4	NC_010446.5	88948357	88956513	8156
		HSPA6	4	NC_010446.5	88970592	88973109	2517
		FCGR2A	4	NC_010446.5	88973813	88989781	15968
		FLG2	4	NC_010446.5	96992602	96997794	5192
		ENSSSCG00000047285	5	NC_010447.5	1	90763913	90763912
		OR6C1L3*	5	NC_010447.5	20530644	20535957	5313
		OR6C4L2*	5	NC_010447.5	21030051	21030979	928
		CENPC1Ps1*	5	NC_010447.5	61224179	61223853	326
		SLC6A13	5	NC_010447.5	67574149	67617513	43364
		MRPL42	5	NC_010447.5	89631613	89661775	30162
		UBE2NL	5	NC_010447.5	89673306	89716345	43039
		NUDT4	5	NC_010447.5	89714012	89728260	14248
		ENSSSCG00000050072*	5	NC_010447.5	89728415	89888433	160018
		EEA1	5	NC_010447.5	90131707	90257014	125307
		OR6C1L4*	5	NW_018084989.1	47436	49177	1741
		SNORA73B	6	JACDOW010000006.1	174636946	174636761	185
		CHST8	6	NC_010448.4	43371436	43493250	121814
		KCTD15	6	NC_010448.4	43528677	43545834	17157
		LSM14A	6	NC_010448.4	43847882	43901697	53815
		GARRE1	6	NC_010448.4	43933704	44030663	96959
		GPI	6	NC_010448.4	44038374	44069331	30957
		PDCD2L	6	NC_010448.4	44074107	44097070	22963
		UBA2	6	NC_010448.4	44103150	44141396	38246
		WTIP	6	NC_010448.4	44150875	44178378	27503
		LILRA6	6	NC_010448.4	58763837	58771368	7531
		SNORA73A	6	NC_010448.4	85534254	85534457	203
		SNORA73AL*	6	NC_010448.4	85535474	85535677	203
		DSC3	6	NC_010448.4	114916759	114963688	46929
		DSC2	6	NC_010448.4	114982259	115021332	39073
		DSC1	6	NC_010448.4	115042225	115076097	33872
		SNORA70HL3*	6	NC_010448.4	134201028	134201163	135
		ZNF184	7	NC_010449.4	21413273	21435236	21963
		ZNF391	7	NC_010449.5	21389120	21400090	10970
		MIR7857	7	NC_010449.5	21459700	21459787	87
		LINC01012	7	NC_010449.5	21559156	21564456	5300
		H4C12	7	NC_010449.5	21589227	21588767	460
		H2AC16L*	7	NC_010449.5	21620230	21621328	1098
		H2AC16	7	NC_010449.5	21620627	21621498	871
		H4C11	7	NC_010449.5	21626738	21626351	387
		OR2W6	7	NC_010449.5	21674659	21678300	3641
		OR2B6	7	NC_010449.5	21687684	21690212	2528
		OR2W3L3	7	NC_010449.5	21706566	21707906	1340
		OR2W3L4	7	NC_010449.5	21732685	21734270	1585
		OR2W3L2*	7	NC_010449.5	21732685	21734270	1585
		RAB23	7	NC_010449.5	28632065	28658958	26893
		BAG2	7	NC_010449.5	28668587	28680497	11910
		BEND6	7	NC_010449.5	28769888	28811923	42035
		SNORD13E	7	NC_010449.5	80127959	80128062	103
		SERPINA3-6*	7	NC_010449.5	115963304	115972037	8733
		SERPINA3-2	7	NC_010449.5	115978453	115987392	8939
		BDKRB2	7	NC_010449.5	117438622	117472005	33383
		BDKRB1	7	NC_010449.5	117491350	117492410	1060
		ATG2B	7	NC_010449.5	117506298	117586651	80353
		GSKIP	7	NC_010449.5	117586742	117607575	20833
		AK7	7	NC_010449.5	117609791	117667247	57456
		PAPOLA	7	NC_010449.5	117676083	117740348	64265
		VRK1	7	NC_010449.5	117942929	118025991	83062
		MIR342	7	NC_010449.5	121021761	121021840	79
		ZNF451	7	NC_010449.5	28682284	28765489	83205
		OR11A1L1*	7	NW_018084852.1	34129	35628	1499
		UGT2C1*	8	NC_010450.3	66465430	66504189	38759
		STATH	8	NC_010450.3	66944851	66953345	8494
		UGT2B4	8	NC_010450.4	66191042	66205622	14580
		UGT2B17	8	NC_010450.4	66251785	66297861	46076
		UGT2B31*	8	NC_010450.4	66310697	66323755	13058
		UGT2B7L*	8	NC_010450.4	66372277	66340549	31728
		LOC100624891	8	NC_010450.4	66571838	66599191	27353
		UGT2A3L1*	8	NC_010450.4	66602127	66640637	38510
		UGT2A1	8	NC_010450.4	66646241	66689685	43444
		UGT2A3	8	NC_010450.4	66646241	66689685	43444
		UGT2A2	8	NC_010450.4	66676724	66675987	737
		SULT1B1	8	NC_010450.4	66727047	66748761	21714
		SULTD1	8	NC_010450.4	66762885	66789582	26697
		SULT1E1	8	NC_010450.4	66811536	66838181	26645
		REG4L*	8	NC_010450.4	66868427	66874496	6069
		CSN1S1	8	NC_010450.4	66888231	66908306	20075
		CSN2	8	NC_010450.4	66914231	66922636	8405
		CSN1S2	8	NC_010450.4	66971081	67012343	41262
		HSTN	8	NC_010450.4	66971097	66980917	9820
		PRR27	8	NC_010450.4	67023892	67028934	5042
		ODAM	8	NC_010450.4	67059284	67068117	8833
		LOC102160683	8	NC_010450.4	67080135	67100128	19993
		FDCSP	8	NC_010450.4	67084574	67090540	5966
		LOC106507819	8	NC_010450.4	67084574	67090540	5966
		CSN3	8	NC_010450.4	67099131	67109112	9981
		LOC110262119	8	NC_010450.4	67130687	67134427	3740
		ZNF215	9	NC_010451.4	2578166	2600117	21951
		OR2D3	9	NC_010451.4	2613271	2616327	3056
		OR10A4	9	NC_010451.4	2628434	2636418	7984
		OR2D2	9	NC_010451.4	2628558	2634038	5480
		OR10A2	9	NC_010451.4	2644212	2650595	6383
		OR10A5	9	NC_010451.4	2663256	2678732	15476
		OR6A2	9	NC_010451.4	2700569	2705447	4878
		OR6B2	9	NC_010451.4	2718937	2724492	5555
		OR6B2L1*	9	NC_010451.4	2735013	2737209	2196
		OR52N1L1*	9	NC_010451.4	3675410	3676375	965
		OR51Q1L3*	9	NC_010451.4	4378057	4381166	3109
		HBB	9	NC_010451.4	4800683	4801941	1258
		OR51G2L1*	9	NC_010451.4	4935749	4936907	1158
		ENSSSCG00000045081	9	NC_010451.4	59723682	59723188	494
		TRGV8	9	NC_010451.4	108719974	108719508	466
		MARK1	10	NC_010452.4	9980277	10106507	126230
		C1orf115	10	NC_010452.4	10115917	10127722	11805
		MTARC1	10	NC_010452.4	10190759	10264467	73708
		MTARC2	10	NC_010452.4	10190759	10264467	73708
		HLX	10	NC_010452.4	10263441	10269882	6441
		CTSV	10	NC_010452.4	25202360	25208058	5698
		SFT2D2Ps*	10	NC_010452.4	25273520	25274506	986
		ZNF782	10	NC_010452.4	25283962	25341650	57688
		ZNF510	10	NC_010452.4	25371236	25393185	21949
		PRXL2C	10	NC_010452.4	25428129	25444609	16480
		CDC14B	10	NC_010452.4	25471976	25590022	118046
		HABP4	10	NC_010452.4	25599413	25636000	36587
		ZNF367	10	NC_010452.4	25707711	25735073	27362
		SNORD13	12	NC_010454.4	23275017	23275120	103
		PPM1E	12	NC_010454.4	35051936	35262698	210762
		ENSSSCG00000049622	12	NC_010454.4	35059841	35062032	2191
		TRIM37	12	NC_010454.4	35259292	35393464	134172
		SKA2	12	NC_010454.4	35396565	35433294	36729
		PRR11	12	NC_010454.4	35433694	35462958	29264
		ELP6	12	NC_010455.5	30329815	30341952	12137
		SMARCC1	13	NC_010455.4	30409979	30576270	166291
		MAP4	13	NC_010455.4	30633049	30805183	172134
		DNAJC13	13	NC_010455.4	73573887	73707951	134064
		UBA5	13	NC_010455.4	73831485	73859781	28296
		MIR544B-18	13	NC_010455.4	150745563	150745483	80
		SCAP	13	NC_010455.5	30253262	30320625	67363
		CSPG5	13	NC_010455.5	30387225	30404181	16956
		DHX30	13	NC_010455.5	30602008	30632506	30498
		C4orf33Ps	13	NC_010455.5	30692714	30694096	1382
		ACP3	13	NC_010455.5	73471837	73530778	58941
		ACAD11	13	NC_010455.5	73733508	73831496	97988
		ACKR4	13	NC_010455.5	73773862	73777770	3908
		NPHP3	13	NC_010455.5	73843770	73901020	57250
		TRA2B	13	NC_010455.5	123760008	123780919	20911
		NMRAL1L*	13	NC_010455.5	123802640	123837673	35033
		SNORD13L5*	13	NC_010455.5	123838147	123838249	102
		ETV5	13	NC_010455.5	123873346	123930292	56946
		DGKG	13	NC_010455.5	123956294	124182966	226672
		MIR28	13	NC_010455.5	126282167	126282252	85
		WDR5B	13	NC_010455.5	138109758	138113638	3880
		FAM162A	13	NC_010455.5	138115499	138151828	36329
		MIX23	13	NC_010455.5	138152426	138178458	26032
		OR5K1L12*	13	NW_018084862.1	61618	62544	926
		CDC25A	13	NW_018085145.1	102860	133419	30559
		OR5K1L14*	13	NW_018085174.1	40108	41034	926
		OR5K1L19*	13	NW_018085178.1	23345	24298	953
		OR5K1L13*	13	NW_018085184.1	23667	24593	926
		NEIL2	14	NC_010456.4	14945129	14966305	21176
		MTMR9	14	NC_010456.5	14457974	14504453	46479
		FAM167A	14	NC_010456.5	14627242	14667494	40252
		BLK	14	NC_010456.5	14688489	14745946	57457
		GATA4	14	NC_010456.5	14858470	14938156	79686
		FDFT1	14	NC_010456.5	14976259	15010701	34442
		CTSB	14	NC_010456.5	15014139	15035081	20942
		DEFB136	14	NC_010456.5	15109961	15110778	817
		MIR9836	14	NC_010456.5	65750599	65750695	96
		PPP3CB	14	NC_010456.5	76239497	76305345	65848
		PTEN	14	NC_010456.5	99929590	100021619	92029
		GPR148	15	NC_010457.4	56994691	57001516	6825
		CFC1B	15	NC_010457.5	56943183	56951929	8746
		PRSS40*	15	NC_010457.5	56964162	56986079	21917
		AMER3	15	NC_010457.5	57035442	57047427	11985
		OLFR12L3	15	NC_010457.5	139097838	139098788	950
		OLFR12L5	15	NC_010457.5	139184522	139185889	1367
		COPS9	15	NC_010457.5	139260471	139264252	3781
		OTOS	15	NC_010457.5	139268930	139272155	3225
		GPC1	15	NC_010457.5	139457866	139483704	25838
		MIR149	15	NC_010457.5	139474769	139474844	75
		DUSP28	15	NC_010457.5	139536828	139539448	2620
		RNPEPL1	15	NC_010457.5	139542193	139551257	9064
		CAPN10	15	NC_010457.5	139557643	139568764	11121
		GPR35	15	NC_010457.5	139571093	139591638	20545
		AQP12B	15	NC_010457.5	139600775	139606712	5937
		KIF1A	15	NC_010457.5	139610624	139694841	84217
		OLFR12L1	15	NW_018085266.1	20257	21207	950
		LOC100522225*	16	NW_018085340.1	29167	37034	7867
		MIR1302B-2*	18	NC_010460.4	43607922	43608059	137
		PLAAT4	Unk	LUXT01083841.1	543755	536429	7326
		OR4S1L*	Unk	NW_018084870.1	291607	293974	2367
		LOC110258195	Unk	NW_018084901.1	992641	997518	4877
		OR7A17L10*	Unk	NW_018085058.1	203229	204077	848
		LOC110258563	Unk	NW_018085081.1	37182	38032	850
		FOXO4	X	NC_010461.5	57132549	57140377	7828
		CXorf65	X	NC_010461.5	57139975	57143070	3095
		IL2RG	X	NC_010461.5	57143568	57151242	7674
		MED12	X	NC_010461.5	57150884	57174367	23483
		GJB1	X	NC_010461.5	57241990	57249496	7506
		ZMYM3	X	NC_010461.5	57261923	57279427	17504
		NONO	X	NC_010461.5	57289783	57315933	26150
		ITGB1BP2	X	NC_010461.5	57316490	57321614	5124
		ENSSSCG00000045387	X	NC_010461.5	57326961	57324700	2261
		ENSSSCG00000050394	X	NC_010461.5	57327946	57334913	6967
		MIR325	X	NC_010461.5	61213842	61213935	93
		U6	X	NC_010461.5	94140416	94140522	106
		LOC106510029	Y	NC_010462.3	20197112	20202540	5428
						Mb	99.1506
*Chromosome location noted for gene listed for MARC 1.0
