# Supplementary material for: Verification and comparison of pig, mouse, and human genome similarities: use of manual assembly and analyses
Source: BMC Genomics. 2025 Dec 18;27:85. doi: 10.1186/s12864-025-12388-x (PMC12831279; doi:10.1186/s12864-025-12388-x)
Supplement: Supplementary file 2 — Supplementary Material 2: Table S2. Analysis of Proteins of Extreme Size. [file 12864_2025_12388_MOESM2_ESM.xlsx]

## Sheet: Sheet1
Table 2S. Analysis of Proteins of Extreme Size
Protein	Accession	Exons	Nt	ORF Length (nt)	Indels	Length Dawson build 08-30-24	NCBI 11.1	Ensembl 11.1	MARC 1.0
TTN	Predicted	312	103020	104172	6	34724	6 N, 6 X	ENSSSCG00000053021 (1441 AA), ENSSSCG00000036052 (441 AA), ENSSSCG00000042430 (545 AA, ENSSSCG00000034677 (563 AA), ENSSSCG00000038561 (550 AA),	27023 AA
MUC19	NP_001106757.1	171	40106	39864	0	13288	Correct	Not an annotated gene	Not an annotated gene
SYNE1	Predicted	152	27499	26499	3	8833	3 X, 3 N	ENSSSCG00000004081 (2230 AA), ENSSSCG00000049158 (455 AA), ENSSSCG00000004082 (2850 AA)	ENSSSCG00070026342 (1722 AA), ENSSSCG00070026304 (135 AA), ENSSSCG00070026268 (450 AA), ENSSSCG00070026235 (480 AA), ENSSSCG00070026219 (974 AA)
OBSCN	Predicted	118	26424	24684	0	8228	8228 AA	8518 AA	150 AA
DST	Predicted	112	24439	23418	0	7806	7797 AA	7673 AA	7673 AA
MACF1	Predicted	141	23519	22659	2	7553	542A AA, 2 N, 2 X	7516 AA	7553 AA
NEB	Predicted	183	22972	22185	2	7395	2 N, 2 X	6665 AA	5606 AA
CCDC168	XP_020921551.1	4	24351	21963	0	7321	7321 AA	2306 AA	ENSSSCG00070015172 (lncRNA) ENSSSCG00070015174 (lncRNA) ENSSSCG00070015178 (lncRNA)
SYNE2	XP_005660096.2	116	21767	20823	0	6941	Correct	6940 AA	6920 AA
FSIP2	XP_020931131.1	23	20837	20787	0	6929	Correct	6731 AA	846 AA
ADGRV1	XP_020941035.1	91	21541	18939	0	6313	Correct	6253 AA	ENSSSCG00070008488 (2774 AA) ENSSSCG00070008629 (333 AA)
AHNAK	Predicted	9	19612	18417	5	6139	5 N, 5 X	ENSSSCG00000033010 (2,177 AA) ENSSSCG00000036669 (150 AA)	5347 AA
MUC5AC	Predicted	49	17806	17427	6	5809	6 N, 6 X	4915 AA	3743 AA
MUC5B	Predicted	49	18263	17274	1	5758	1 N, 1 X	4385 AA	LncRNA
MUC6	Predicted	33	19628	17076	0	5692	5118 AA	2670 AA	2787 AA
KMT2D	Predicted	56	17324	16959	1	5653	5650 AA, 1 N, 1 X	lncRNA	ENSSSCG00070030489 (116 AA) ENSSSCG00070030492 (783 AA)
HMCN1	XP_020958297.1	107	17839	16908	0	5636	Correct	Correct	ENSSSCG00070011487 (830 AA) ENSSSCG00070011781 (124 AA)
MDN1	Predicted	102	17684	16800	1	5600	1 N, 1 X	5596 AA	Correct
MUC2	Predicted	52	16130	15930	6	5310	5319 AA, 6 N, 6 X	ENSSSCG00000052122 (963 AA) ENSSSCG00000040035 (1798 AA)	3743 AA
RNF213	Predicted	72	17574	15735	ND	5245	Not an annotated gene	1024 AA	4910 AA
USH2A	Predicted	72	18534	15612	4	5204	5600 AA	1544 AA	1546 AA
UBR4	JAA53804.1	106	15865	15546	2	5182	5182 AA, 2 N, 2 X	5180 AA	5181 AA
SSPO	Predicted	103	15705	15399	0	5133	5303 AA	5103 AA	5101 AA
HYDIN	Predicted	92	16459	15342	4	5114	4 N, 4 X	991 AA	Correct
PCLO	Predicted	26	20251	15324	1	5108	1 N, 1 X	2760 AA	5114 AA
BLTP1	XP_020957277.1	94	16155	15273	0	5091	Correct	Correct	2241 AA
TNXB	XP_020953986.1	44	15647	15225	0	5075	Correct	4137 AA	4134 AA
HMCN2	Predicted	102	15694	15186	3	5062	1 N, 1 X	5047 AA	5016 AA
RYR1	NP_001001534.1	106	15384	15105	0	5035	Correct	4979 AA	4998 AA
EPPK1	Predicted	3	16051	15105	0	5035	4510 AA	3970 AA	Pseudogene
RYR2	Predicted	107	16588	14991	2	4997	2 N, 2 X	4900 AA	4967 AA
FAT4	Predicted	18	17651	14949	5	4983	5 N, 5 X	4883 AA	4982 AA
KMT2C	XP_020934780.1	64	17115	14931	0	4977	Correct	4920 AA	4900 AA
BIRC6	Predicted	78	15884	14664	2	4888	3 N, 3 X	4843 AA	Correct
RYR3	Predicted	107	15574	14613	2	4871	4871 AA, 2 N, 2 X	4871 AA, misassembled	Correct
HERC1	XP_001927286.4	80	15199	14577	0	4859	Correct	4845 AA	4881 AA
HERC2	JAG69485.1	98	15282	14556	0	4852	Correct	4759 AA	Correct
DNHD1	Predicted	41	16014	14211	4	4737	4816 AA, 4 N, 4 X	357 AA	590 AA
DNAH8	Predicted	97	14418	14187	4	4729	4 N, 4 X	4671 AA	4710 AA
MYCBP2	XP_020921391.1	89	15037	14025	0	4675	Correct	4772 AA	4639 AA
LRP2	Predicted	80	15508	13956	1	4652	1 N, 1 X	4626 AA	4630 AA
DYNC1H1	Predicted	78	14323	13938	1	4646	1 N, 1 X	4647 AA	Correct
DNAH5	Predicted	86	15809	13893	2	4631	2 N, 2 X	4586 AA	4476 AA
DNAH14	Predicted	90	13971	13827	0	4609	4567 AA	ENSSSCG00000031483, 4173 AA	ENSSSCG00070005987, 494 AA ENSSSCG00070005469, 443 AA ENSSSCG00070006048, 119 AA
DNAH10	XP_020927878.1	79	14638	13776	0	4592	Correct	4354 AA	ENSSSCG00070017970, 970 AA ENSSSCG00070017988, 235 AA
LRP1B	Predicted	91	16455	13770	2	4590	2 N, 2 X	4620 AA	4492 AA
SACS	XP_020921121.1	12	15381	13764	0	4588	Correct	Correct	4577 AA
FAT1	NP_001177099.1	29	14904	13764	0	4588	Correct	Pseudogene	4580 AA
APOB	XP_020941351.1	31	14158	13719	0	4573	Correct	Correct	4572 AA
PLEC	XP_020946024.1	43	10721	13674	0	4558	Correct	4673 AA	519 AA
FAT3	Predicted	33	18857	13671	4	4557	4 N, 4 X	1134 AA	4556 AA
LRP1	JAA53703.1	89	15059	13632	3	4544	3 N, 3 X	428 AA	4543 AA
DNAH11	XP_020919088.1	82	14742	13539	0	4513	Correct	4525 AA	4525 AA
DNAH2	Predicted	92	14212	13518	1	4506	1 N, 1 X	4469 AA	4282 AA
DNAH9	Predicted	73	13797	13506	0	4502	4487 AA	4487 AA	4485 AA
DNAH17	Predicted	81	13756	13386	3	4462	3 N, 3 X	4459 AA	4241 AA
ABCA13	XP_020919556.1	75	15317	13353	0	4451	Correct	4656 AA	4528 AA
STARD9	Predicted	36	14736	13293	0	4431	4430 AA	757 AA	4483 AA
HUWE1	XP_013841606.1	91	14176	13266	0	4422	Correct	4415 AA	4415 AA
HSPG2	XP_020951154.1	103	14355	13212	0	4404	Correct	4346 AA	4307 AA
ANK3	Predicted	52	15032	13128	2	4376	2 N, 2 X	1889 AA	1908 AA
VPS13D	XP_020951037.1	70	16126	13092	0	4364	Correct	4390 AA	Correct
FAT2	Predicted	31	14579	13050	5	4350	5 N, 5 X	4285 AA	4315 AA
ALMS1	XP_005662521.1	23	13184	12996	0	4332	Correct	Correct	Correct
PKD1	XP_013843264.1	47	14212	12951	0	4317	4316 AA	4316 AA	4313 AA
DYNC2H1	Predicted	90	13567	12942	1	4314	1 N, 1 X	4312 AA	4306 AA
HECTD4	XP_005657379.1	76	15853	12813	0	4271	Correct	4502 AA	4501 AA
PKHD1L1	Predicted	79	21307	12720	4	4240	106507421, 1822 AA, (1 N, 1 X) 100525460, 4240 AA, (4 N, 4 X)	ENSSSCG00000033927, 732 AA ENSSSCG00000006025, 4200 AA	4216 AA
DNAH6	XP_020942964.1	81	12809	12465	0	4155	Correct	Correct	Correct
PRKDC	Predicted	86	14362	12405	0	4135	Correct	Correct	Correct
ANK2	Predicted	55	14520	12300	7	4100	7 N, 7 X	ENSSSCG00000063375, 245 AA ENSSSCG00000009125, 1913 AA	4060 AA
DNAH3	Predicted	69	13489	12216	4	4072	4 N, 4 X	4020 AA	3983 AA
DNAH7	Predicted	68	12291	12072	2	4024	2 N, 2 X	4022 AA	Correct
VPS13B	XP_020946261.1	80	13762	12054	0	4018	Correct	Correct	Correct
FRAS1	XP_013834268.2	74	16462	12039	0	4013	Correct	Correct	3998 AA
KMT2A	XP_020918570.1	37	16718	12009	0	4003	Correct	3926 AA	3952 AA
DNAH12	XP_020925466.1	78	11946	11883	0	3961	Correct	3938 AA	3946 AA
BSN	XP_020924420.1	12	15985	11826	0	3942	Correct	3841 AA	Correct
FLG	XP_020946480.1	3	13635	11772	0	3924	Correct	ENSSSCG00000054200 53 AA ENSSSCG00000044041, 979 AA	ENSSSCG00070002570 480 AA ENSSSCG00070028021, pseudogene
AKAP9	NP_001240753.1	55	12489	11694	0	3898	Correct	Correct	3872 AA
TRRAP	XP_020941763.1	72	12444	11574	0	3858	Correct	Correct	3772 AA
SPTBN5	Predicted	71	12176	11544	0	3848	4032 AA	3703 AA	3588 AA
AHNAK2	XP_020937162.1	9	12153	11457	0	3819	Correct	Correct	732 AA
ZNF469	XP_020949328.1	3	12517	11433	0	3811	Correct	Not an annotated gene	ENSSSCG00070007459, lncRNA ENSSSCG00070007468, pseudogene
LYST	JAA53665.1	61	12677	11394	0	3798	3797 AA	3864 AA	3852 AA
VPS13C	XP_020950021.1	88	13266	11271	0	3757	Correct	Correct	Correct
MUC4	Predicted	25	11665	11235	0	3745	1412 AA	1180 AA	1180 AA
LAMA5	XP_020933876.1	81	11472	11172	0	3724	Correct	3697 AA	3575 AA
ZFHX3	Predicted	11	15821	11157	0	3719	3722 AA	3704 AA	3706 AA
CSMD3	XP_020946241.1	75	13997	11121	0	3707	Correct	3668 AA	Correct
DMD	NP_001012408.1	87	13770	11022	0	3674	Correct	3679 AA	ENSSSCG00070024059, 967 AA ENSSSCG00070024111, 2140 AA
SMG1	JAG69152.1	64	15532	10977	0	3659	Correct	Correct	3658 AA
SPEN	JAG69140.1	15	12261	10965	1	3655	1 N, 1 X	Not an annotated gene	3604 AA
CUBN	Predicted	71	11536	10860	1	3620	100521743, 1 N, 1X 100739603 408 AA	3625 AA	3576 AA
ZFHX4	XP_020944839.1	15	14156	10833	0	3611	Correct	Correct	3610 AA
CSMD2	Predicted	73	13472	10818	1	3606	1 N, 1 X	ENSSSCG00000003622, 1106 AA ENSSSCG00000003622, 343 AA	3629 AA
CSMD1	Predicted	73	14373	10692	4	3564	4 X, 4 N	3291 AA	3563 AA
XIRP2	Predicted	13	12747	10656	0	3552	3319 AA	3538 AA	3537 AA
USP34	JAA53700.1	80	11327	10641	0	3547	Correct	3522 AA	Correct
WDFY3	XP_005656619.1	74	14209	10635	1	3545	3527 AA, 1 N, 1 X	3526 AA	3527 AA
RELN	Predicted	65	11702	10380	2	3460	2 N, 2 X	3458 AA	3459 AA
UTRN	JAA53694.1	84	10547	10305	0	3435	Correct	3431 AA	3451 AA
BRCA2	Predicted	27	11450	10278	9	3426	9 N, 9 X	3289 AA	3379 AA
VCAN	NP_001193358.1	15	12367	10146	0	3382	Correct	Correct	3453 AA
DCHS2	Predicted	24	10773	10098	1	3366	1 N, 1 X	3365 AA	3284 AA
LAMA3	XP_003482090.3	78	10549	10035	0	3345	Correct	Correct	3284 AA
DCHS1	Predicted	21	10773	9888	2	3296	2 N, 2 X	3294 AA	3294 AA
LOC400499	Predicted	71	11962	9828	0	3276	2831 AA	3265 AA	3257 AA
COL6A3	Predicted	71	11962	9828	0	3276	2831 AA	2901 AA	3272 AA
GOLGB1	Predicted	42	10963	9816	1	3272	1 N, 1 X	3271 AA	Correct
WDFY4	JAG69048.1	27	11411	9816	1	3272	1 N, 1 X	3138 AA	2991 AA
SPEG	Predicted	55	11588	9792	4	3264	4 N, 4 X	2877 AA	3222 AA
CPLANE1	Predicted	28	10447	9723	1	3241	3240 AA, 1 N, 1 X	3129 AA	3223 AA
RANBP2	JAA53678.1	60	10525	9723	1	3241	3240 AA	3233 AA	3176 AA
PCNT	XP_020929397.1	16	11544	9639	0	3213	3157 AA, 1 N, 1 X	Not an annotated gene	2766 AA
CEP350	XP_013840079.1	50	13801	9597	1	3199	3105 AA, 1 N, 1 X	3067 AA	3162 AA
VPS13A	Predicted	50	10546	9555	4	3185	4 N, 4 X	3171 AA	Correct
TRIO	JAG69048.1	68	9978	9555	3	3185	3 N, 3 X	3109 AA	3174 AA
CFAP47	Predicted	65	9836	9300	1	3177	1 N, 1 X	ENSSSCG00000012219, 952 AA ENSSSCG00000030800, 419 AA	ENSSSCG00070024202 953 AA ENSSSCG00070024210 442 AA
LAMA2	Predicted	76	11078	9516	1	3172	3112 AA, 1 N, 1 X	ENSSSCG00000004207, 925 AA ENSSSCG00000033894, 2070 AA	3126 AA
BPTF	Predicted	34	11833	9498	1	3166	2909 AA, 1 N, 1 X	2923 AA	3030 AA
CELSR1	JAA53678.1	33	10127	9462	0	3154	102159820, 1816 AA 110260610, 1486 AA	3320 AA	3113 AA
FRYL	Predicted	51	15718	9438	1	3146	3157 AA, 1 N, 1 X	2659 AA	3024 AA
EYS	Predicted	46	10016	9432	1	3144	3122 AA, 1 N, 1 X	576 AA	576 AA
HTT	NP_999129.1	67	12781	9414	0	3138	Correct	Correct	3137 AA
REV3L	XP_020946897.1	41	10856	9300	0	3130	Correct	Correct	Correct
FRY	Predicted	63	10797	9330	2	3110	100155799, 2 N, 2 X, 3016 AA 102166104, 773 AA	2992 AA	Correct
BOD1L1	XP_005656553.1	69	11050	9330	1	3110	Correct	2992 AA	2795 AA
CFAP54	Predicted	69	9760	9300	1	3100	3102 AA, 1 N, 1 X	3038 AA	3097 AA
PRUNE2	Predicted	25	12397	9294	7	3098	3114, 7 N, 7 X	ENSSSCG00000060679, 206 AA ENSSSCG00000039009, 644 AA	3099 AA
ASPM	Predicted	28	10974	9282	1	3094	3092 AA, 1 N, 1 X	3136 AA	3129 AA
DMXL1	XP_020940325.1	40	9910	9252	0	3084	Correct	Correct	3080 AA
LAMA1	Predicted	63	9559	9243	1	3081	1 N, 1 X	3041 AA	3078 AA
COL12A1	XP_013848274.2	67	11741	9195	0	3065	Correct	Correct	Correct
DMXL2	JAA53662.1	47	10655	9171	0	3057	Correct	Correct	Correct
ATM	NP_001116552.1	69	12697	9171	0	3057	Correct	Correct	3056 AA
MGA	JAG69372.1	27	11750	9162	1	3054	1 N, 1 X	3053 AA	Correct
CHD7	XP_020956833.1	69	11617	9090	0	3030	Correct	Correct	1130 AA
ZZEF1	XP_005656553.1	28	10371	8982	0	2994	2968, 1 N, 1 X	2877 AA	2967 AA
MKI67	XP_020929397.1	66	15383	8958	2	2986	Correct	3209 AA	ENSSSCG00070001187, lncRNA ENSSSCG00070001048, 1130 AA ENSSSCG00070000824, 293 AA
KALRN	Predicted	38	11081	8958	2	2986	2 N, 2 X	ENSSSCG00000021656 837 AA ENSSSCG00000030362, 1223 AA	2985 AA
TRANK1	Predicted	66	10455	8913	2	2971	3131 AA, 2 N, 2 X	2938 AA	Correct
ASH1L	Predicted	33	11981	8889	0	2963	2958 AA	2940 AA	2958 AA
TNRC18	XP_020940331.1	47	9301	8886	1	2962	1 N, 1 X	2928 AA	3072 AA
CRYBG3	XP_020926350.1	22	11636	ß	0	2951	Correct	Correct	2824 AA
COL7A1	XP_005669576.1	120	9124	8814	0	2938	Correct	Correct	2933 AA
CELSR2	Predicted	34	10833	8769	1	2923	2920, 1 N, 1 X	2917 AA	2918 AA
HELZ2	XP_003127524.2	20	9574	8745	0	2915	Correct	2902 AA	2874 AA
HRNR	Predicted	3	8924	8745	0	2915	2858 AA	ENSSSCG00000042564 266 AA ENSSSCG00000030031, 1023 AA	265 AA
FBN2	Predicted	65	10730	8736	2	2912	2 N, 2 X	2875 AA	2910 AA
CHD9	JAG69640.1	55	11455	8700	1	2900	1 N, 1 X	2883 AA	Correct
PRRC2C	XP_005653789.1	36	10697	8697	0	2899	Correct	2894 AA	2862 AA
FBN1	NP_001001771.1	66	11882	8613	0	2871	Correct	Correct	Correct
MYO15B	Predicted	71	9653	8577	1	2859	3011 AA, 1 N, 1 X)	ENSSSCG00000036248, 2913 AA	ENSSSCG00070021041, 523 AA ENSSSCG00070021054, 599 AA ENSSSCG00070021084, lncRNA
FBN3	XP_013850150.2	68	10317	8574	0	2858	Correct	Correct	Correct
LRBA	JAG69405.1	61	8324	8565	0	2855	Correct	2834 AA	2834 AA
NF1	JAA74223.1	58	12674	8520	1	2840	1 N, 1 X	2847 AA	Correct
PDZD2	Predicted	30	11642	8457	6	2819	`	ENSSSCG00000058255, 375 AA ENSSSCG00000030991, 190 AA	2754 AA
NIPBL	JAG69338.1	49	10427	8412	0	2804	Correct	Correct	Correct
AKAP13	XP_020955571.1	39	13114	8388	0	2796	Correct	ENSSSCG00000002259, 1420 AA, ENSSSCG00000002260, 169 AA	2837 AA
UBR5	Predicted	60	10879	8379	0	2793	2792 AA	2792 AA	2770 AA
TENM2	Predicted	36	10823	8322	1	2774	2799 AA, 1 N, 1 X	2773 AA	Correct
TENM4	Predicted	36	13568	8313	5	2771	2858 AA, 5 N, 5 X	2749 AA	2617 AA
ANKHD1-EIF4EBP3	Predicted	36	9004	8286	0	2762	Not an annotated gene	Not an annotated gene	Not an annotated gene
NBEAL2	XP_020924350.1	56	8880	8259	0	2753	Correct	2796 AA	2749 AA
ITPR1	XP_020924938.1	63	9858	8244	0	2748	Correct	2746 AA	2720 AA
TENM1	NP_001156750.1	41	12803	8196	0	2732	Correct	Correct	Correct
SRRM2	NP_001231474.1	16	9193	8196	0	2732	Correct	2741 AA	2741 AA
UNC79	XP_020955291.1	60	9147	8193	0	2731	Correct	2655 AA	2655 AA
MXRA5	Predicted	7	10397	8181	4	2727	100519997, 4 X, 4 N 110257935, 1836 AA	Pseudogene	2727 AA
ZNF292	XP_003121328.1	1	10608	8166	0	2722	Correct	Correct	Correct
CHD6	Predicted	43	10788	8157	0	2719	Correct	Correct	Correct
KMT2B	Predicted	38	8472	8157	1	2719	1 N, 1 X	2621 AA	2712 AA
ITPR2	XP_020948578.1	62	12481	8106	0	2702	Correct	Correct	Correct
NSD1	JAG69327.1	28	13127	8103	0	2701	Correct	Correct	Correct
NBEAL1	JAG69346.1	61	15827	8085	0	2695	Correct	2621 AA	Chimeric (CYP20A1, NBEAL1), 3130 AA
HIVEP1	XP_005652684.1	19	8816	8079	0	2693	Correct	Correct	564 AA
FLG2	Predicted	4	8714	8025	0	2675	Not an annotated gene	ENSSSCG00000030031, 1023 AA ENSSSCG00000042564, 266 AA	Sequence is not present
ARMCX4	XP_020935471.1	18	9043	8019	0	2673	Correct	Correct	1540 AA
GCN1	JAA53607.1	58	8730	8013	0	2671	Correct	2679 AA	Correct
ITPR3	XP_003128393.1	59	9388	8013	0	2671	Correct	2680 AA	2670 AA
SETX	XP_020926313.1	33	10684	7983	0	2661	2670 AA	2676 AA	2676 AA
MYO9A	XP_020956560.1	48	12574	7944	0	2648	Correct	2548 AA	2647 AA
ATR	Predicted	49	8303	7932	0	2644	2648 AA	2652 AA	Correct
FLNA	JAG69539.1	48	8312	7917	0	2639	Correct	2897 AA	2664 AA
FLNB	XP_020924720.1	47	9522	7899	0	2633	Correct	Correct	Correct
TEP1	JAA53690.1	55	10208	7872	1	2624	1 N, 1 X	2623 AA	2586 AA
USP24	XP_020953473.1	73	10653	7857	0	2619	Correct	Correct	2573 AA
ANKRD17	XP_020956040.1	37	10874	7851	0	2617	2499 AA	2625 AA	2606 AA
ANKRD11	XP_020952697.1	21	8919	7836	0	2612	Correct	Correct	2611 AA
HECTD1	Predicted	45	9175	7830	0	2610	2139 AA	2564 AA	Correct
MAST4	Predicted	42	10648	7827	0	2609	Correct	2356 AA	ENSSSCG00070017772, 1847 AA ENSSSCG00070017811, 350 AA
COL6A5	XP_005669320.2	44	8995	7785	0	2595	Correct	2337 AA	2352 AA
CEP295	Predicted	32	8034	7785	1	2595	2648 AA, 1 N, 1 X	2552 AA	2564 AA
CFAP46	XP_020929561.1	58	8372	7782	0	2594	Correct	2546 AA	ENSSSCG00070022057, 289 AA ENSSSCG00000010768, 287 AA
ABCA12	Predicted	55	9002	7782	1	2594	1 N, 1 X	2593 AA	2552 AA
PDE4DIP	XP_020946303.1	55	8938	7737	0	2579	100517759, 2579 AA 100624559 338 AA	2562 AA	2368 AA
EPG5	Predicted	47	12815	7734	1	2578	2580 AA, 1 N, 1 X	2531 AA	2577 AA
STAB1	XP_020924549.1	69	7939	7707	0	2569	Correct	2557 AA	2503 AA
ZFHX2	XP_020954891.1	17	8990	7695	0	2565	Correct	Correct	ENSSSCG00070001452, 1397 AA ENSSSCG00070001463, 404 AA
SPTBN4	XP_020950053.1	40	8668	7692	0	2564	Correct	2682 AA	ENSSSCG00070002942, 904 AA, ENSSSCG00070002966, 676 AA
NOTCH1	XP_020936696.1	34	9321	7680	0	2560	Correct	Correct	2560 AA
FCGBP	Predicted	32	7873	7677	1	2559	1 N, 1 X	2503 AA	2504 AA
SETD2	Predicted	26	8551	7674	1	2558	1 N, 1 X	2557 AA	Correct
TLN2	XP_020949914.1	59	8782	7671	0	2557	Correct	2542 AA	2542 AA
USP9X	JAG69059.1	45	12335	7662	0	2554	Correct	2570 AA	2559 AA
USP9Y	XP_003484218.1	47	9621	7656	0	2552	Correct	2554 AA	ENSSSCG00000027046, 2554 AA, ENSSSCG00000021305, 851 AA
STAB2	Predicted	73	9764	7650	1	2550	1 N, 1 X	Misasseembled	2547 AA
MTOR	JAG69359.1	60	8736	7644	0	2548	Correct	Correct	Correct
ZFYVE26	JAA53696.1	45	9909	7623	1	2541	1 N, 1 X	2545 AA	Correct
TLN1	JAA53802.1	57	8909	7623	0	2541	Correct	Correct	2524 AA
ANKHD1	NP_001190196.1	35	8208	7620	0	2540	Correct	2652 AA	2538 AA
JMJD1C	XP_020929306.1	30	8716	7605	0	2535	Correct	2534 AA	2591 AA
NCOR2	Predicted	49	9039	7602	0	2534	2471 AA	1400 AA	2457 AA
LRRK2	NP_001106908.1	54	9368	7578	0	2526	Correct	2501 AA	2454 AA
CIC	Predicted	23	8250	7566	1	2522	2530 AA, 1 N, 1 X	2523 AA	1607 AA
FASN	NP_001093400.1	43	8096	7536	0	2512	Correct	2510 AA	Correct
CACNA1A	Predicted	49	8625	7497	4	2499	2591 AA, 4 N, 4 X	2455 AA	2262 AA
PIEZO1	XP_020949316.1	51	7633	7485	0	2495	Correct	2639 AA	2655 AA
PTPN13	Predicted	48	8522	7476	1	2492	2487 AA, 1 N, 1 X	2460 AA	Correct
CEP192	Predicted	46	8111	7476	1	2492	Chimeric (SEH1L, CEP192), 2906 AA, 1 N, 1 X	1864 AA	Chimeric (SEH1L, CEP192), 2530 AA
IGF2R	NP_001231402.1	48	9034	7464	0	2488	Correct	Correct	2506 AA
ATRX	XP_020935739.1	38	11178	7458	0	2486	Correct	Correct	2213 AA
DOP1A	XP_020947483.1	46	7935	7455	0	2485	Correct	2476 AA	Correct
FN1	Predicted	46	8659	7434	1	2478	2625 AA, 1 N, 1 X	2462 AA	2417 AA
MAP1B	XP_003134080.1	8	12036	7422	0	2474	Correct	Correct	2473 AA
ACAN	XP_013852336.1	19	8267	7416	0	2472	Correct	2434 AA	2175 AA
NOTCH2	JAA53674.1	34	11168	7413	0	2471	Correct	2479 AA	2479 AA
RIF1	XP_003359765.2	41	13488	7398	0	2466	Correct	Correct	2443 AA
PKD1L2	Predicted	44	7665	7398	2	2466	2494 AA, 2 N, 2 X	2431 AA	991 AA
ACACB	NP_001193328.1	56	8572	7362	0	2454	Correct	2452 AA	Correct
SPTAN1	JAG69137.1	60	7868	7356	1	2452	2489 AA, 1 N, 1 X	2390 AA	2497 AA
BDP1	XP_005672583.2	42	10178	7347	0	2449	Correct	Correct	848 AA
SON	XP_005657204.1	15	8385	7341	0	2447	Correct	Correct	2424 AA
CEP250	XP_001929443.1	40	8958	7320	0	2440	Correct	Correct	2438 AA
CREBBP	XP_005662241.2	33	10131	7320	0	2440	Correct	Correct	2439 AA
HIVEP2	XP_005659224.1	15	9732	7317	0	2439	Correct	Correct	2437 AA
SPG11	Predicted	41	8483	7311	0	2437	2435 AA	2435 AA	2408 AA
ABCA2	Predicted	49	8073	7308	2	2436	2 N, 2 X	2433 AA	2513 AA
GVIN1L1*	XP_020917982.1	3	9470	7287	0	2429	Correct	Correct	Not an annotated gene
NCOR1	Predicted	46	8363	7269	1	2423	2413 AA, 1 N, 1 X	2384 AA	1888 AA
EP300	Predicted	31	8863	7263	1	2421	1 N, 1 X	2420 AA	2386 AA
GVIN1	Predicted	1	8149	7263	1	2421	1 N, 1 X	329 AA	ENSSSCG00070000990, 235 AA ENSSSCG00070000978 354 AA
PTPRQ	XP_020948723.1	45	7484	7260	0	2420	Correct	2327 AA	2297 AA
HIVEP3	Predicted	17		7200	6	2400	6 N, 6 X	591 AA	868 AA
CSPG4B	XP_013840220.1	18	8740	7191	0	2397	Correct	Correct	Correct
SPTBN2	XP_020938429.1	42	7890	7170	0	2390	Correct	2397 AA	ENSSSCG00070009106, 934 AA ENSSSCG00070009270, 628 AA
GPR179	XP_020922737.1	11	7680	7164	0	2388	Correct	Correct	2361 AA
COL6A4	Predicted	23	7403	7152	1	2384	1 N, 1 X	1592 AA	2384 AA
ACACA	Predicted	63	10281	7149	0	2383	2377 AA	Correct	Correct
NAV3	Predicted	42	10932	7149	0	2383	2362 AA	Correct	1837 AA
WNK1	Predicted	31	11480	7122	1	2374	1 N, 1 X	2350 AA	Correct
ROS1	XP_020944767.1	46	10441	7029	0	2343	Correct	Correct	2341 AA
SEC16A	XP_020936786.1	36	8786	7029	0	2343	Correct	Correct	Correct
PCNX1	XP_020955078.1	38	12755	7026	0	2342	Correct	2341 AA	Correct
CACNA1H	XP_020942524.1	36	7928	7023	0	2341	Correct	2331 AA	2224 AA
KNL1	Predicted	27	8848	7008	1	2336	100626221, 1 N, 1 X 110258507, 126 AA	ENSSSCG00000039107; 297 AA ENSSSCG00000042522, 1204 AA	2330 AA
PRPF8	XP_020923227.1	43	7301	7005	0	2335	Correct	Correct	Correct
CACNA1B	Predicted	47	9618	6987	1	2329	1 N, 1 X	2329 AA	Sequence is not present
BRWD1	XP_020926647.1	47	9995	6975	0	2325	Correct	Correct	2315 AA
NOTCH3	XP_020939290.1	33	8084	6963	0	2321	Correct	ENSSSCG00000037526, 105 AA ENSSSCG00000025176, 2321 AA	Sequence is not present
AKAP6	XP_020955520.1	24	15563	6963	0	2321	Correct	2320 AA	2320 AA
CSPG4	XP_003128533.4	11	8497	6957	0	2319	Correct	Correct	Correct
SPTBN1	XP_020943877.1	39	8942	6945	0	2315	Correct	2365 AA	2361 AA
DOCK7	JAA74165.1	53	10050	6936	0	2312	Correct	Correct	Correct
CACNA1E	XP_020958273.1	52	17255	6930	0	2310	Correct	2447 AA	2447 AA
DOP1B	JAG69580.1	39	7329	6867	2	2289	2 N, 2 X	2287 AA	2288 AA
ARID1A	XP_020951289.1	20	8615	6858	0	2286	Correct	2289 AA	2279 AA
GOLGA4	HDB21888.1	29	7899	6852	2	2284	2 N, 2 X, 2282 AA	2241 AA	2127 AA
POLE	XP_020929603.1	51	8046	6849	0	2283	Correct	2284 AA	Correct
GON4L	XP_020945360.1	35	7832	6849	0	2283	Correct	Correct	2239 AA
CACNA1I	Predicted	37	10972	6849	1	2283	1 N, 1 X	2118 AA	2182 AA
ZNF318	XP_001926827.1	10	8065	6846	0	2282	Correct	Correct	Correct
ABCA4	Predicted	50	7829	6828	1	2276	1 N, 1 X, 2339 AA	2320 AA	2316 AA
URB1	Predicted	39	7503	6807	1	2269	1 N, 1 X	2255 AA	2242 AA
COL6A6	Predicted	44	8534	6804	2	2268	2 N, 2 X	2266 AA	Correct
AHCTF1	JAA53720.1	39	8699	6795	0	2265	Correct	2333 AA	Correct
ABCA1	JAA53776.1	58	10330	6783	0	2261	Correct	Correct	Correct
F5	NP_999285.1	25	7305	6774	0	2258	Correct	Correct	2254 AA
USF3	XP_005670259.2	7	13670	6765	0	2255	Correct	Correct	Correct
DNAJC13	XP_020925116.1	57	8000	6744	0	2248	Correct	Correct	Sequence is not present
PRRC2B	XP_020926066.1	33	11038	6726	0	2242	Correct	Correct
SPAG17	Predicted	56	6946	6705	5	2235	5 N, 5 X	482 AA	2226 AA
BLTP2	XP_003131813.3	40	7544	6699	0	2233	Correct	2232 AA	2208 AA
DIDO1	Predicted	19	8572	6687	1	2229	1 N, 1 X, 2228 AA	2242 AA	1183 AA
CACNA1C	Predicted	56	9307	6675	2	2225	2 N, 2 X	ENSSSCG00000027725, 1291 AA, ENSSSCG00000041764, 826 AA, ENSSSCG00000043418, lncRNA	ENSSSCG00070016195, 925 AA ENSSSCG00070016216, 1278 AA
CAD	Predicted	45	7134	6675	2	2225	2 N, 2 X	2203 AA	2252 AA
ZNF407	XP_020929439.1	13	7832	6663	0	2221	Correct	Correct	Correct
PTPRB	XP_020947646.1	37	12152	6639	0	2213	Correct	Correct	Correct
SORL1	XP_020918668.1	48	10854	6639	0	2213	Correct	Correct	2202 AA
MED13L	JAA53668.1	32	9910	6627	0	2209	Correct	2181 AA	2411 AA
ASCC3	JAG69716.1	44	8077	6609	0	2203	Correct	Correct	Correct
TNC	Predicted	31	7693	6603	0	2201	2449 AA	2420 AA	Correct
SDK1	Predicted	46	10125	6570	0	2190	2076	2141	2151
INTS1	XP_003124308.3	48	7171	6567	0	2189	Correct	Correct	Correct
MALRD1	Predicted	46	6972	6561	1	2187	2197 AA, 1 N, 1 X	310 AA	2154 AA
DOCK10	XP_003133735.3	59	7286	6558	0	2186	Correct	Correct	Correct
CABIN1	XP_013838592.1	43	7015	6552	0	2184	Correct	2222 AA	2083 AA
CACNA1D	XP_013837236.1	53	8795	6549	0	2183	Correct	Correct	Correct
FREM1	XP_020919173.1	48	11187	6546	0	2182	Correct	Correct	Correct
MED12L	XP_020925271.1	49	10866	6546	0	2182	Correct	2182 AA	Correct
MED12	JAA53757.1	45	6936	6537	0	2179	Correct	Correct	Sequence is not present
ARFGEF3	XP_020943095.1	35	14745	6528	0	2176	Correct	Correct	2152 AA
MED13	XP_020922959.1	31	10550	6519	0	2173	Correct	Correct	Correct
SDK2	Predicted	47	10916	6516	1	2172	2096 AA , 1 N, 1 X	249 AA	2101 AA
SHANK1	Predicted	25	8086	6501	1	2167	1 X, 1 N	308 AA	sequence is not present
PRRC2A	NP_001108147.1	31	6939	6498	0	2166	Correct	Correct	2163 AA
NACAD	XP_003134919.2	7	8747	6492	0	2164	Correct	2209 AA	1520 AA
NAV1	XP_020920169.1	35	12882	6486	0	2162	Correct	2164 AA	2084 AA
PCM1	XP_020933576.1	46	7951	6486	0	2162	Correct	2184 AA	2185 AA
MYO9B	Predicted	40	7547	6465	1	2155	1 N, 1 X	2226 AA	2192 AA
ABCA7	XP_020939931.1	47	6834	6435	0	2145	Correct	Correct	Correct
SNRNP200	JAA53766.1	45	6891	6408	0	2136	Correct	Correct	Correct
NIN	XP_020957310.1	35	10505	6408	0	2136	Correct	Correct	3134 AA
DYSF	Predicted	58	6816	6405	1	2135	1 N, 1 X	2119 AA	2120 AA
PLXNB1	Predicted	44	7077	6405	1	2135	1 N, 1 X, 2134 AA	2162 AA	2133 AA
F8	NP_999332.1	27	8185	6399	0	2133	Correct	Correct	Correct
TDRD6	Predicted	5	7125	6384	1	2128	1 N, 1 X	2113 AA	Pseudogene
GTF3C1	XP_005662121.1	37	7183	6345	0	2115	Correct	Correct	2081 AA
DSCAML1	Predicted	38	6900	6339	1	2113	1 N, 1 X	2111 AA	2111 AA
PRR14L	XP_001925074.2	9	10684	6324	0	2108	Correct	2084 AA	Correct
ARHGAP32	XP_013835017.2	30	10676	6309	0	2103	Correct	2089 AA	2096 AA
MPDZ	XP_020919385.1	51	7927	6306	0	2102	Correct	Correct	2092 AA
NUMA1	XP_005653721.1	38	7208	6306	0	2102	Correct	2134 AA	2082 AA
PI4KA	XP_001929604.6	59	6692	6300	0	2100	Correct	2072 AA	2068 AA
DOCK8	Predicted	54	8175	6297	1	2099	(1 N, 1 X)	1998 AA	Correct
PIKFYVE	XP_013839891.1	43	9916	6294	0	2098	Correct	Correct	2097 AA
CRYBG1	XP_020946164.1	23	9233	6285	0	2095	Correct	Correct	2093 AA
DOCK6	XP_020939525.1	51	6409	6249	0	2083	Correct	2123 AA	Correct
NUP214	XP_005660586.1	37	6929	6243	0	2081	Correct	2016 AA	Correct
MYOF	XP_020929511.1	59	6961	6240	0	2080	Correct	Correct	Correct
ATG2B	NP_001177206.1	42	9771	6231	0	2077	Correct	Correct	Sequence is not present
DOCK11	JAA74167.1	9	6652	6222	1	2074	(1 N, 1 X)	2056 AA	1974 AA
CIT	XP_020929202.1	50	8263	6207	0	2069	Correct	2104 AA	2102 AA
ARHGEF17	Predicted	24	8106	6198	1	2066	1 N, 1 X	1043 AA	Not an annotated gene
KAT6B	XP_001928984.1	20	8560	6195	0	2065	Correct	Correct	2058 AA
AGRN	XP_020950837.1	41	7526	6195	0	2065	Correct	2108 AA	2108 AA
NCOA6	XP_013840750.1	20	7453	6183	0	2061	Correct	Correct	Correct
MYO18A	Predicted	47	7550	6174	0	2058	Not an annotated gene	1234 AA	2427 AA
ANKRD12	XP_020951722.1	17	7664	6165	0	2055	Correct	2032 AA	Correct
ANKRD12	JAG69728.1	17	7664	6165	0	2055	Correct	2032 AA	Correct
MYO10	XP_005672454.2	44	8001	6165	0	2055	Correct	2069 AA	2042 AA
PRR12	Predicted	14	7491	6162	4	2054	(4 N, 3 X)	1730 AA	328 AA
FANCM	XP_003480507.1	25	9273	6159	0	2053	Correct	2067 AA	2068 AA
FANCM	XP_003480507.1	25	9273	6159	0	2053	Correct	2067 AA	2068 AA
HEATR5A	Predicted	36	7538	6150	2	2050	2 N, 2 X	ENSSSCG00000061987 (113 AA) ENSSSCG00000001970 (1205 AA)	Correct
MDC1	Predicted	18	6440	6144	0	2048	2042 AA	2047 AA	2037 AA
TRPM6	XP_020920634.1	41	9599	6126	0	2042	Correct		2027 AA
MYH14	XP_020950443.1	46	6672	6120	0	2040	Correct	Correct	2039 AA
MYH10	Predicted			6111	2	2037	2 N, 2 X	947 AA	ENSSSCG00070013332, 181 AA ENSSSCG00070022874, 230 AA ENSSSCG00070022847, 951 AA
Summary		16448	3853119	3215925	258	1075033	0.531429	0.274286	0.234286
		Total Exons	Total BP	BP in ORF	Indels	Amino Acids	% correctly assembled	% correctly assembled	% correctly assembled
* Pig-specific gene							N = ambiguous nucleotide X = ambiguous amino acid
