# Supplementary material for: Verification and comparison of pig, mouse, and human genome similarities: use of manual assembly and analyses
Source: BMC Genomics. 2025 Dec 18;27:85. doi: 10.1186/s12864-025-12388-x (PMC12831279; doi:10.1186/s12864-025-12388-x)
Supplement: Supplementary file 3 — Supplementary Material 3: Table S3. Status of KRTAP and LCE Genes in the 3 Pig Genomes. [file 12864_2025_12388_MOESM3_ESM.xlsx]

## Sheet: Gene Present but not Annotated
Table 3S. Status of KRTAP and LCE Genes in the 3 Pig Genomes
		Keratin Associated Proteins (KRTAP) Superfamily Genes
Gene	Biotype in Pig	NCBI 11.1	Ensembl 11.1	MARC 1.0	Notes
KRTAP10-7L2*	Protein Coding	102160031	ENSSSCG00000039836	ENSSSCG00070007385	Pig-specific gene. Pig gene has diverged into 4 paralogs (KRTAP10-7, KRTAP10-7L1*, KRTAP10-7L2, KRTAP10-7L3). Intronless. Single exon coding sequence.	1
KRTAP10-7	Protein Coding	100623490	ENSSSCG00000046681	ENSSSCG00070007401	No direct bovine or rodent orthologs. Pig gene has diverged into 3 paralogs (KRTAP10-7, KRTAP10-7L1*, KRTAP10-7L12). Error, Ensmebl locus ENSSSCG00000046681 encodes a truncated (240/311 AA) protein (build 11.1); locus is annotated as multiexonic (2). Error, MARC locus ENSSSCG00070007401 encodes a truncated (240/311 AA) protein; locus is annotated as multiexonic (2). Screened against NCBI build 11…	2
KRTAP12-2	Protein Coding	110256282	ENSSSCG00000036487	ENSSSCG00070009418	Bovine but no direct rodent orthologs. Intronless. Single exon coding sequence.	3
KRTAP11-1	Protein Coding	100626583	ENSSSCG00000038131	ENSSSCG00070014887	Bovine and rodent orthologs. Intronless. Single exon coding sequence.	4
KRTAP7-1	Protein Coding	100626483	ENSSSCG00000062373	ENSSSCG00070014891	Bovine and rodent orthologs. Intronless. Single exon coding sequence.	5
KRTAP8-1	Protein Coding	100626387	ENSSSCG00000056362	ENSSSCG00070014895	Bovine and rodent orthologs. Intronless. Single exon coding sequence.	6
KRTAP27-1	Protein Coding	100625464	ENSSSCG00000029297	ENSSSCG00070014982	Bovine and rodent orthologs.	7
KRTAP16-1	Protein Coding	110256006	ENSSSCG00000052790	ENSSSCG00070015392	Bovine and rodent orthologs. Error, Ensembl locus ENSSSCG00000052790 encodes a truncated (179/556 AA) protein (build 11.1), locus is annotated as multiexonic (4). Error, MARC locus ENSSSCG00070015392 encodes a truncated (146/556 AA) protein (build 1.0), locus is annotated as multiexonic (4). Screened against NCBI build 11.1. Intronless. Single exon coding sequence.	8
KRTAP9-2	Protein Coding	100518576	ENSSSCG00000039008	ENSSSCG00070015413	No bovine or rodent orthologs. Error, Ensembl locus ENSSSCG00000039008 encodes an elongated (218/186 AA) protein, locus is annotated as multiexonic (4). Error, MARC locus ENSSSCG00070015413 encodes an elongated (214/186 AA) protein, locus is annotated as multiexonic (5). Screened against NCBI build 11.1. Intronless. Single exon coding sequence.	9
KRTAP9-7	Protein Coding	100517674	ENSSSCG00000037569	ENSSSCG00070015416	Bovine but no rodent orthologs. Bovine gene is annotated as LOC112442669. Error, Ensembl locus ENSSSCG00000037569 encodes a truncated (203/266 AA) protein (build 11.1); locus is annotated as multiexonic (2). Error, MARC locus ENSSSCG00070015416 encodes a truncated (167/266 AA) protein (build 1.0); locus is annotated as multiexonic (2). Error, NCBI locus 100517674 contains sequences for 2 genes (K…	10
KRTAP4-5	Protein Coding	100517119	ENSSSCG00000033085	ENSSSCG00070015425	Error, Ensembl locus ENSSSCG00000033085 encodes an elongated (337/199 AA) protein; locus is annotated as multiexonic (build 11.1). Error, MARC locus ENSSSCT00070030298.1 encodes an elongated (337/199 AA) protein; locus is annotated as multiexonic (build 1.0). Error, NCBI locus is annotated as LOC100517119 keratin-associated protein 4-9. Intronless. Single exon coding sequence.	11
KRTAP4-8	Protein Coding	100522699	ENSSSCG00000033085	ENSSSCG00070015425	No bovine or rodent orthologs. Mouse gene annotated as Krtap4-8 has higher orthology to human KRTAP4-12. Pig gene has diverged into 2 paralogs (KRTAP4-8, KRTAP4-8L1*). Error, Ensembl locus ENSSSCG00000033085 contains sequences for 2 genes (KRTAP4-7, KRTAP4-8); locus is annotated as multiexonic (build 11.1). Error, MARC locus ENSSSCG00070015425 contains sequences for 2 genes (KRTAP4-7, KRTAP4-8); …	12
LOC100996750	Protein Coding	100516932	ENSSSCG00000033085	ENSSSCG00070015425	Bovine bit no rodent orthologs. Bovine gene is annotated as LOC100848572. Pig gene has diverged into 3 paralogs (KRTAP4-7, KRTAP4-7L1, LOC100996750). Error, Ensembl locus ENSSSCG00000033085 encodes a chimeric (LOC100996750, KRTAP4-9)) protein; locus is annotated as multiexonic (build 11.1). Error, MARC locus ENSSSCG00070015425 encodes a chimeric (LOC100996750, KRTAP4-9)) protein; locus is annotat…	13
KRTAP2-3	Protein Coding	102163700	ENSSSCG00000039030	ENSSSCG00070015441	Bovine and rodent orthologs. Bovine gene is annotated as LOC618938. Gene has diverged into 2 paralogs (KRTAP2-3, KRTAP2-4) in humans. Gene has diverged into 4 paralogs (Krtap2-4, Gm11937, Gm11938, Gm11562) in mice. Mouse gene annotated as Krtap2-4 is actually Krtap2-3. Gene has diverged into 4 paralogs (KRTAP2-3, KRTAP2-3L1*, KRTAP2-4, KRTAP2-4L1*) in pigs and warthogs. Error, NCBI locus 10216370…	14
KRTAP1-5	Protein Coding	102164863	ENSSSCG00000049072	ENSSSCG00070015469	Mouse gene annotated as Krtap1-5 has very low orthology to human KRTAP1-5. Screened against Ensembl build 11.1. Error, MARC locus ENSSSCG00070015469 encodes a truncated (146/175 AA) protein (build 1.0); locus is annotated as multieonic (2). Error, NCBI locus 102164863 is annotated as keratin, high-sulfur matrix protein, B2A (build 11.1). Intronless. Single exon coding sequence.	15
KRTAP3-2	Protein Coding	110256008	ENSSSCG00000039927	ENSSSCG00070015487	Bovine and rodent orthologs. Bovine ortholog is annotated as keratin-associated protein 3-3. Screened against Ensembl build 11.1. Error, MARC locus ENSSSCG00070015487 encodes a truncated (97/100 AA) protein, locus is annotated as multiexonic (2). Error, NCBI locus 110256009 is annotated as keratin-associated protein 3-2 (build 11.1). Error, NCBI locus 110256008 is annotated as keratin-associated …	16
KRTAP3-3	Protein Coding	110256009	ENSSSCG00000054562	ENSSSCG00070015492	Bovine and rodent orthologs. Screened against Ensembl build 11.1. Screened against MARC build 1.0. Error, NCBI locus 110256009 is annotated as keratin-associated protein 3-2 (build 11.1). Error, NCBI locus 110256008 is annotated as keratin-associated protein 3-3 (build 11.1). Intronless. Single exon coding sequence.	17
KRTAP15-1	Pseudogene	Not an annotated gene	ENSSSCG00000043242	ENSSSCG00070007784	Bovine and rodent orthologs.		15
KRTAP19-5	Protein Coding	Not an annotated gene	ENSSSCG00000057396	ENSSSCG00070007788	Mouse gene annotated as Krtap19-5 has very low orthology to human KRTAP19-5. Intronless. Single exon coding sequence.	19
SCYGR8L3*	Protein Coding	Not an annotated gene	ENSSSCG00000046567	ENSSSCG00070013532	Pig-specific gene. Pig gene has diverged itno 8 paralogs (SCYGR8, SCYGR8L1*, SCYGR8L2*, SCYGR8L3*, SCYGR8L4*, SCYGR8L5*, SCYGR8L6*, SCYGR8L7*). Error, Ensembl locus ENSSSCG00000046567 is annotated as SCYGR8 (build 11.1). Error, MARC locus ENSSSCG00070013532 is annotated as SCYGR8 (build 1.0). Intronless. Single exon coding sequence.	20
KRTAP20-3	Pseudogene	Not an annotated gene	ENSSSCG00000053165	ENSSSCG00070014910	No bovine or rodent orthologs.		1
KRTAP22-1	Protein Coding	Not an annotated gene	ENSSSCG00000057039	ENSSSCG00070014922	No bovine or rodent orthologs. Pig gene has diverged into 2 paralogs and 1 pseudogene (KRTAP22-1, KRTAP22-1L1*, KRTAP22-1Ps*). Gene is also present in Phacochoerus africanus (LOC125113601). Intronless. Single exon coding sequence. Predicted RNA and protein sequences shown belo	22
KRTAP6-2L1*	Protein Coding	Not an annotated gene	ENSSSCG00000061363	ENSSSCG00070014929	Pig-specific gene. Intronless. Single exon coding sequence.	23
KRTAP9-3	Protein Coding	Not an annotated gene	ENSSSCG00000046804	ENSSSCG00070015404	No bovine or rodent orthologs. Mouse gene annotated as Krtap9-3 has no orhology to human KRTAP9-3 and high orthology to KRTAP1-1, Mouse subfamily reassigned to KRTAP1. Error, Ensembl locus ENSSSCG00000046804 is not annotated (build 11.1). Error, MARC locus ENSSSCG00070015404 is annotated as a pseudogene (build 1.0). Error, not an annotated gene in NCBI build 11.1. Intronless. Single exon coding s…	24
KRTAP1-4	Protein Coding	Not an annotated gene	ENSSSCG00000038114	ENSSSCG00070015460	Mouse gene annotated as Krtap1-4 has higher orthology to human KRTAP1-1. Error, Ensembl locus ENSSSCG00000038114 encodes an elongated (132/114 AA) protein , locus is annotated as multiexonic (2) (build 11.1).. Error, MARC locus ENSSSCG00070015460 is annotated as a pseudogene, locus is annotated as multiexonic (2) (build 1.0). Error, not an annotated gene in NCBI build 11.1. Intronless. Single exo…	25
KRTAP5-6	Protein Coding	Not an annotated gene	ENSSSCG00000039784	ENSSSCG00070016169	No bovine or rodent orthologs. Error, Ensembl locus ENSSSCG00000039784 encodes an elongated (175/139 AA) protein, locus is annotated as multiexomic (5). Error, MARC locus ENSSSCG00070016169 is annotated as a pseudogene; locus is annotated as multiexonic (6) (build 1.0). Error, not an annotated gene in NCBI build 11.1. Intronless. Single exon coding sequence.	26
KRTAP5-5	Protein Coding	Not an annotated gene	ENSSSCG00000050462	ENSSSCG00070016174	No direct bovine or rodent orthologs. Mouse gene annotated as Krtap5-5 has higher orthology to human KRTAP5-3 and less sequence orthology to human KRTAP5-5 than several other mouse proteins. Error, Ensembl locus ENSSSCG00000050462 encodes a truncated (220/250 AA) protein; locus is annotated as multiexonic (5) (build 11.0). Error, gene is duplicated (ENSSSCG00070016174, ENSSSCG00070016179) in MARC…	27
KRTAP4-8L1*	Protein Coding	100517304	Not an annotated gene	ENSSSCG00070015436	Pig gene has diverged into 2 paralogs (KRTAP4-8, KRTAP4-8L). Pig-specific gene. Error, not an annotated gene in Ensembl build 11.1. Error, MARC locus ENSSSCG00070015436 encodes a truncated (160/170 AA) protein (build 1.0). Screened against NCBI build 11.1. Intronless. Single exon coding sequence.	28
SCYGR8L1*	Protein Coding	Not an annotated gene	ENSSSCG00000041850	ENSSSCG00070013535	Pig gene has diverged itno 8 paralogs (SCYGR8, SCYGR8L1*, SCYGR8L2*, SCYGR8L3*, SCYGR8L4*, SCYGR8L5*, SCYGR8L6*, SCYGR8L7*). Error, Ensembl locus ENSSSCG00000041850; encodes a truncated (87/109 AA); /locus is annotated as multiexonic. Screened against MARC build 1.0. Intronless. Single exon coding sequence.	29
SCYGR4Ps*	Pseudogene	Not an annotated gene	ENSSSCG00000045791	ENSSSCG00070013583	Pig gene has diverged into 2 paralogs (SCYGR4*, SCYGR4L1*) and 1 pseudogene (SCYGR4Ps*) Error, Ensembl locus ENSSSCG00000045791 is annotated as SCYGR5 and encodes an 87 AA protein; locus is annotated as multiexonic (4) (build 11.1).		2
KRTAP6-3Ps1*	Pseudogene	Not an annotated gene	ENSSSCG00000048455	ENSSSCG00070014927	Pig-specific pseudogene. Error, Ensembl locus ENSSSCG00000048455 is annotated as KRTAP6-2, a 67 AA protein coding gene; locus is annotated as multiexonic (4). Screened against MARC build 1.0. Error, not an annotated gene in NCBI build 11.1. Intronless.		3
KRTAP5-10L1*	Protein Coding	Not an annotated gene	Not an annotated gene	ENSSSCG00070016190	Pig gene has diverged into 2 paralogs (KRTAP5-10, KRTAP5-10L1*). Error, not an annotated gene in Ensembl build 11.1. Error, MARC locus ENSSSCG00070016190 is annotated as multiexonic (5) (build 1.0). Error, an annotated gene in NCBI build 11.1. Intronless. Single exon coding sequence.	32
KRTAP10-3L1*	Protein Coding	100622826	ENSSSCG00000025793	Not an annotated gene	Pig-specific gene. Gene has diverged into 4 paralogs (KRTAP10-3, KRTAP10-3L1*, KRTAP10-3L2*, KRTAP10-3L3*) in pigs. Intronless. Single exon coding sequence.	33
KRTAP29-1	Protein Coding	110255910	ENSSSCG00000047939	Not an annotated gene	Bovine and rodent orthologs. Error, Ensembl locus ENSSSCG00000047939, encodes a truncated (346/360 AA) protein; locus is annotated as multiexonic (2) (build 11.1). Error, not an annotated gene in MARC build 1.0. Error, NCBI locus ENSSSCG00000047939, encodes an elongated protein (371/360 AA) (build 11.1). Structural difference, the mouse protein has 0 Keratin B2 Superfamily domains, the pig and hu…	34
KRTAP1-1	Protein Coding	100523088	ENSSSCG00000017451	ENSSSCG00070010682	No bovine or rodent orthologs. Bovine gene annotated as KRTAP1-1 is actually KRTAP1-3. Error, MARC locus ENSSSCG00070010682 encodes an elongated (165/160 AA) protein not annotated (build 1.0). Error, NCBI locius 100523088 is annotated as LOC100523088 and encodes an elongated (165/160 AA) protein (build 11.1); locus is annotated as multiexonic (2). Intronless. Single exon coding sequence.	35
KRTAP17-1	Protein Coding	100514981	ENSSSCG00000041928	ENSSSCG00070015382	Bovine and rodent orthologs. Error, MARC locus ENSSSCG00070015382 is annotated as a pseudogene (build 1.0).; locus is annotated as multiexonic (2) Intronless. Single exon coding sequence.	36
KRTAP21-1	Protein Coding	Not an annotated gene	ENSSSCG00000056687	Not an annotated gene	Bovine but no rodent orthologs. Screened against Ensembl build 11.1. Pig gene has diverged into 28 paralogs (KRTAP21-1, LOC112267897, KRTAP21-1L2*, KRTAP21-1L3, KRTAP21-1L4**, KRTAP21-1L5*, KRTAP21-1L6*, KRTAP21-1L7*, KRTAP21-1L8*, KRTAP21-1L9*, KRTAP21-1L10*, KRTAP21-1L11*, KRTAP21-1L12*, KRTAP21-1L13*, KRTAP21-1L14*, KRTAP21-1L15*, KRTAP21-1L16*, KRTAP21-1L17*, KRTAP21-1L18*, KRTAP21-1L19*, KRT…	37
KRTAP5-4	Protein Coding	Not an annotated gene	ENSSSCG00000048217	Not an annotated gene	Bovine and rodent orthologs. Predicted bovine ortholog LOC100141108 has limited sequence homology with human KRTAP5-4. Not an annotated gene in Ensembl build 11.1. Intronless. Single exon coding sequence.	38
KRTAP10-12	Protein Coding	100623597	ENSSSCG00000029038	ENSSSCG00070007372	Bovine but no rodent orthologs. Bovine ortholog is annotated as LOC616413. Pig gene has diverged into 2 paralogs (KRTAP10-12, KRTAP10-12L1*). Error, Ensembl locus ENSSSCG00000029038 encodes a truncated (276/292 AA) protein (build 1.0), locus is annotated as multiexonic (2). Error, MARC locus ENSSSCG00070007372 encodes a truncated (270/292 AA) protein (build 1.0), locus is annotated as multiexonic…	39
KRTAP10-3L2*	Protein Coding	100622629	Not an annotated gene	ENSSSCG00070007401	Pig-specific gene. Gene has diverged into 4 paralogs (KRTAP10-3, KRTAP10-3L1*, KRTAP10-3L2*, KRTAP10-3L3*) in pigs. Error, not an annotated gene in Ensembl build 11.1. Error, MARC locus ENSSSCG00070007401 encodes an elongated (240/206 AA) protein (build 1.0); locus is annotated as multiexonic (2). Intronless. Single exon coding sequence.	40
KRTAP10-8	Protein Coding	100623294	ENSSSCG00000047309	ENSSSCG00070007407	No direct bovine or rodent orthologs. Pig gene has diverged into 3 paralogs (KRTAP10-8, KRTAP10-8L21, KRTAP10-8L2*). Error, Ensembl locus ENSSSCG00000047309 encodes an elongated (279/230 AA protein; locus is annotated as multiexonic (4) (build 11.1.). Error, MARC locus ENSSSCG00070007407 encodes an elongated (279/230 AA protein; locus is annotated as multiexonic (4) (build 1.0.). Intronless. Sing…	41
KRTAP10-7L1*	Protein Coding	100622426	ENSSSCG00000028768	ENSSSCG00070007416	Pig-specific gene. Pig gene has diverged into 3 paralogs (KRTAP10-7, KRTAP10-7L1*, KRTAP10-7L12). Error, Ensembl locus ENSSSCG00000028768 encodes an incorrect protein (build 11.1).; locus is annotated as multiexonic (2). Error, MARC locus ENSSSCG00070007416 encodes an incorrect protein (build 1.0).; locus is annotated as multiexonic (2). Intronless. Single exon coding sequence.	42
KRTAP3-1	Protein Coding	110256010	Not an annotated gene	ENSSSCG00070013508	Bovine and rodent orthologs. Error, not an annotated gene in Ensembl build 11.1. Error, gene is duplicated (ENSSSCG00070015479, ENSSSCG00070013508) in MARC build 1.0; locus ENSSSCG00070015479 is annotated as multiexonic and a pseudogene. Screened against NCBI build 11.1. Intronless. Single exon coding region.	43
KRTAP13-2	Protein Coding	100625858	ENSSSCG00000037128	ENSSSCG00070014968	No bovine or rodent orthologs. Error, Ensembl locus ENSSSCG00000037128 encodes a truncated (173/176 AA) protein (build 11.1). Error, MARC locus ENSSSCG00070014968 is annotated as a pseudogene (build 1.0), locus is annotated as multiexonic (2). Intronless. Single exon coding sequence.	44
KRTAP10-12L1*	Protein Coding	100518807	ENSSSCG00000020673	Not an annotated gene	Pig-specific gene. Pig gene has diverged into 2 paralogs (KRTAP10-12, KRTAP10-12L1*). Error, Ensembl locus ENSSSCG00000020673 encodes a truncated (241/255 AA) protein, locus is annotated as multiexonic (4). Error, not an annotated gene in MARC build 1.0. Intronless. Single exon coding sequence.	45
KRTAP10-3	Protein Coding	106508042	Not an annotated gene	Not an annotated gene	Bovine and rodent orthologs. Bovine gene is annotated as LOC783811. Mouse gene is annotated as Gm3285. Gene has diverged into 4 paralogs (KRTAP10-3, KRTAP10-3L1*, KRTAP10-3L2*, KRTAP10-3L3*) in pigs. Error, Not an annotated gene in Ensembl build 11.1. Error, not an annotated gene in MARC build 1.0. Intronless. Single exon coding sequence.	46
KRTAP2-4	Protein Coding	100518930	Not an annotated gene	Not an annotated gene	No bovine or rodent orthologs. Gene has diverged into 2 paralogs (KRTAP2-3, KRTAP2-4) in humans. Gene has diverged into 4 paralogs (KRTAP2-3, KRTAP2-3L1*, KRTAP2-4, KRTAP2-4L1*) in pigs and warthogs. Mouse gene annotated as Krtap2-4 has higher orthology to human KRTAP2-3. Intronless. Single exon coding region.	47
KRTAP26-1	Protein Coding	100624997	Not an annotated gene	Not an annotated gene	Bovine and rodent orthologs.. Intronless. Single exon coding sequence.	48
KRTAP9-4	Protein Coding	100517492	Not an annotated gene	Not an annotated gene	No bovine or rodent orthologs. Intronless. Single exon coding sequence.	49
KRTAP10-3L3*	Protein Coding	100623198	Not an annotated gene	Not an annotated gene	Pig-specific gene. Gene has diverged into 4 paralogs (KRTAP10-3, KRTAP10-3L1*, KRTAP10-3L2*, KRTAP10-3L3*) in pigs. Intronless. Single exon coding sequence.	50
KRTAP10-8L1*	Protein Coding	100622533	Not an annotated gene	Not an annotated gene	Pig-specific gene. Pig gene has diverged into 3 paralogs (KRTAP10-8, KRTAP10-8L21, KRTAP10-8L2*). Intronless. Single exon coding sequence.	51
KRTAP10-8L2*	Protein Coding	110256557	ENSSSCG00000028768	Not an annotated gene	Pig-specific gene. Gene also present in Phacochoerus africanus. Pig gene has diverged into 3 paralogs (KRTAP10-8, KRTAP10-8L21, KRTAP10-8L2*). Error, Ensembl locus ENSSSCG00000028768 encodes an elongated (260/202 AA) protein (build 11.1); locus is annotaed as multiexonic (3). Intronless. Single exon coding sequence.	52
KRTAP13-5P	Pseudogene	Not an annotated gene	ENSSSCG00000040382	ENSSSCG00070001751	Rodent but no bovine orthologs. Mosue gene is annotated as Krtap14. Non-expressed pseudogene in pigs and humans (KRTAP13-5P). Protein coding gene in several non-rodent species (Camelus ferus, Camelus bactrianus, Camelus dromedarius). Error, Ensembl locus ENSSSCG00000040382 is annotated as KRTAP13-3 and encodes a 154 AA protein (build 11.1); locus is annotated as multiexonic (2). Error, gene is du…		4
KRTAP2-3L1*	Protein Coding	106504189	ENSSSCG00000025789	ENSSSCG00070004191	Gene has diverged into 4 paralogs (KRTAP2-3, KRTAP2-3L1*, KRTAP2-4, KRTAP2-4L1*) in pigs and warthogs. Error, Ensembl locus encodes ENSSSCG00000025789 an elongated (128/117 AA) protein (build 11.1). Error, MARC locus iencodes an elongated (128/117 AA) protein, locus is annotated as multiexonic (2). Error, NCBI locus 106504189 is annotated as keratin-associated protein 2-4-like. Intronless. Single…	54
KRTAP12-1	Protein Coding	106508044	ENSSSCG00000037222	ENSSSCG00070007380	Bovine and rodent orthologs. Bovine gene is annotated as LOC112448007. Mouse Krtap12-1 has a lower orthology to human KRTAP12-1 than the other putative mouse paralogs/orthologs. Pig gene has diverged into 3 paralogs (KRTAP12-1, KRTAP12-1L1*, KRTAP12-1L2*). Error, Ensembl locus ENSSSCG00000037222 encodes an elongated (157/105 AA) protein (build 11.1). Error, MARC locus ENSSSCG00070007380 encodes a…	55
KRTAP10-7L3*	Protein Coding	100623393	ENSSSCG00000046681	ENSSSCG00070007401	Pig-specific gene. Pig gene has diverged into 4 paralogs (KRTAP10-7, KRTAP10-7L1*, KRTAP10-7L2, KRTAP10-7L3). Error, Ensembl locus ENSSSCG00000046681 encodes a truncated (239/269 AA) protein (build 11.1), locus is annotaed as multiexonic (2). Error, MARC locus ENSSSCG00070007401 encodes a truncated (240/269 AA) protein (build 1.0), locus is annotaed as multiexonic (2). Error, NCBI locus 100623393…	56
KRTAP13-3	Protein Coding	100625768	ENSSSCG00000036435	ENSSSCG00070007773	No bovine or rodent orthologs. Error, Ensembl locus ENSSSCG00000036435 encodes an elongated (166/163 AA), locus is annotated as multiexonic (2) (build 11.1). Error, MARC locus ENSSSCG00070007773 encodes a truncated (145/163 AA), locus is annotated as multiexonic (2) (build 1.0). Error, NCBI locus 100625768 is annotated as keratin-associated protein 13-1-like (build 11.1). Intronless. Single exon …	57
KRTAP13-4	Protein Coding	100625168	ENSSSCG00000031696	ENSSSCG00070007780	No bovine or rodent orthologs. Gene is present in Phacochoerus africanus (LOC125113572). Error, Ensembl locus ENSSSCG00000031696 encodes an elongated (176/174 AA) protein (build 11.1), locus is annotated as multiexonic (2). Error, gene is artifactually duplicated (ENSSSCG00070001751, ENSSSCG00070007780) in MARC build 1.0; locus ENSSSCG00070001751 encode an elongated (193/174 AA) protein, locus is…	58
KRTAP1-3	Protein Coding	100523275	ENSSSCG00000027632	ENSSSCG00070009196	Bovine but no rodent ortholog. Bovine gene annotated as KRTAP1-1 is actually KRTAP1-3. Mouse gene annotated as Krtap1-3 has higher orthology to human KRTAP1-1. Error, Ensembl locus ENSSSCG00000027632 is not annotated (build 11.1). Error, MARC locus ENSSSCG00070009196 encodes an elongated (180/179 AA) protein that is not annotated (build 1.0). Error, NCBI locus 100523275 is annotated as keratin, h…	59
SCYGR8L2*	Protein Coding	Not an annotated gene	ENSSSCG00000046883	ENSSSCG00070013536	Gene is present in Phacochoerus africanus (LOC125122354). Pig gene has diverged itno 8 paralogs (SCYGR8, SCYGR8L1*, SCYGR8L2*, SCYGR8L3*, SCYGR8L4*, SCYGR8L5*, SCYGR8L6*, SCYGR8L7*). Ensembl locus ENSSSCG00000046883 is annotated as SCYGR6. MARC locus ENSSSCG00070013536 is annotated as SCYGR6. Error, not an annotated gene in NCBI build 11.1. Intronless. Single exon coding sequence.	60
SCYGR8L5*	Protein Coding	Not an annotated gene	ENSSSCG00000050586	ENSSSCG00070013588	Pig gene has diverged itno 8 paralogs (SCYGR8, SCYGR8L1*, SCYGR8L2*, SCYGR8L3*, SCYGR8L4*, SCYGR8L5*, SCYGR8L6*, SCYGR8L7*). Error, Ensembl locus ENSSSCG00000050586 is annotated as SCYGR4; locus is annotated as multiexonic (2) (build 11.1).. Error, MARC locus ENSSSCG00070013588 is annotated as a pseudogene (build 1.0).; locus is annotated as multiexonic (3). Error, not an annotated gene in NCBI b…	61
SCYGR4L1*	Protein Coding	Not an annotated gene	ENSSSCG00000049028	ENSSSCG00070013596	Pig gene has diverged into 2 paralogs (SCYGR4*, SCYGR4L1*) and 1 pseudogene (SCYGR4Ps*) Error, Ensembl locus ENSSSCG00000049028 encodes a truncated (103/109 AA) protein; locus is annotated as multiexonic. Error, MARC locus ENSSSCG00070013596 is annotated as a pseudogene (build 1.0); locus is annotated as a pseudogene. Error, not an annotated gene in NCBI build 11.1. Intronless. Single exon coding…	62
SCYGR8	Protein Coding	Not an annotated gene	ENSSSCG00000046567	ENSSSCG00070013596	No bovine or rodent orthologs. Pig gene has diverged itno 7 paralogs (SCYGR8, SCYGR8L1*, SCYGR8L2*, SCYGR8L3*, SCYGR8L4*, SCYGR8L5*, SCYGR8L6*). Screened against Ensembl build 11.1. Error, MARC locus ENSSSCG00070013596 is annotated as a pseudogene. Intronless. Single exon coding sequence. Gene present in NCBI curated Phacochoerus africanus genome (LOC125122291).	63
KRTAP20-2	Protein Coding	Not an annotated gene	ENSSSCG00000055516	ENSSSCG00070014914	Rodent but no bovine ortholog.	64
KRTAP22-1Ps*	Pseudogene	Not an annotated gene	ENSSSCG00000046017	ENSSSCG00070014933	Pig-specific gene. Pig gene has diverged into 2 paralogs and 1 pseudogene (KRTAP22-1, KRTAP22-1L1*, KRTAP22-1Ps*). Error, Ensembl locus ENSSSCG00000046017 is annotated as a pseudogene (build 11.1), locus is annotated as multiexonic (4). Error, MARC locus ENSSSCG00070014933 is annotated as multiexonic (4).		5
KRTAP19-4	Pseudogene	Not an annotated gene	ENSSSCG00000050159	ENSSSCG00070014939	Mouse but no bovine ortholog. Error, Ensembl locus ENSSSCG00000050159 is annotated as a pseudogene but is annotated as multiexonic (build 11.1). Error, MARC locus ENSSSCG00070014939 is annotated as a pseudogene but is annotated as multiexonic (build 1.0).		6
KRTAP19-3	Pseudogene	Not an annotated gene	ENSSSCG00000062053	ENSSSCG00070014952	Mouse gene annotated as Krtap19-3 has very low orthology to human KRTAP19-3. Error, Ensembl locus ENSSSCG00000062053 encodes a 73 AA protein with no methionine at the 5’ end. Error, gene is duplicated in MARC build 1.0; the first locus is not annotated; locus ENSSSCG00070014952 encodes a 73 AA protein with no methionine at the 5’ end. Error, not an annotated gene in NCBI build 11.1. Intronless.		7
KRTAP13-1	Protein Coding	Not an annotated gene	ENSSSCG00000063086	ENSSSCG00070014976	Bovine and rodent orthologs. Mouse gene has diverged into several paralogs. Bovine gene has diverged into several paralogs. Error, Ensembl locus ENSSSCG00000063086 is annotated as a pseudogene (build 11.1); locus is annotated as multiexonic. Error, MARC locus ENSSSCG00000063086 is annotated as a pseudogene (build 1.0); locus is annotated as multiexonic. Intronless. Single exon coding sequence.	68
KRTAP21-1Ps2*	Pseudogene	Not an annotated gene	Not an annotated gene	Not an annotated gene	Pig gene has diverged into 26 paralogs (KRTAP21-1, LOC112267897, KRTAP21-1L2*, KRTAP21-1L3, KRTAP21-1L4**, KRTAP21-1L5*, KRTAP21-1L6*, KRTAP21-1L7*, KRTAP21-1L8*, KRTAP21-1L9*, KRTAP21-1L10*, KRTAP21-1L11*, KRTAP21-1L12*, KRTAP21-1L13*, KRTAP21-1L14*, KRTAP21-1L15*, KRTAP21-1L16*, KRTAP21-1L17*, KRTAP21-1L18*, KRTAP21-1L19*, KRTAP21-1L20*, KRTAP21-1L21*, KRTAP21-1L22*, KRTAP21-1L23*, KRTAP21-1L24…		8
KRTAP12-1L1*	Protein Coding	Not an annotated gene	Not an annotated gene	Not an annotated gene	Gene found in certain species of mammals including Phacochoerus africanus, Equus caballus, Manis javanica, Sciurus carolinensis and Felis catus] Pig gene has diverged into 3 paralogs (KRTAP12-1, KRTAP12-1L1*, KRTAP12-1L2*). Intronless. Single exon coding sequence.	70
KRTAP12-1L2*	Protein Coding	Not an annotated gene	Not an annotated gene	Not an annotated gene	Pig gene has diverged into 3 paralogs (KRTAP12-1, KRTAP12-1L1*, KRTAP12-1L2*). Intronless. Single exon coding sequence.	71
KRTAP13-1P*	Pseudogene	Not an annotated gene	Not an annotated gene	Not an annotated gene	Pig-specific pseudogene.		9
KRTAP13-2P*	Pseudogene	Not an annotated gene	Not an annotated gene	Not an annotated gene	Pig-specific pseudogene.		10
KRTAP13-3P*	Pseudogene	Not an annotated gene	Not an annotated gene	Not an annotated gene	Pig-specific pseudogene.		11
KRTAP19-2	Protein Coding	Not an annotated gene	Not an annotated gene	Not an annotated gene	No bovine or rodent orthologs. Mouse ortholog Krtap19-2 has very limited orthology to human KRTAP19-2., it has higher orthology to human KRTAP19-1. KRTAP19-7 Intronless. Single exon coding sequence.	75
KRTAP2-4L1*	Protein Coding	Not an annotated gene	Not an annotated gene	Not an annotated gene	Gene has diverged into 4 paralogs (KRTAP2-3, KRTAP2-3L1*, KRTAP2-4, KRTAP2-4L1*) in pigs and warthogs. Intronless. Single exon coding region.	76
KRTAP21-1L10*	Protein Coding	Not an annotated gene	Not an annotated gene	Not an annotated gene	Pig gene has diverged into 26 paralogs (KRTAP21-1, LOC112267897, KRTAP21-1L2*, KRTAP21-1L3, KRTAP21-1L4**, KRTAP21-1L5*, KRTAP21-1L6*, KRTAP21-1L7*, KRTAP21-1L8*, KRTAP21-1L9*, KRTAP21-1L10*, KRTAP21-1L11*, KRTAP21-1L12*, KRTAP21-1L13*, KRTAP21-1L14*, KRTAP21-1L15*, KRTAP21-1L16*, KRTAP21-1L17*, KRTAP21-1L18*, KRTAP21-1L19*, KRTAP21-1L20*, KRTAP21-1L21*, KRTAP21-1L22*, KRTAP21-1L23*, KRTAP21-1L24…	77
KRTAP21-1L11*	Protein Coding	Not an annotated gene	Not an annotated gene	Not an annotated gene	Pig gene has diverged into 26 paralogs (KRTAP21-1, LOC112267897, KRTAP21-1L2*, KRTAP21-1L3, KRTAP21-1L4**, KRTAP21-1L5*, KRTAP21-1L6*, KRTAP21-1L7*, KRTAP21-1L8*, KRTAP21-1L9*, KRTAP21-1L10*, KRTAP21-1L11*, KRTAP21-1L12*, KRTAP21-1L13*, KRTAP21-1L14*, KRTAP21-1L15*, KRTAP21-1L16*, KRTAP21-1L17*, KRTAP21-1L18*, KRTAP21-1L19*, KRTAP21-1L20*, KRTAP21-1L21*, KRTAP21-1L22*, KRTAP21-1L23*, KRTAP21-1L24…	78
KRTAP21-1L12*	Protein Coding	Not an annotated gene	Not an annotated gene	Not an annotated gene	Pig gene has diverged into 26 paralogs (KRTAP21-1, LOC112267897, KRTAP21-1L2*, KRTAP21-1L3, KRTAP21-1L4**, KRTAP21-1L5*, KRTAP21-1L6*, KRTAP21-1L7*, KRTAP21-1L8*, KRTAP21-1L9*, KRTAP21-1L10*, KRTAP21-1L11*, KRTAP21-1L12*, KRTAP21-1L13*, KRTAP21-1L14*, KRTAP21-1L15*, KRTAP21-1L16*, KRTAP21-1L17*, KRTAP21-1L18*, KRTAP21-1L19*, KRTAP21-1L20*, KRTAP21-1L21*, KRTAP21-1L22*, KRTAP21-1L23*, KRTAP21-1L24…	79
KRTAP21-1L13*	Protein Coding	Not an annotated gene	Not an annotated gene	Not an annotated gene	Pig gene has diverged into 26 paralogs (KRTAP21-1, LOC112267897, KRTAP21-1L2*, KRTAP21-1L3, KRTAP21-1L4**, KRTAP21-1L5*, KRTAP21-1L6*, KRTAP21-1L7*, KRTAP21-1L8*, KRTAP21-1L9*, KRTAP21-1L10*, KRTAP21-1L11*, KRTAP21-1L12*, KRTAP21-1L13*, KRTAP21-1L14*, KRTAP21-1L15*, KRTAP21-1L16*, KRTAP21-1L17*, KRTAP21-1L18*, KRTAP21-1L19*, KRTAP21-1L20*, KRTAP21-1L21*, KRTAP21-1L22*, KRTAP21-1L23*, KRTAP21-1L24…	80
KRTAP21-1L14*	Protein Coding	Not an annotated gene	Not an annotated gene	Not an annotated gene	Pig gene has diverged into 26 paralogs (KRTAP21-1, LOC112267897, KRTAP21-1L2*, KRTAP21-1L3, KRTAP21-1L4**, KRTAP21-1L5*, KRTAP21-1L6*, KRTAP21-1L7*, KRTAP21-1L8*, KRTAP21-1L9*, KRTAP21-1L10*, KRTAP21-1L11*, KRTAP21-1L12*, KRTAP21-1L13*, KRTAP21-1L14*, KRTAP21-1L15*, KRTAP21-1L16*, KRTAP21-1L17*, KRTAP21-1L18*, KRTAP21-1L19*, KRTAP21-1L20*, KRTAP21-1L21*, KRTAP21-1L22*, KRTAP21-1L23*, KRTAP21-1L24…	81
KRTAP21-1L15*	Protein Coding	Not an annotated gene	Not an annotated gene	Not an annotated gene	Pig gene has diverged into 26 paralogs (KRTAP21-1, LOC112267897, KRTAP21-1L2*, KRTAP21-1L3, KRTAP21-1L4**, KRTAP21-1L5*, KRTAP21-1L6*, KRTAP21-1L7*, KRTAP21-1L8*, KRTAP21-1L9*, KRTAP21-1L10*, KRTAP21-1L11*, KRTAP21-1L12*, KRTAP21-1L13*, KRTAP21-1L14*, KRTAP21-1L15*, KRTAP21-1L16*, KRTAP21-1L17*, KRTAP21-1L18*, KRTAP21-1L19*, KRTAP21-1L20*, KRTAP21-1L21*, KRTAP21-1L22*, KRTAP21-1L23*, KRTAP21-1L24…	82
KRTAP21-1L16*	Protein Coding	Not an annotated gene	Not an annotated gene	Not an annotated gene	Pig gene has diverged into 26 paralogs (KRTAP21-1, LOC112267897, KRTAP21-1L2*, KRTAP21-1L3, KRTAP21-1L4**, KRTAP21-1L5*, KRTAP21-1L6*, KRTAP21-1L7*, KRTAP21-1L8*, KRTAP21-1L9*, KRTAP21-1L10*, KRTAP21-1L11*, KRTAP21-1L12*, KRTAP21-1L13*, KRTAP21-1L14*, KRTAP21-1L15*, KRTAP21-1L16*, KRTAP21-1L17*, KRTAP21-1L18*, KRTAP21-1L19*, KRTAP21-1L20*, KRTAP21-1L21*, KRTAP21-1L22*, KRTAP21-1L23*, KRTAP21-1L24…	83
KRTAP21-1L17*	Protein Coding	Not an annotated gene	Not an annotated gene	Not an annotated gene	Pig gene has diverged into 26 paralogs (KRTAP21-1, LOC112267897, KRTAP21-1L2*, KRTAP21-1L3, KRTAP21-1L4**, KRTAP21-1L5*, KRTAP21-1L6*, KRTAP21-1L7*, KRTAP21-1L8*, KRTAP21-1L9*, KRTAP21-1L10*, KRTAP21-1L11*, KRTAP21-1L12*, KRTAP21-1L13*, KRTAP21-1L14*, KRTAP21-1L15*, KRTAP21-1L16*, KRTAP21-1L17*, KRTAP21-1L18*, KRTAP21-1L19*, KRTAP21-1L20*, KRTAP21-1L21*, KRTAP21-1L22*, KRTAP21-1L23*, KRTAP21-1L24…	84
KRTAP21-1L18*	Protein Coding	Not an annotated gene	Not an annotated gene	Not an annotated gene	Pig gene has diverged into 26 paralogs (KRTAP21-1, LOC112267897, KRTAP21-1L2*, KRTAP21-1L3, KRTAP21-1L4**, KRTAP21-1L5*, KRTAP21-1L6*, KRTAP21-1L7*, KRTAP21-1L8*, KRTAP21-1L9*, KRTAP21-1L10*, KRTAP21-1L11*, KRTAP21-1L12*, KRTAP21-1L13*, KRTAP21-1L14*, KRTAP21-1L15*, KRTAP21-1L16*, KRTAP21-1L17*, KRTAP21-1L18*, KRTAP21-1L19*, KRTAP21-1L20*, KRTAP21-1L21*, KRTAP21-1L22*, KRTAP21-1L23*, KRTAP21-1L24…	85
KRTAP21-1L19*	Protein Coding	Not an annotated gene	Not an annotated gene	Not an annotated gene	Pig gene has diverged into 26 paralogs (KRTAP21-1, LOC112267897, KRTAP21-1L2*, KRTAP21-1L3, KRTAP21-1L4**, KRTAP21-1L5*, KRTAP21-1L6*, KRTAP21-1L7*, KRTAP21-1L8*, KRTAP21-1L9*, KRTAP21-1L10*, KRTAP21-1L11*, KRTAP21-1L12*, KRTAP21-1L13*, KRTAP21-1L14*, KRTAP21-1L15*, KRTAP21-1L16*, KRTAP21-1L17*, KRTAP21-1L18*, KRTAP21-1L19*, KRTAP21-1L20*, KRTAP21-1L21*, KRTAP21-1L22*, KRTAP21-1L23*, KRTAP21-1L24…	86
KRTAP21-1L2*	Protein Coding	Not an annotated gene	Not an annotated gene	Not an annotated gene	Pig gene has diverged into 26 paralogs (KRTAP21-1, LOC112267897, KRTAP21-1L2*, KRTAP21-1L3, KRTAP21-1L4**, KRTAP21-1L5*, KRTAP21-1L6*, KRTAP21-1L7*, KRTAP21-1L8*, KRTAP21-1L9*, KRTAP21-1L10*, KRTAP21-1L11*, KRTAP21-1L12*, KRTAP21-1L13*, KRTAP21-1L14*, KRTAP21-1L15*, KRTAP21-1L16*, KRTAP21-1L17*, KRTAP21-1L18*, KRTAP21-1L19*, KRTAP21-1L20*, KRTAP21-1L21*, KRTAP21-1L22*, KRTAP21-1L23*, KRTAP21-1L24…	87
KRTAP21-1L20*	Protein Coding	Not an annotated gene	Not an annotated gene	Not an annotated gene	Pig gene has diverged into 26 paralogs (KRTAP21-1, LOC112267897, KRTAP21-1L2*, KRTAP21-1L3, KRTAP21-1L4**, KRTAP21-1L5*, KRTAP21-1L6*, KRTAP21-1L7*, KRTAP21-1L8*, KRTAP21-1L9*, KRTAP21-1L10*, KRTAP21-1L11*, KRTAP21-1L12*, KRTAP21-1L13*, KRTAP21-1L14*, KRTAP21-1L15*, KRTAP21-1L16*, KRTAP21-1L17*, KRTAP21-1L18*, KRTAP21-1L19*, KRTAP21-1L20*, KRTAP21-1L21*, KRTAP21-1L22*, KRTAP21-1L23*, KRTAP21-1L24…	88
KRTAP21-1L21*	Protein Coding	Not an annotated gene	Not an annotated gene	Not an annotated gene	Pig gene has diverged into 26 paralogs (KRTAP21-1, LOC112267897, KRTAP21-1L2*, KRTAP21-1L3, KRTAP21-1L4**, KRTAP21-1L5*, KRTAP21-1L6*, KRTAP21-1L7*, KRTAP21-1L8*, KRTAP21-1L9*, KRTAP21-1L10*, KRTAP21-1L11*, KRTAP21-1L12*, KRTAP21-1L13*, KRTAP21-1L14*, KRTAP21-1L15*, KRTAP21-1L16*, KRTAP21-1L17*, KRTAP21-1L18*, KRTAP21-1L19*, KRTAP21-1L20*, KRTAP21-1L21*, KRTAP21-1L22*, KRTAP21-1L23*, KRTAP21-1L24…	89
KRTAP21-1L22*	Protein Coding	Not an annotated gene	Not an annotated gene	Not an annotated gene	Pig gene has diverged into 26 paralogs (KRTAP21-1, LOC112267897, KRTAP21-1L2*, KRTAP21-1L3, KRTAP21-1L4**, KRTAP21-1L5*, KRTAP21-1L6*, KRTAP21-1L7*, KRTAP21-1L8*, KRTAP21-1L9*, KRTAP21-1L10*, KRTAP21-1L11*, KRTAP21-1L12*, KRTAP21-1L13*, KRTAP21-1L14*, KRTAP21-1L15*, KRTAP21-1L16*, KRTAP21-1L17*, KRTAP21-1L18*, KRTAP21-1L19*, KRTAP21-1L20*, KRTAP21-1L21*, KRTAP21-1L22*, KRTAP21-1L23*, KRTAP21-1L24…	90
KRTAP21-1L23*	Protein Coding	Not an annotated gene	Not an annotated gene	Not an annotated gene	Pig gene has diverged into 26 paralogs (KRTAP21-1, LOC112267897, KRTAP21-1L2*, KRTAP21-1L3, KRTAP21-1L4**, KRTAP21-1L5*, KRTAP21-1L6*, KRTAP21-1L7*, KRTAP21-1L8*, KRTAP21-1L9*, KRTAP21-1L10*, KRTAP21-1L11*, KRTAP21-1L12*, KRTAP21-1L13*, KRTAP21-1L14*, KRTAP21-1L15*, KRTAP21-1L16*, KRTAP21-1L17*, KRTAP21-1L18*, KRTAP21-1L19*, KRTAP21-1L20*, KRTAP21-1L21*, KRTAP21-1L22*, KRTAP21-1L23*, KRTAP21-1L24…	91
KRTAP21-1L24*	Protein Coding	Not an annotated gene	Not an annotated gene	Not an annotated gene	Pig gene has diverged into 26 paralogs (KRTAP21-1, LOC112267897, KRTAP21-1L2*, KRTAP21-1L3, KRTAP21-1L4**, KRTAP21-1L5*, KRTAP21-1L6*, KRTAP21-1L7*, KRTAP21-1L8*, KRTAP21-1L9*, KRTAP21-1L10*, KRTAP21-1L11*, KRTAP21-1L12*, KRTAP21-1L13*, KRTAP21-1L14*, KRTAP21-1L15*, KRTAP21-1L16*, KRTAP21-1L17*, KRTAP21-1L18*, KRTAP21-1L19*, KRTAP21-1L20*, KRTAP21-1L21*, KRTAP21-1L22*, KRTAP21-1L23*, KRTAP21-1L24…	92
KRTAP21-1L3*	Protein Coding	Not an annotated gene	Not an annotated gene	Not an annotated gene	Pig gene has diverged into 26 paralogs (KRTAP21-1, LOC112267897, KRTAP21-1L2*, KRTAP21-1L3, KRTAP21-1L4**, KRTAP21-1L5*, KRTAP21-1L6*, KRTAP21-1L7*, KRTAP21-1L8*, KRTAP21-1L9*, KRTAP21-1L10*, KRTAP21-1L11*, KRTAP21-1L12*, KRTAP21-1L13*, KRTAP21-1L14*, KRTAP21-1L15*, KRTAP21-1L16*, KRTAP21-1L17*, KRTAP21-1L18*, KRTAP21-1L19*, KRTAP21-1L20*, KRTAP21-1L21*, KRTAP21-1L22*, KRTAP21-1L23*, KRTAP21-1L24…	93
KRTAP21-1L4*	Protein Coding	Not an annotated gene	Not an annotated gene	Not an annotated gene	Pig gene has diverged into 26 paralogs (KRTAP21-1, LOC112267897, KRTAP21-1L2*, KRTAP21-1L3, KRTAP21-1L4**, KRTAP21-1L5*, KRTAP21-1L6*, KRTAP21-1L7*, KRTAP21-1L8*, KRTAP21-1L9*, KRTAP21-1L10*, KRTAP21-1L11*, KRTAP21-1L12*, KRTAP21-1L13*, KRTAP21-1L14*, KRTAP21-1L15*, KRTAP21-1L16*, KRTAP21-1L17*, KRTAP21-1L18*, KRTAP21-1L19*, KRTAP21-1L20*, KRTAP21-1L21*, KRTAP21-1L22*, KRTAP21-1L23*, KRTAP21-1L24…	94
KRTAP21-1L5*	Protein Coding	Not an annotated gene	Not an annotated gene	Not an annotated gene	Pig gene has diverged into 26 paralogs (KRTAP21-1, LOC112267897, KRTAP21-1L2*, KRTAP21-1L3, KRTAP21-1L4**, KRTAP21-1L5*, KRTAP21-1L6*, KRTAP21-1L7*, KRTAP21-1L8*, KRTAP21-1L9*, KRTAP21-1L10*, KRTAP21-1L11*, KRTAP21-1L12*, KRTAP21-1L13*, KRTAP21-1L14*, KRTAP21-1L15*, KRTAP21-1L16*, KRTAP21-1L17*, KRTAP21-1L18*, KRTAP21-1L19*, KRTAP21-1L20*, KRTAP21-1L21*, KRTAP21-1L22*, KRTAP21-1L23*, KRTAP21-1L24…	95
KRTAP21-1L6*	Protein Coding	Not an annotated gene	Not an annotated gene	Not an annotated gene	Pig gene has diverged into 26 paralogs (KRTAP21-1, LOC112267897, KRTAP21-1L2*, KRTAP21-1L3, KRTAP21-1L4**, KRTAP21-1L5*, KRTAP21-1L6*, KRTAP21-1L7*, KRTAP21-1L8*, KRTAP21-1L9*, KRTAP21-1L10*, KRTAP21-1L11*, KRTAP21-1L12*, KRTAP21-1L13*, KRTAP21-1L14*, KRTAP21-1L15*, KRTAP21-1L16*, KRTAP21-1L17*, KRTAP21-1L18*, KRTAP21-1L19*, KRTAP21-1L20*, KRTAP21-1L21*, KRTAP21-1L22*, KRTAP21-1L23*, KRTAP21-1L24…	96
KRTAP21-1L7*	Protein Coding	Not an annotated gene	Not an annotated gene	Not an annotated gene	Pig gene has diverged into 26 paralogs (KRTAP21-1, LOC112267897, KRTAP21-1L2*, KRTAP21-1L3, KRTAP21-1L4**, KRTAP21-1L5*, KRTAP21-1L6*, KRTAP21-1L7*, KRTAP21-1L8*, KRTAP21-1L9*, KRTAP21-1L10*, KRTAP21-1L11*, KRTAP21-1L12*, KRTAP21-1L13*, KRTAP21-1L14*, KRTAP21-1L15*, KRTAP21-1L16*, KRTAP21-1L17*, KRTAP21-1L18*, KRTAP21-1L19*, KRTAP21-1L20*, KRTAP21-1L21*, KRTAP21-1L22*, KRTAP21-1L23*, KRTAP21-1L24…	97
KRTAP21-1L8*	Protein Coding	Not an annotated gene	Not an annotated gene	Not an annotated gene	Pig gene has diverged into 26 paralogs (KRTAP21-1, LOC112267897, KRTAP21-1L2*, KRTAP21-1L3, KRTAP21-1L4**, KRTAP21-1L5*, KRTAP21-1L6*, KRTAP21-1L7*, KRTAP21-1L8*, KRTAP21-1L9*, KRTAP21-1L10*, KRTAP21-1L11*, KRTAP21-1L12*, KRTAP21-1L13*, KRTAP21-1L14*, KRTAP21-1L15*, KRTAP21-1L16*, KRTAP21-1L17*, KRTAP21-1L18*, KRTAP21-1L19*, KRTAP21-1L20*, KRTAP21-1L21*, KRTAP21-1L22*, KRTAP21-1L23*, KRTAP21-1L24…	98
KRTAP21-1L9*	Protein Coding	Not an annotated gene	Not an annotated gene	Not an annotated gene	Pig gene has diverged into 26 paralogs (KRTAP21-1, LOC112267897, KRTAP21-1L2*, KRTAP21-1L3, KRTAP21-1L4**, KRTAP21-1L5*, KRTAP21-1L6*, KRTAP21-1L7*, KRTAP21-1L8*, KRTAP21-1L9*, KRTAP21-1L10*, KRTAP21-1L11*, KRTAP21-1L12*, KRTAP21-1L13*, KRTAP21-1L14*, KRTAP21-1L15*, KRTAP21-1L16*, KRTAP21-1L17*, KRTAP21-1L18*, KRTAP21-1L19*, KRTAP21-1L20*, KRTAP21-1L21*, KRTAP21-1L22*, KRTAP21-1L23*, KRTAP21-1L24…	99
KRTAP21-1Ps2*	Protein Coding	Not an annotated gene	Not an annotated gene	Not an annotated gene	Pig gene has diverged into 26 paralogs (KRTAP21-1, LOC112267897, KRTAP21-1L2*, KRTAP21-1L3, KRTAP21-1L4**, KRTAP21-1L5*, KRTAP21-1L6*, KRTAP21-1L7*, KRTAP21-1L8*, KRTAP21-1L9*, KRTAP21-1L10*, KRTAP21-1L11*, KRTAP21-1L12*, KRTAP21-1L13*, KRTAP21-1L14*, KRTAP21-1L15*, KRTAP21-1L16*, KRTAP21-1L17*, KRTAP21-1L18*, KRTAP21-1L19*, KRTAP21-1L20*, KRTAP21-1L21*, KRTAP21-1L22*, KRTAP21-1L23*, KRTAP21-1L24…	100
KRTAP21-2	Protein Coding	Not an annotated gene	Not an annotated gene	Not an annotated gene	No bovine or mouse orthologa. Intronless. Single exon coding sequence. Predicted RNA and protein sequences shown belo	101
KRTAP21-3	Pseudogene	Not an annotated gene	Not an annotated gene	Not an annotated gene	No bovine or rodent orthologs.		12
KRTAP22-1L1*	Protein Coding	Not an annotated gene	Not an annotated gene	Not an annotated gene	Pig-specific gene. Pig gene has diverged into 2 paralogs and 1 pseudogene (KRTAP22-1, KRTAP22-1L1*, KRTAP22-1Ps*). Gene also found in Phacochoerus africanus (LOC125113590). Intronless. Single exon coding sequence.	103
KRTAP22-1Ps*	Pseudogene	Not an annotated gene	Not an annotated gene	Not an annotated gene	Pig gene has diverged into 26 paralogs (KRTAP21-1, LOC112267897, KRTAP21-1L2*, KRTAP21-1L3, KRTAP21-1L4**, KRTAP21-1L5*, KRTAP21-1L6*, KRTAP21-1L7*, KRTAP21-1L8*, KRTAP21-1L9*, KRTAP21-1L10*, KRTAP21-1L11*, KRTAP21-1L12*, KRTAP21-1L13*, KRTAP21-1L14*, KRTAP21-1L15*, KRTAP21-1L16*, KRTAP21-1L17*, KRTAP21-1L18*, KRTAP21-1L19*, KRTAP21-1L20*, KRTAP21-1L21*, KRTAP21-1L22*, KRTAP21-1L23*, KRTAP21-1L24…		13
KRTAP25-1	Pseudogene	Not an annotated gene	Not an annotated gene	Not an annotated gene	No bovine or rodent orthologs. Mouse non-coding RNA annotated as Gm39242. Pseudogene in pigs gene is interrupted by an intron.		14
KRTAP4-1	Protein Coding	100522892	Not an annotated gene	Not an annotated gene	Bovine but no rodent orthologs. Error, NCBI locus 100522892 encodes an elongated (252/111 AA) protein, is annotated as multiexonic (build 11.1) and is annotated as keratin-associated protein 4-12-like. Intronless. Single exon coding sequence.	106
KRTAP4-7	Protein Coding	Not an annotated gene	Not an annotated gene	Not an annotated gene	No bovine or rodent orthologs. Pig gene has diverged into 2 paralogs (KRTAP4-7, KRTAP4-7L1*). No one to one orthology could be established with mouse genes. Mouse ortholog Krtap4-7 annotated as has higher orthology to human KRTAP4-6. Error, not an annotated gene in Ensembl build 11.1. Error, sequence is contained within NCBI locus 100523463 (build 11.1). Not an annotated gene in NCBI build 11.1. …	107
KRTAP4-7L1*	Protein Coding	100523463	Not an annotated gene	Not an annotated gene	Pig specific gene. Pig gene has diverged into 2 paralogs (KRTAP4-7, KRTAP4-7L1*). Error, NCBI locus 100523463 is annotated as keratin-associated protein 4-8; locus is annotated as multiexonic (2) (build 11.1). Intronless. Single exon coding sequence.	108
KRTAP5-1	Protein Coding	Not an annotated gene	Not an annotated gene	Not an annotated gene	Bovine but no rodent orthologs. Bovine ortholog is annotated as LOC112444885 or basic salivary proline-rich protein 1-like. Intronless. Single exon coding sequence.	109
KRTAP5-10	Protein Coding	Not an annotated gene	Not an annotated gene	Not an annotated gene	No bovine or rodent orthologs. Pig gene has diverged into 2 paralogs (KRTAP5-10, KRTAP5-10L1*). Error, not an annotated gene in Ensembl or NCBI build 11.1, sequence has an indel. Intronless. Single exon coding sequence.	110
KRTAP5-1L*	Protein Coding	Not an annotated gene	Not an annotated gene	Not an annotated gene	Pig gene has diverged into 2 paralogs (KRTAP5-1, KRTAP5-1L*). Gene is misassembled in Ensembl and NCBI build 11.1. Intronless. Single exon coding sequence.	111
KRTAP5-2	Protein Coding	Not an annotated gene	Not an annotated gene	Not an annotated gene	No bovine or rodent orthologs. Mouse gene annotated as Krtap5-2 limited orthology to human KRTAP5-2 and higher orthology to human KRTAP5-4.. Intronless. Single exon coding sequence.	112
KRTAP5-3	Protein Coding	Not an annotated gene	ENSSSCG00000048217	Not an annotated gene	No direct bovine or rodent orthologs. Error, Ensembl locus ENSSSCG00000048217 encodes an elongated (233/230 AA) protein; locus is annotated as multiexonic (4) (build 11.1). Intronless. Single exon coding sequence.	113
KRTAP5-4L*	Protein Coding	Not an annotated gene	Not an annotated gene	Not an annotated gene	Pig-specific gene. Pig gene has diverged into 2 paralogs (KRTAP5-4, KRTAP5-4L*) Intronless. Single exon coding sequence.	114
KRTAP5-8	Protein Coding	Not an annotated gene	Not an annotated gene	Not an annotated gene	No bovine or mouse orthologs. Rat gene annotated as Krtap5-8, has limited orthology to human KRTAP5-4. Presence in pigs may be breed- or assembly-specific, intact sequence found in Bama (SIDA01000011.1), Large White (JAPVON010001426.1) and NIHS-2020 (JAEUXQ010000437.1) assemblies. Intronless. Single exon coding sequence.	115
KRTAP6-1	Protein Coding	Not an annotated gene	ENSSSCG00000053856	Not an annotated gene	Bovine but no rodent ortholog. Bovine gene is annotated as LOC618359. Mouse gene annotated as Krtap6-1 has low homology to human KRTAP6-1. Intronless. Single exon coding sequence.	116
KRTAP6-2	Protein Coding	Not an annotated gene	Not an annotated gene	Not an annotated gene	Mouse gene annotated as Krtap6-2 has no orthology to human KRTAP6-2, it has higher orthology to human LOC112267897. Error, not an annotated gene in Ensembl build 11.1. Error, Ensembl locus ENSSSCG00000048455 is annotated as KRTAP6-2; locus is annotated as multiexonic (4). Intronless. Single exon coding sequence.	117
KRTAP6-3	Protein Coding	Not an annotated gene	Not an annotated gene	Not an annotated gene	No bovine or rodent orthologs. Mouse gene annotated as Krtap6-3 has higher orthology to KRTAP20-2. Intronless. Single exon coding sequence.	118
KRTAP6-3L*	Protein Coding	Not an annotated gene	Not an annotated gene	Not an annotated gene	Pig-specific gene. Intronless. Single exon coding sequence.	119
LOC647264	Protein Coding	Not an annotated gene	ENSSSCG00000055224	Not an annotated gene	Bovine but no rodent ortholog. Bovine gene is annotated as LOC112446920. Error, Ensembl locus ENSSSCG00000055224 is not annotated (build 11.1). Intronless. Single exon coding sequence. Predicted RNA and protein sequences shown belo	120
SCYGR4	Protein Coding	Not an annotated gene	Not an annotated gene	Not an annotated gene	No bovine or rodent orthologs. Pig gene has diverged into 2 paralogs (SCYGR4*, SCYGR4L1*) and 1 pseudogene (SCYGR4Ps*) Error, Ensembl locus ENSSSCG00000050586 is annotated as SCYGR4; locus is annotated as multiexonic. Intronless. Single exon coding sequence.	121
SCYGR6	Protein Coding	Not an annotated gene	Not an annotated gene	Not an annotated gene	Np bovine or rodent orthologs. Error, not an annotated gene in Ensembl build 11.1. Error, not an annotated gene in MARC build 1.0. Error, not an annotated gene in NCBI build 11.1. Intronless. Single exon coding sequence.	122
SCYGR8L4*	Protein Coding	Not an annotated gene	Not an annotated gene	Not an annotated gene	Pig gene has diverged itno 8 paralogs (SCYGR8, SCYGR8L1*, SCYGR8L2*, SCYGR8L3*, SCYGR8L4*, SCYGR8L5*, SCYGR8L6*, SCYGR8L7*). Intronless. Single exon coding sequence.	123
SCYGR8L6*	Protein Coding	Not an annotated gene	Not an annotated gene	Not an annotated gene	Pig gene has diverged itno 7 paralogs (SCYGR8, SCYGR8L1*, SCYGR8L2*, SCYGR8L3*, SCYGR8L4*, SCYGR8L5*, SCYGR8L6*). Intronless. Single exon coding sequence. Gene present in the NCBI curated Phacochoerus africanus (LOC125122290) genome.	124
LOC112267897	Protein Coding	Not an annotated gene	ENSSSCG00000056687	Not present in MARC build 11.1.	LOC112267897 Error, Ensembl locus ENSSSCG00000056687 is annotated as KRTAP21-1 (build 11.1). Pig gene has diverged into 26 paralogs (KRTAP21-1, LOC112267897, KRTAP21-1L2*, KRTAP21-1L3, KRTAP21-1L4**, KRTAP21-1L5*, KRTAP21-1L6*, KRTAP21-1L7*, KRTAP21-1L8*, KRTAP21-1L9*, KRTAP21-1L10*, KRTAP21-1L11*, KRTAP21-1L12*, KRTAP21-1L13*, KRTAP21-1L14*, KRTAP21-1L15*, KRTAP21-1L16*, KRTAP21-1L17*, KRTAP21-1…	125
% Correctly assembled and annotated		0.272	0.264	0.256
		Late Cornified Envelope (LCE) Superfamily Genes
Gene	Biotype in Pig	NCBI 11.1	Ensembl 11.1	MARC 1.0	Notes
LCE3B	Protein Coding	106510158	ENSSSCG00000061182	ENSSSCG00070028013	Rodent but no bovine ortholog. Screened against Ensembl build 11.1. Error, MARC locus is not annotated (build 1.0). Error, NCBI locus 106510158 is annotated as multiexonic (2) (build 11.1). Single exon coding region. Intronless.
LCE1A	Protein Coding	100513405	Not an annotated gene	Not an annotated gene	Rodent but no bovine ortholog. Mouse gene has diverged into 3 paralogs (Lce1a1, Lce1a2, Lce1b), Lce1b may be the parent gene. Error, NCBI locus 100513405 is annotated as LCE1F, a ncRNA (build 11.1). Intronless. 100513405
LCE1B	Protein Coding	Not an annotated gene	Not an annotated gene	Not an annotated gene	Bovine and rodent orthologs. Mouse gene annotated as Lce1b has very low orthology to human LCE1B, has higher orthology to human LCE1A. Is an annotated gene (LOC125128908) in the NCBI annotated Phacochoerus africanus genome. Intronless.
LCE1D	Protein Coding	Not an annotated gene	ENSSSCG00000049188	ENSSSCG00070028009	No bovine or rodent orthologs. Mouse gene annotated as Lce1d has very low orthology to human LCE1D. Is an annotated gene (LOC125128910) in the NCBI-annotated Phacochoerus africanus genome. Error, Ensembl locus ENSSSCG00000049188 is not annotated (build 11.1). Error, MARC locus ENSSSCG00070028009 is annotated as a pseudogene (build 1.0), locus is annotated as multiexonic (3).
LCE1E	Protein Coding	Not an annotated gene	Not an annotated gene	Not an annotated gene	No bovine or rodent orthologs. Mouse gene annotated as Lce1e has very low orthology to human LCE1E. Gene (LOC125128909) present in the NCBI annotated Phacochoerus africanus genome. Single exon coding region.
LCE3D	Protein Coding	106510159	ENSSSCG00000051890	ENSSSCG00070028014	Error, Ensembl locus ENSSSCG00000051890 is not annotated (build 11.1).. Error, MARC locus ENSSSCG00070028014 encodes an elongated (111/96 AA) protein that is not annotated (build 1.0). Error, NCBI locus 106510159 is annotated as LOC106510159 (build 11.1).
LCE3DL1*	Protein Coding	100152299	ENSSSCG00000053487	ENSSSCG00070028015	Error, Ensembl locus ENSSSCG00000053487 is not annotated (build 11.1).. Error, MARC locus ENSSSCG00070028015 is annotated as a pseudogene (build 1.0). Error, NCBI locus 100152299 is annotated as LOC100152299 (build 11.1).
LCE4A	Protein Coding	Not an annotated gene	ENSSSCG00000040878	ENSSSCG00070028012	No bovine or rodent orthologs. Error, Ensembl locus ENSSSCG00000040878 is annotated as LCE5A (build 11.1). Error, MARC locus ENSSSCG00070028012 is annotated as a pseudogene (build 1.0). Single exon coding region.
LCE3C	Protein Coding	106510156	ENSSSCG00000053408	Not an annotated gene	No bovine or rodent orthologs. Error, Ensembl locus ENSSSCG00000053408 is not annotated (build 11.1). Error, NCBI 106510156 is annotated as LOC106510156 late cornified envelope protein 3B-like (build 11.1).
LCE1F	Protein Coding	Not an annotated gene	Not an annotated gene	Not an annotated gene	Error, NCBI locus 100513405 is annotated as LCE1F, a ncRNA (build 11.1). Single exon coding region.
LCE2A	Protein Coding	Not an annotated gene	Not an annotated gene	Not an annotated gene	No bovine or rodent orthologs. Single exon coding region.
LCE2B	Protein Coding	Not an annotated gene	Not an annotated gene	Not an annotated gene	No bovine or rodent orthologs. Annotated gene (LOC125128913) in the NCBI annotated Phacochoerus africanus genome. Single exon coding region.
LCE6A	Protein Coding	Not an annotated gene	ENSSSCG00000051521	ENSSSCG00070028008	Rodent orthologs. Error, Ensembl locus ENSSSCG00000051521 encodes a truncated (77/79 AA) protein (build 11.1), locus is annotated as multiexonic (4) Error, MARC locus ENSSSCG00070028008 is annotated as a pseudigene (build 1.0), locus is annotated as multiexonic (4) Predicted RNA and protein sequences shown below.
LCE7A	Protein Coding	Not an annotated gene	ENSSSCG00000055984	ENSSSCG00070028007	No bovine or rodent orthologs. Error, MARC locus ENSSSCG00070028007 encodes a truncated (101/95 AA) protein (build 1.0). Single exon coding region.
LCE1DL*	Protein Coding	Not an annotated gene	Not an annotated gene	Not an annotated gene
% Correctly assembled and annotated		0	0.142857	0
* Pig-specific gene
N = ambiguous nucleotide X = ambiguous amino acid
