# Supplementary material for: Verification and comparison of pig, mouse, and human genome similarities: use of manual assembly and analyses
Source: BMC Genomics. 2025 Dec 18;27:85. doi: 10.1186/s12864-025-12388-x (PMC12831279; doi:10.1186/s12864-025-12388-x)
Supplement: Supplementary file 4 — Supplementary Material 4: Table S4. Status of Retrotransposons and Retroviruses in the 3 Pig Genomes. [file 12864_2025_12388_MOESM4_ESM.xlsx]

## Sheet: Sheet1
Gene	NCBI Locus	ENSembl Locus	Chromosome	Sequence	Start	End	Length (bps)	Notes
PERV 1*	Not an annotated locus	Not an annotated locus	1	NC_010443.5	3592405	3593105	701
PERV 1*	Not an annotated locus	Not an annotated locus	1	NC_010443.5	9245072	9245656	585
RT1*	Not an annotated gene	Not an annotated gene	1	NC_010443.5	17953988	17959308	5321	Previously annotated as ENSSSCG00000046147 and encoded a 103 AA protein (build 11.1).
HMW TR1*	Not an annotated gene	ENSSSCG00000043354	1	NC_010443.5	18691000	18765323	74324	Ensembl locus encodes a 192 AA protein (build 11.1); locus is annotated as multiexonic (2).
RT1*	Not an annotated gene	ENSSSCG00000060764	1	NC_010443.5	19053385	19057203	3819	Ensembl locus encodes a 1272 AA protein (build 11.1).
TR1*	Not an annotated gene	Not an annotated gene	1	NC_010443.5	19057728	19058615	888	Conceptual ORF encodes a 296 AA protein (build 11.1).
RT1*	Not an annotated gene	Not an annotated gene	1	NC_010443.5	34987886	34991703	3818	Occurs in the PTPRK gene. Coneptual ORF contains an indel (build 11.1)
PERV 1*	Not an annotated locus	Not an annotated locus	1	NC_010443.5	38459316	38465006	5691
PERVB Gag 1*	Not an annotated gene	ENSSSCG00000059697	1	NC_010443.5	38460085	38461659	1575	Ensembl gene encodes a 524 AA protein, Occurs in the NKAIN2 gene
PERVB Pol 1*	Not an annotated gene	Not an annotated gene	1	NC_010443.5	38461689	38462521	833	Conceptual ORF encodes a 269 protein, Occurs in the NKAIN2 gene
PERVB Env 1*	Not an annotated gene	Not an annotated gene	1	NC_010443.5	38462394	38464367	1974	Occurs in the NKAIN2 gene
PERV 1*	Not an annotated locus	Not an annotated locus	1	NC_010443.5	39025380	39026112	733
RT1*	Not an annotated gene	Not an annotated gene	1	NC_010443.5	40902333	40906150	3818	Ensembl locus ENSSSCG00000050086 encoded a 1121 AA protein (build 11.1); Occurs in the FAM227B gene. Coneptual ORF contains an indel (build 11.1)
RT1*	Not an annotated gene	Not an annotated gene	1	NC_010459.5	41623032	41624198	1167	Ensembl locus ENSSSCG00000032036 encoded a 388 AA protein (build 11.1).
RT1*	Not an annotated gene	Not an annotated gene	1	NC_010443.5	43485691	43489509	3819	Conceptual ORF encodes a 1272 AA protein (build 11.1).
PERV 1*	Not an annotated locus	Not an annotated locus	1	NC_010443.5	48013634	48014384	751
RT8*	Not an annotated gene	Not an annotated gene	1	NC_010443.5	53275692	53279510	3819	Ensembl locus ENSSSCG00000044858 encoded a 1272 AA protein (build 11.1). Occurs in the MRAP2 gene.
RT1*	Not an annotated gene	ENSSSCG00000057380	1	NC_010443.5	58775429	58779247	3819	Ensembl locus ENSSSCG00000040939 encoded a 1272 AA protein (build 11.1); Ensembl locus ENSSSCG00000057380 encodes a 925 AA protein (build 11.1);
RT1*	Not an annotated gene	Not an annotated gene	1	NC_010443.5	62151960	62155778	3819	Conceptual ORF encodes a 1272 AA protein (build 11.1).
TR1*	Not an annotated gene	ENSSSCG00000042849	1	NC_010443.5	63601032	63601886	855	Ensembl locus encodes a 288 AA protein (build 11.1), locus is annotated as multiexonic (2).
RT1*	Not an annotated gene	Not an annotated gene	1	NC_010443.5	69812155	69812475	321	Ensembl locus ENSSSCG00000046266 encoded a 105 AA protein (build 11.1).
RT1*	Not an annotated gene	Not an annotated gene	1	NC_010443.5	69904122	69904799	678	Ensembl locus ENSSSCG00000047827 encoded a 225 AA protein (build 11.1).
TR1*	Not an annotated gene	ENSSSCG00000045756	1	NC_010443.5	71456465	71457349	885	Ensembl locus encodes a 295 AA protein (build 11.1).
RT1*	Not an annotated gene	ENSSSCG00000042384	1	NC_010443.5	71972220	71976763	4544	Ensembl locus is annotated as lncRNA (build 11.1).
TR1*	Not an annotated gene	Not an annotated gene	1	NC_010443.5	73871161	73872048	888	Conceptual ORF encodes a 296 AA protein (build 11.1).
RT1*	Not an annotated gene	ENSSSCG00000059436	1	NC_010443.5	73872583	73876401	3819	Ensembl locus ENSSSCG00000048970 encoded a 1272 AA protein (build 11.1). Ensembl locus encodes a 1272 AA protein (build 11.1).
RT1*	Not an annotated gene	Not an annotated gene	1	NC_010443.5	76779881	76780099	219	Ensembl locus ENSSSCG00000049039 encoded 72 AA prtotein (build 11.1), locus is annotated as multiexonic (2). Occurs in the CDK19 gene.
RT1*	Not an annotated gene	Not an annotated gene	1	NC_010443.5	81507179	81510996	3818	Coneptual ORF contains an indel (build 11.1)
RT1*	Not an annotated gene	Not an annotated gene	1	NC_010443.5	84362592	84366410	3819	Conceptual ORF encodes a 1272 AA protein (build 11.1).
RT1*	Not an annotated gene	Not an annotated gene	1	NC_010443.5	87281974	87285792	3819	Ensembl locus ENSSSCG00000044875 encoded a 1272 AA protein (build 11.1).
RT1*	Not an annotated gene	Not an annotated gene	1	NC_010443.5	87535599	87537641	2043	Ensembl locus ENSSSCG00000048044 encoded a 680 AA protein (build 11.1).
RT1*	Not an annotated gene	Not an annotated gene	1	NC_010443.5	87812038	87815855	3818	Conceptual ORF contains an indel and a stop codon (build 11.1).
PERV 1*	Not an annotated locus	Not an annotated locus	1	NC_010443.5	88772870	88773507	638
RT1*	Not an annotated gene	Not an annotated gene	1	NC_010443.5	88915744	88919562	3819	Conceptual ORF encodes a 1272 AA protein (build 11.1).
RT1*	Not an annotated gene	ENSSSCG00000045948	1	NC_010443.5	94397372	94402481	5110	Ensembl locus encodes a 128 AA protein (build 11.1), locus is annotated as multiexonic (2).
RT1*	Not an annotated gene	Not an annotated gene	1	NC_010443.5	94852618	94856435	3818	Conceptual ORF contains an indel (build 11.1).
TR1*	Not an annotated gene	Not an annotated gene	1	NC_010443.5	99729441	99730328	888	Conceptual ORF encodes a 296 AA protein (build 11.1).
RT1*	Not an annotated gene	ENSSSCG00000049462	1	NC_010443.5	99730866	99734685	3820	Ensembl locus ENSSSCG00000049462 encodes a 713 AA protein (build 11.1). Conceptual ORF contains an indel. Occurs in the MYO5B gene.
RT1*	Not an annotated gene	ENSSSCG00000047971	1	NC_010443.5	100963758	100967576	3819	Ensembl locus encodes a 1060 AA protein (build 11.1). Conceptual ORF encodes a 1272 AA protein (build 11.1).
RT1*	Not an annotated gene	Not an annotated gene	1	NC_010443.5	102086731	102090548	3818	Occurs in the DCC gene, Conceptual ORF contains an indel (build 11.1).
TR1*	Not an annotated gene	ENSSSCG00000043320	1	NC_010443.5	103506754	103507632	879	Ensembl locus encodes a 329 AA protein (build 11.1).
PERVC Gag 7*	Not an annotated gene	Not an annotated gene	1	NC_010449.5	105712035	105714024	1990
RT1*	Not an annotated gene	Not an annotated gene	1	NC_010443.5	107458820	107459026	207	Ensembl locus ENSSSCG00000041571 encoded a 68 AA protein (build 11.1), locus is annotated as multiexonic (2). Occurs in the ZNF609 gene.
HMW TR1*	Not an annotated gene	ENSSSCG00000059505	1	NC_010443.5	108560112	108561244	1133	Ensembl locus encodes a 319 AA protein (build 11.1); locus is annotated as multiexonic (4).
HMW TR1*	Not an annotated gene	ENSSSCG00000046774	1	NC_010443.5	113867091	113869587	2497	Ensembl locus encodes a 215 AA protein (build 11.1).
RT1*	Not an annotated gene	ENSSSCG00000058998	1	NC_010443.5	115461046	115461357	312	Ensembl locus ENSSSCG00000046217 encoded a 103 AA protein (build 11.1). Ensembl locus encodes a 214 AA protein (build 11.1).
TR1*	Not an annotated gene	ENSSSCG00000058800	1	NC_010443.5	116739105	116951012	211908	Ensembl locus encodes a 232 AA protein (build 11.1); locus is annotated as multiexonic (4).
RT1*	Not an annotated gene	Not an annotated gene	1	NC_010443.5	120970077	120973895	3819	Ensembl locus ENSSSCG00000051012 encoded a 1272 AA protein (build 11.1); Occurs in the C4orf17 gene.
RT1*	Not an annotated gene	Not an annotated gene	1	NC_010443.5	122316284	122320108	3825
RT1*	Not an annotated gene	Not an annotated gene	1	NC_010443.5	124564309	124568126	3818	Coneptual ORF contains an indel (build 11.1)
RT1*	Not an annotated gene	ENSSSCG00000052630	1	NC_010443.5	125254160	125257978	3819	Ensembl locus encodes a 852 AA protein (build 11.1); Conceptual ORF encodes a 1272 AA (build 11.1).
TR1*	Not an annotated gene	Not an annotated gene	1	NC_010443.5	125677643	125678530	888	Conceptual ORF encodes a 296 AA protein (build 11.1).
RT1*	Not an annotated gene	ENSSSCG00000051796	1	NC_010443.5	125679058	125682875	3818	Ensembl locus ENSSSCG00000045481 encoded a 1121 AA protein (build 11.1). Ensembl locus encodes a 738 AA protein (build 11.1). Coneptual ORF contains an indel (build 11.1).
TR1*	Not an annotated gene	Not an annotated gene	1	NC_010443.5	125793000	125793887	888	Conceptual ORF encodes a 296 AA protein (build 11.1).
RT1*	Not an annotated gene	ENSSSCG00000059601	1	NC_010443.5	131720783	131724601	3819	Ensembl locus encodes a 989 AA protein (build 11.1), locus is annotated as multiexonic (2). Esnembl locus ENSSSCG00000046035 encoded a 1272 AA protein (build 11.1).
PERV 1*	Not an annotated locus	Not an annotated locus	1	NC_010443.5	132020281	132028361	8081
PERV Gag 1*	Not an annotated gene	ENSSSCG00000061897	1	NC_010443.5	132021432	132023363	1932	Ensembl locus ENSSSCG00000061897 encodes a 411 AA protein, locus is annotated as multiexonic (3)
PERV Pol 1*	Not an annotated gene	ENSSSCG00000061897, ENSSSCG00000058083	1	NC_010443.5	132023153	132025754	2602
PERV Env 1*	Not an annotated gene	Not an annotated gene	1	NC_010447.5	132025630	132027576	1947
RT1*	Not an annotated gene	ENSSSCG00000061849	1	NC_010443.5	134525831	134528827	2997	Ensembl locus encodes a 455 AA protein (build 11.1). Ensembl locus ENSSSCG00000042387 encoded a 998 AA protein (build 11.1); Occurs in the CDIN1 gene.
RT1*	Not an annotated gene	ENSSSCG00000057289	1	NC_010443.5	136112680	136116499	3820	Ensembl locus encodes a 973 AA protein (build 11.1), locus is annotated as multiexonic (3) Conceptual ORF contains an indel.
RT1*	Not an annotated gene	ENSSSCG00000056799	1	NC_010443.5	138861695	138865513	3819	Esnembl locus ENSSSCG00000045556 encoded a 1272 AA protein (build 11.1). Occurs in the ADAMTS17 gene.
RT1*	Not an annotated gene	Not an annotated gene	1	NC_010443.5	141440956	141442836	1881	Conceptual ORF contains 2 stop codons.
RT1*	Not an annotated gene	Not an annotated gene	1	NC_010443.5	142755808	142759626	3819	Conceptual ORF encodes a 1272 AA protein (build 11.1);
RT1*	Not an annotated gene	Not an annotated gene	1	NC_010443.5	146511675	146515492	3818	Ensembl locus ENSSSCG00000036442 encoded a 1164 AA protein (build 11.1). Coneptual ORF contains an indel (build 11.1).
RT1*	Not an annotated gene	ENSSSCG00000060932	1	NC_010443.5	148851391	148855209	3819	Ensembl locus ENSSSCG00000047797 encoded a 744 AA protein (build 11.1). Ensembl locus ENSSSCG00000060932 encodes a 989 AA protein (build 11.1), locus is annotated as multiexonic (2). Conceptual ORF encodes a 1272 AA protein (build 11.1);
PERV 1*	Not an annotated locus	Not an annotated gene	1	NC_010443.5	149556499	149557124	626
TR1*	Not an annotated gene	ENSSSCG00000037349	1	NC_010443.5	154599590	154600477	888	Ensembl locus encodes a 296 AA protein (build 11.1).
RT1*	Not an annotated gene	ENSSSCG00000050338	1	NC_010443.5	154600996	154604811	3816	Coneptual ORF contains 3 indels (build 11.1).
RT1*	Not an annotated gene	Not an annotated gene	1	NC_010443.5	154953404	154957222	3819	Conceptual ORF encodes a 1272 AA protein (build 11.1).
RT1*	Not an annotated gene	Not an annotated gene	1	NC_010443.5	168796707	168800525	3819	Esnembl locus ENSSSCG00000045715 encoded a 1272 AA protein (build 11.1). Occurs in the THSD4 gene.
TR1*	Not an annotated gene	ENSSSCG00000055452	1	NC_010443.5	171626726	171627613	888	Ensembl locus encodes a 296 AA protein (build 11.1).
TR1*	Not an annotated gene	ENSSSCG00000049674	1	NC_010443.5	191150050	191150886	837	Ensembl locus encodes a 294 AA protein (build 11.1), locus is annotated as multiexonic (2).
RT1*	Not an annotated gene	ENSSSCG00000063327	1	NC_010443.5	191903334	191907149	3816	Occurs in the NTRK3 gene. Coneptual ORF contains 3 indels (build 11.1).
RT1*	Not an annotated gene	ENSSSCG00000051349	1	NC_010443.5	193049797	193053615	3819	Ensembl locus ENSSSCT00000079794 encoded a 1272 AA protein (build 11.1). Ensembl locus encodes a 1272 AA protein (build 11.1). Occurs in the AGBL1 gene.
RT1*	Not an annotated gene	ENSSSCG00000052428	1	NC_010443.5	200176403	200180221	3819	Ensembl locus ENSSSCG00000052428 encodes a 1272 AA protein (build 11.1).
RT1*	Not an annotated gene	ENSSSCG00000059105	1	NC_010443.5	200266254	200270072	3819	Ensembl locus ENSSSCG00000059105 is annotated as lncRNA (build 11.1); locus is annotated as multiexonic (2). Concetual ORF encodes a 1272 AA protein (build 11.1). Occurs in the SC5D gene.
RT1*	Not an annotated gene	Not an annotated gene	1	NC_010443.5	200315462	200319280	3819	Conceptual ORF encodes a 1272 AA protein (build 11.1);
TR1*	Not an annotated gene	ENSSSCG00000043817	1	NC_010443.5	201505120	201506007	888	Ensembl locus encodes a 296 AA protein (build 11.1).
TR1*	Not an annotated gene	ENSSSCG00000046128	1	NC_010443.5	214964885	214965772	888	Ensembl locus encodes a 296 AA protein (build 11.1).
TR1*	Not an annotated gene	ENSSSCG00000052472	1	NC_010443.5	216972196	216973053	858	Ensembl locus encodes a 287 AA protein (build 11.1), locus is annotated as multiexonic (2).
RT1*	Not an annotated gene	ENSSSCG00000051776	1	NC_010443.5	217291914	217295068	3155	Ensembl locus is annotated as lncRNA (build 11.1).
TR1*	Not an annotated gene	ENSSSCG00000041522	1	NC_010443.5	219607034	219607495	462	Ensembl locus encodes a 162 AA protein (build 11.1), locus is annotated as multiexonic (3).
RT1*	Not an annotated gene	ENSSSCG00000044946	1	NC_010443.5	220607457	220611275	3819	Ensembl locus encodes a 1041 AA protein (build 11.1). Conceptual ORF encodes a 1272 AA protein (build 11.1).
TR1*	Not an annotated gene	ENSSSCG00000046403	1	NC_010443.5	220611807	220612694	888	Ensembl locus encodes a 296 AA protein (build 11.1).
PERV 1*	Not an annotated locus	Not an annotated gene	1	NC_010443.5	227195958	227196677	720
RT1*	Not an annotated gene	Not an annotated gene	1	NC_010443.5	228645115	228648931	3817	Coneptual ORF contains 2 indels (build 11.1).
RT1*	Not an annotated gene	Not an annotated gene	1	NC_010443.5	233932893	233933402	510	Ensembl locus ENSSSCG00000042784 encoded a 170 AA protein (build 11.1).
RT1*	Not an annotated gene	ENSSSCG00000051392	1	NC_010443.5	249096264	249100082	3819	Ensembl locus encodes a 1272 AA protein (build 11.1).
PERVA 1*	Not an annotated locus	Not an annotated gene	1	NC_010443.5	262166347	262175261	8915	Occurs in the TTLL11 gene
PERV Gag 1*	Not an annotated gene	Not an annotated gene	1	NC_010443.5	262167499	262169490	1992	Conceptual ORF contains a stop codon. Occurs in the TTLL11 gene.
PERV Pol 1*	Not an annotated gene	Not an annotated gene	1	NC_010443.5	262169221	262172653	3433	Conceptual ORF contains a indel. Occurs in the TTLL11 gene
PERV Env 1*	Not an annotated gene	Not an annotated gene	1	NC_010443.5	262172529	262174510	1982	Conceptual ORF encodes a 537 AA protein. Occurs in the TTLL11 gene.
RTL6	100520193	ENSSSCG00000000022	2	NC_010447.5	4649137	4654898	5762
RT2*	Not an annotated gene	ENSSSCG00000049087	2	NC_010447.5	19704007	19711021	7015	Ensembl locus encodes a 104 AA protein (build 11.1), locus is annotated as multiexonic (2)
RT2*	Not an annotated gene	ENSSSCG00000044221	2	NC_010445.4	24200909	24204481	3573	Ensembl locus ENSSSCG00000041108 encoded a 1191 AA protein (build 11.1). Ensembl locus encodes a 101 AA protein (build 11.1), locus is annotated as multiexonic (3).
RT2*	Not an annotated gene	Not an annotated gene	2	NC_010444.4	29706202	29710020	3819	Conceptual ORF encodes a 1272 AA protein (build 11.1). Occurs in the DCDC1 gene.
RT2*	Not an annotated gene	Not an annotated gene	2	NC_010444.4	33678575	33682392	3818	Coneptual ORF contains an indel (build 11.1)
TR2*	Not an annotated gene	ENSSSCG00000048514	2	NC_010444.4	37380198	37380794	597	Ensembl locus encodes a 203 AA protein (build 11.1).
RT2*	Not an annotated gene	Not an annotated gene	2	NC_010444.4	38944507	38948325	3819	Conceptual ORF frame encodes a X AA protein (build 11.1). Occurs in the PRMT3 gene.
RT2*	Not an annotated gene	Not an annotated gene	2	NC_010444.4	40991506	40994043	2538	Ensembl locus ENSSSCG00000040141 encoded a 845 AA protein (build 11.1); Occurs in the SAA4 gene.
RT2*	Not an annotated gene	Not an annotated gene	2	NC_010445.4	44560733	44560975	243	Ensembl locus ENSSSCG00000044539 encoded a 80 AA protein (build 11.1); locus is annotated as multiexonic (2). Occurs in the PDE3B gene.
RT2*	Not an annotated gene	Not an annotated gene	2	NC_010444.4	51627995	51628378	384	Ensembl locus ENSSSCG00000046223 encodes a 127 AA (protein (build 11.1);
TR2*	Not an annotated gene	Not an annotated gene	2	NC_010444.4	52257611	52258711	1101	Ensembl locus ENSSSCG00000051631 encoded a 366 AA protein (build 11.1).
TR2*	Not an annotated gene	Not an annotated gene	2	NC_010444.4	56989584	56991805	2222
RT2*	Not an annotated gene	Not an annotated gene	2	NC_010444.4	57685264	57689082	3819	Conceptual ORF encode a 1272 AA protein (build 11.1).
RT2*	Not an annotated gene	ENSSSCG00000051195	2	NC_010444.4	61649515	61653333	3819	Ensembl locus encodes a 845 AA protein (build 11.1). Conceptual ORF encodes aa 1272 AA protein (build 11.1).
RT2*	Not an annotated gene	Not an annotated gene	2	NC_010444.4	63780904	63784721	3818	Coneptual ORF contains an indel (build 11.1)
RT2*	Not an annotated gene	ENSSSCG00000045290	2	NC_010444.4	65167312	65167857	546	Ensembl locus encodes a 181 AA protein (build 11.1), locus is annotated as multiexonic (2).
RT2*	Not an annotated gene	Not an annotated gene	2	NC_010444.4	65562191	65562520	330	Ensembl locus ENSSSCG00000051044 encoded a 109 AA protein (build 11.1). Occurs in the CACNA1A gene.
RT2*	Not an annotated gene	Not an annotated gene	2	NC_010444.4	67139370	67143188	3819	Conceptual ORF encode a 1272 AA protein (build 11.1).
TR2*	Not an annotated gene	ENSSSCG00000043322	2	NC_010444.4	67702417	67703304	888	Ensembl locus encodes a 296 AA protein (build 11.1).
RT2*	Not an annotated gene	Not an annotated gene	2	NC_010444.4	67703828	67707642	3815	Coneptual ORF contains 4 indels (build 11.1).
TR2*	Not an annotated gene	ENSSSCG00000036978	2	NC_010444.4	68410798	68412474	1677	Ensembl locus encodes a 332 AA protein (build 11.1);
RT2*	Not an annotated gene	Not an annotated gene	2	NC_010445.4	68430024	68433254	3231	Ensembl locus ENSSSCG00000046137 encoded a 1076 AA protein (build 11.1).
RT2*	Not an annotated gene	ENSSSCG00000050577	2	NC_010445.4	72142732	72146550	3819	Ensembl locus ENSSSCG00000050480 encoded a 1272 AA protein (build 11.1). Ensembl locus encodes a 101 AA protein (build 11.1).
RT2*	Not an annotated gene	Not an annotated gene	2	NC_010455.5	75325620	75329147	3528	Ensembl locus ENSSSCG00000050317 encoded a 1175 AA protein (build 11.1). Occurs in the RYK gene.
PERV Env 2*	Not an annotated gene	ENSSSCG00000055438	2	NC_010444.4	76648727	76649694	968
PERVC Pol 2*	Not an annotated gene	Not an annotated gene	2	NC_010444.4	76650184	76652977	2794
PERV Gag 2*	Not an annotated gene	Not an annotated gene	2	NC_010444.4	76652708	76654647	1940
TR2*	Not an annotated gene	ENSSSCG00000047325	2	NC_010444.4	91051638	91052525	888	Ensembl locus encodes a 296 AA protein (build 11.1).
RT2*	Not an annotated gene	ENSSSCG00000057529	2	NC_010444.4	91053069	91056887	3819	Esnembl locus ENSSSCG00000048155 encoded a 1272 AA protein (build 11.1). Ensembl locus encodes an 845 AA protein (build 11.1).
RT2*	Not an annotated gene	Not an annotated gene	2	NC_010444.4	103954376	103957033	2658	Ensembl locus ENSSSCG00000049220 encoded a 885 AA protein (build 11.1).
TR2*	Not an annotated gene	ENSSSCG00000051144	2	NC_010444.4	104323339	104328392	5054	Error, Ensembl locus ENSSSCG00000051144 is annotated as lncRNA (build 11.1); locus is annotated as multiexonic (2), conceptual ORF contains a stop codon.
RT2*	Not an annotated gene	Not an annotated gene	2	NC_010444.4	104762450	104766268	3819	Conceptual ORF encodes a 1272 AA protein (build 11.1).
RT2*	Not an annotated gene	ENSSSCG00000060338	2	NC_010444.4	105128601	105132419	3819	Conceptual ORF encodes a 1272 AA protein (build 11.1). Occurs in the CHD1 gene
RT2*	Not an annotated gene	Not an annotated gene	2	NC_010445.4	105550502	105554320	3819	Ensembl locus ENSSSCG00000043335 encoded a 1272 AA protein (build 11.1).
RT2*	Not an annotated gene	ENSSSCG00000054435	2	NC_010445.4	108168314	108172132	3819	Esnembl locus ENSSSCG00000045963 encoded a 1272 AA protein (build 11.1). Ensembl locus encodes a 102 AA protein, locus is annotated as mulitiexonic (2);
RT2*	Not an annotated gene	Not an annotated gene	2	NC_010444.4	108655521	108659339	3819	Ensembl loci ENSSSCG00000049232 and ENSSSCT00000081720 encoded a 1272 AA protein (build 11.1).
HMW TR2*	Not an annotated gene	ENSSSCG00000044867	2	NC_010444.4	113434063	113439056	4994	Ensembl locus encodes a 239 AA protein (build 11.1), locus is annotated as multiexonic (2).
RT2*	Not an annotated gene	Not an annotated gene	2	NC_010444.4	114571948	114575766	3819	Conceptual ORF encodes a 1272 AA protein (build 11.1).
RT2*	Not an annotated gene	Not an annotated gene	2	NC_010444.4	120296836	120300066	3231	Ensembl locus ENSSSCG00000047293 encoded a 1076 AA protein (build 11.1). Occurs in the COMMD10 gene.
TR2*	Not an annotated gene	ENSSSCG00000054584	2	NC_010444.4	122208677	122209602	926
TR2*	Not an annotated gene	ENSSSCG00000054584	2	NC_010445.4	122208843	122209603	761	Ensembl locus encodes a 283 AA protein (build 11).
RT2*	Not an annotated gene	ENSSSCG00000054228	2	NC_010445.4	122210166	122213984	3819	Ensembl locus ENSSSCG00000054228 encodes a 989 AA protein (build 11.1), locus is annotated as multiexonic (2). Ensembl locus ENSSSCG00000051343 encoded a 1272 AA protein (build 11.1).
TR2*	Not an annotated gene	ENSSSCG00000046515	2	NC_010444.4	123390700	123391284	585	Ensembl locus encodes a 195 AA protein (build 11.1), locus is annotated as multiexonic (2).
RT2*	Not an annotated gene	ENSSSCG00000050715	2	NC_010444.4	130006725	130010450	3726	Occurs in the MARCHF3 gene.
RT2*	Not an annotated gene	Not an annotated gene	2	NC_010444.4	133549523	133552912	3390	Ensembl locus ENSSSCG00000047634 encoded a 1129 AA protein (build 11.1).
RT2*	Not an annotated gene	Not an annotated gene	2	NC_010444.4	135602256	135606074	3819	Conceptual ORF encodes a 1272 AA protein (build 11.1). Occurs in the FSTL4 gene.
RT2*	Not an annotated gene	Not an annotated gene	2	NC_010444.4	136202297	136206115	3819	Conceptual ORF encodes a 1272 AA protein (build 11.1).
RT2*	Not an annotated gene	Not an annotated gene	2	NC_010445.4	144998669	145001599	2931	Ensembl locus ENSSSCG00000044525 encoded a 976 AA protein (build 11.1).
TR2*	Not an annotated gene	ENSSSCG00000048807	2	NC_010444.4	145458735	145460715	1981	Ensembl locus ENSSSCG00000048807 is annotated as a processed pseudogene (build 11.1), conceptual ORF contains a indel and encodes a 295 AA protein;
RT2*	Not an annotated gene	ENSSSCG00000056548	2	NC_010444.4	146871377	146875195	3819	Ensembl locus ENSSSCG00000056548 encodes a 845 AA protein (build 11.1); locus is annotated as multiexonic (2). Conceptual ORF encodes a 1272 AA protein (build 11.1).
PERV 3*	Not an annotated locus	Not an annotated locus	3	NC_010445.4	10660619	10669533	8915
PERVC Env 3*	Not an annotated gene	Not an annotated gene	3	NC_010445.4	10661400	10663349	1950	Conceptual ORF contains a stop codon.
PERV Pol 3*	Not an annotated gene	Not an annotated gene	3	NC_010445.4	10663225	10666659	3435
PERVC Gag 3*	Not an annotated gene	Not an annotated gene	3	NC_010445.4	10666390	10668381	1992
PERV Env 3*	Not an annotated gene	Not an annotated gene	3	NC_010445.4	17779878	17785199	5322
PERV Pol 3*	Not an annotated gene	Not an annotated gene	3	NC_010445.4	17781599	17784413	2815
PERV Gag 3*	Not an annotated gene	Not an annotated gene	3	NC_010445.4	17785199	17787435	2237
RT3*	Not an annotated gene	Not an annotated gene	3	NC_010445.4	32601363	32605181	3819	Ensembl locus ENSSSCG00000048012 encoded a 1272 AA protein (build 11.1).
RT3*	Not an annotated gene	Not an annotated gene	3	NC_010445.4	32783302	32783847	546	Ensembl locus ENSSSCG00000050202 encoded a 181 AA protein (build 11.1).
RT3*	Not an annotated gene	ENSSSCG00000049895	3	NC_010445.4	34178321	34184080	5760	Ennsembl locus ENSSSCG00000049895 is annotated as lncRNA (build 11.1).
RT3*	Not an annotated gene	Not an annotated gene	3	NC_010445.4	36737778	36741596	3819	Occurs in th RBFOX1 gene.
RT3*	Not an annotated gene	ENSSSCG00000051435	3	NC_010445.4	46816006	46819824	3819	Ensembl locus encodes a 738 AA protein (build 11.1). Conceptual ORF encodes a 1272 AA protein (build 11.1).
PERV 3*	Not an annotated locus	Not an annotated gene	3	NC_010445.4	51108822	51117294	8473
PERVB Env 3*	Not an annotated locus	Not an annotated gene	3	NC_010445.4	51109279	51111252	1974	Conceptual ORF encodes a 657 AA protein.
PERVB Pol 3*	Not an annotated locus	Not an annotated gene	3	NC_010445.4	51111749	51114565	2817	Conceptual ORF encodes a 939 AA protein.
PERV-Gag 3*	Not an annotated gene	ENSSSCG00000057831	3	NC_010445.4	51114713	51116287	1575	Ensembl locus encodes a 524 AA protein, ORF is interrupted by 3 indels;
TR3*	Not an annotated gene	ENSSSCG00000024564	3	NC_010445.4	58615403	58616290	888	Error, Ensembl locus ENSSSCG00000024564 contains sequence for 2 genes (IMMT, ENSSSCG0000045589 (TR3*), transcript ENSSSCT00000088689.1 is chimeric (build 11.1).
RT3*	Not an annotated gene	Not an annotated gene	3	NC_010445.4	59273635	59274189	555	Ensembl locus ENSSSCG00000046962 encoded a 184 AA protein (build 11.1).
RT3*	Not an annotated gene	Not an annotated gene	3	NC_010445.4	65914265	65918083	3819	Conceptual ORF encodes a 1272 AA protein (build 11.1).
TR3*	Not an annotated gene	ENSSSCG00000042171	3	NC_010445.4	65918603	65919490	888	Ensembl locus encodes a 296 AA protein (build 11.1).
TR3*	Not an annotated gene	ENSSSCG00000043408	3	NC_010445.4	67287119	67287652	534
TR3*	Not an annotated gene	ENSSSCG00000048602	3	NC_010445.4	70353578	70354402	825	Ensembl locus encodes a 275 AA protein (build 11.1), locus is annotated as multiexonic (2).
TR3*	Not an annotated gene	ENSSSCG00000050174	3	NC_010445.4	84411703	84412329	627
RT3*	Not an annotated gene	Not an annotated gene	3	NC_010445.4	84666044	84668212	2169	Ensembl locus ENSSSCG00000050741 encoded a 723 AA protein (build 11.1).
RT3*	Not an annotated gene	ENSSSCG00000042900, ENSSSCG00000044149	3	NC_010445.4	88580756	88584573	3818	Gene is split into 2 loci in Ensembl build 11.1.; Ensembl ENSSSCG00000042900 locus encodes a 679 AA , Ensembl ENSSSCG00000042900 locus encodes a 112 AA protein, gene is interrupted by 3 indels.
RT3*	Not an annotated gene	Not an annotated gene	3	NC_010445.4	89343254	89343844	591	Ensembl locus ENSSSCG00000044218 encodes a 196 AA protein (build 11.1).
RT3*	Not an annotated gene	Not an annotated gene	3	NC_010445.4	96625639	96625929	291	Ensembl locus ENSSSCG00000051675 encoded a 96 AA protein (build 11.1), locud is annotated as multiexonic (2). Occurs in the ABCG5 gene.
RT3*	Not an annotated gene	Not an annotated gene	3	NC_010445.4	103060123	103063818	3696	Ensembl locus ENSSSCG00000048968 encoded a 1231 AA protein (build 11.1). Occurs in the EIF2AK2 gene.
RT3*	Not an annotated gene	Not an annotated gene	3	NC_010445.4	106602466	106606284	3819	Conceptual ORF encodes a 1272 AA protein (build 11.1). Occurs in th LTBP1 gene.
RT3*	Not an annotated gene	Not an annotated gene	3	NC_010445.4	107202923	107205862	2940	Ensembl locus ENSSSCG00000048847 encoded a 979 AA protein (build 11.1). Occurs in the BIRC6 gene.
RT3*	Not an annotated gene	ENSSSCG00000039066	3	NC_010445.4	115963556	115967050	3495	Ensembl locus ENSSSCG00000049418 encoded a 1164 AA protein (build 11.1). Ensembl locus encodes a 737 AA protein (build 11.1);
RT3*	Not an annotated gene	Not an annotated gene	3	NC_010445.4	122705989	122706438	450	Ensemb locusl ENSSSCG00000043944 encoded a 149 AA protein (build 11.1).
RT3*	Not an annotated gene	Not an annotated gene	3	NC_010445.4	122951168	122952172	1005	Ensembl locus ENSSSCG00000048577 encoded a 334 AA protein (build 11.1).
RT4*	Not an annotated gene	ENSSSCG00000045313	4	NC_010446.5	3486277	3488914	2638	Ensembl locus encodes a 255 AA protein (build 11.1), locus is annotated as multiexonic (2);
TR4*	Not an annotated gene	ENSSSCG00000040767	4	NC_010446.5	6887060	6887947	888	Ensembl locus encodes a 296 AA protein (build 11.1).
RT4*	Not an annotated gene	ENSSSCG00000045339	4	NC_010446.5	6889749	6892286	2538	Ensembl locus encodes an 845 AA protein.
RT4*	Not an annotated gene	Not an annotated gene	4	NC_010446.5	9447580	9448740	1161	Ensembl locus ENSSSCG00000045235 encoded a 386 AA protein (build 11.1).
RT4*	Not an annotated gene	Not an annotated gene	4	NC_010446.5	31826606	31830423	3818	Coneptual ORF contains an indel (build 11.1). Occurs in the ZFPM2 gene.
TR4*	Not an annotated gene	ENSSSCG00000056544	4	NC_010446.5	33852752	33853291	540	Ensembl locus encodes a 180 AA protein (build 11.1).
TR4*	Not an annotated gene	ENSSSCG00000050468	4	NC_010446.5	35326060	35326581	522	Ensembl locus encodes a 174 AA protein (build 11.1), locus is annotated as multiexonic (2).
RT4*	Not an annotated gene	Not an annotated gene	4	NC_010446.5	38033148	38036747	3600	Ensembl locus ENSSSCG00000043210 encoded a 1199 AA protein (build 11.1). Occurs in the STK3 gene.
RT4*	Not an annotated gene	Not an annotated gene	4	NC_010446.5	40863815	40867633	3819	Conceptual ORF encodes a 1272 AA protein (build 11.1).
TR4*	Not an annotated gene	ENSSSCG00000049545	4	NC_010446.5	40868149	40869036	888	Ensembl locus encodes a 296 AA protein (build 11.1).
RT4*	Not an annotated gene	Not an annotated gene	4	NC_010446.5	43235326	43239144	3819	Ensembl locus ENSSSCG00000047343 encoded a 1272 AA protein (build 11.1).
PERV 4*	Not an annotated locus	Not an annotated gene	4	NC_010446.5	45599526	45608186	8661
PERVB Env 4*	Not an annotated gene	Not an annotated gene	4	NC_010446.5	45600172	45602143	1972
PERVB Pol 4*	Not an annotated gene	Not an annotated gene	4	NC_010446.5	45602640	45605456	2817	Occurs in th SLC26A7 gene.
PERVB Gag 4*	Not an annotated gene	Not an annotated gene	4	NC_010446.5	45605187	45607178	1992
RT4*	Not an annotated gene	Not an annotated gene	4	NC_010445.4	50039963	50040433	471	Ensembl locus ENSSSCG00000046093 encoded a 156 AA protein (build 11.1).
RT4*	Not an annotated gene	ENSSSCG00000044703	4	NC_010446.5	56833170	56840332	7163	Ensembl locus encodes a 112 AA protein (build 11.1).
HMW TR4*	Not an annotated gene	ENSSSCG00000048552	4	NC_010446.5	57153831	57157624	3794	Ensembl locus encodes a 217 AA protein (build 11.1).
TR4*	Not an annotated gene	ENSSSCG00000041325	4	NC_010446.5	60166579	60167466	888	Ensembl locus encodes a 296 AA protein (build 11.1).
RT4*	Not an annotated gene	Not an annotated gene	4	NC_010446.5	69039344	69042082	2739	Ensembl locus ENSSSCG00000049902 encoded a 912 AA protein.
RT4*	Not an annotated gene	Not an annotated gene	4	NC_010445.4	82528321	82528785	465	Ensembl locus ENSSSCG00000046215 encoded a 154 AA protein (build 11.1).
HMWTR14*	Not an annotated gene	ENSSSCG00000051331	4	NC_010446.5	82920340	82920918	579	Ensembl locus encodes a 192 AA protein (build 11.1).
RT4*	Not an annotated gene	Not an annotated gene	4	NC_010446.5	87570551	87574369	3819	Conceptual ORF encodes a 1272 AA protein (build 11.1).
TR4*	Not an annotated gene	ENSSSCG00000041209	4	NC_010446.5	87574883	87575770	888	Ensembl locus encodes a 296 AA protein (build 11.1).
RT4*	Not an annotated gene	Not an annotated gene	4	NC_010446.5	88333556	88337374	3819	Ensembl locus ENSSSCG00000045357 encoded a 1272 AA protein (build 11.1). Occurs in the ENSSSCG00000006344 locus. Ensembl locus ENSSSCG00000006344 contains sequences for 3 genes (NOS1AP, C1orf226, NOS1AP-C1orf226*) (build 11.1); transcript ENSSSCT00000051570.2 encodes NOS1AP-C1orf226
RT4*	Not an annotated gene	Not an annotated gene	4	NC_010446.5	88493420	88494070	651	Ensembl locus ENSSSCG00000049453 encoded a 216 AA protein (build 11.1).
TR4*	Not an annotated gene	ENSSSCG00000043911	4	NC_010446.5	88922098	88923415	1318	Ensembl locus ENSSSCG00000043911 is annotated as a processed pseudogene (build 11.1), the conceptual ORF encodes a 296 AA protein.
RT4*	Not an annotated gene	Not an annotated gene	4	NC_010446.5	88923526	88927344	3819	Conceptual ORF encodes a 1272 AA protein (build 11.1).
RT4*	Not an annotated gene	Not an annotated gene	4	NC_010446.5	99553369	99553986	618	Ensembl locus ENSSSCG00000044488 encoded a 205 AA protein (build 11.1), locus is annotated as multiexonic (2).
RT4*	Not an annotated gene	ENSSSCG00000042421	4	NC_010446.5	105208630	105212448	3819	Ensembl locus encodes a 645 AA protein , locus has 2 indels.
RT4*	Not an annotated gene	Not an annotated gene	4	NC_010446.5	114937935	114940856	2922	Ensembl locus ENSSSCG00000035697 encoded a 973 AA protein (build 11.1).
RT5*	Not an annotated gene	Not an annotated gene	5	NC_010445.4	4076421	4077215	795	Ensembl locus ENSSSCG00000042694 encodes a 264 AA protein (build 11.1). Occurs in the FAM118A gene.
RT5*	Not an annotated gene	Not an annotated gene	5	NC_010447.5	12434641	12438456	3816	Coneptual ORF contains 3 indels (build 11.1).
RT5*	Not an annotated gene	Not an annotated gene	5	NC_010447.5	14721631	14722164	534	Ensembl locus ENSSSCG00000051006 encoded a 177 AA protein (build 11.1). Occurs in the C12orf75 gene.
RT5*	Not an annotated gene	Not an annotated gene	5	NC_010447.5	20209439	20213257	3819	Conceptual ORF contains an indel (build 11.1).
RT5*	Not an annotated gene	ENSSSCG00000043593	5	NC_010447.5	24934238	24934827	590	Ensembl locus encodes a 152 AA protein (build 11.1), locus is annotated as multiexonic (2).
PERVC Gag 5*	Not an annotated gene	Not an annotated gene	5	NC_010447.5	29356398	29358385	1988
PERVC Pol 5*	Not an annotated gene	Not an annotated gene	5	NC_010447.5	29358116	29360529	2414
RT5*	Not an annotated gene	Not an annotated gene	5	NC_010448.4	29646793	29650611	3819	Ensembl locus ENSSSCG00000049925 encoded a 1272 AA protein (build 11.1). Occurs in the PTPRB gene.
RT5-3*	Not an annotated gene	Not an annotated gene	5	NC_010448.4	34726436	34730254	3819	Ensembl locus ENSSSCG00000041120 encoded a 1272 AA protein (build 11.1).
RT5*	Not an annotated gene	Not an annotated gene	5	NC_010448.4	38457437	38460964	3528	Ensembl locus ENSSSCG00000048370 encoded a 1175 AA protein (build 11.1). Occurs in the KCNC2 gene.
RT5*	Not an annotated gene	Not an annotated gene	5	NC_010447.5	43382460	43385933	3474	Ensembl locus ENSSSCG00000051665 encoded a 147 AA protein (build 11.1), the conceptual ORF contains an indel.
TR5*	Not an annotated gene	Not an annotated gene	5	NC_010447.5	43382460	43385933	3474
TR5*	Not an annotated gene	ENSSSCG00000054410	5	NC_010447.5	43465500	43466381	882	Ensembl locus encodes a 319 AA protein (build 11.1).
RT5*	Not an annotated gene	ENSSSCG00000044976	5	NC_010447.5	45048224	45053695	5472	Ensembl locus is annotated as lncRNA (build 1.0)
RT5*	Not an annotated gene	ENSSSCG00000032624	5	NC_010447.5	54024963	54028781	3819	Ensembl locus encodes a 738 AA protein (build 11.1). Conceptual ORF encodes a 1272 AA protein (build 11.1).
TR5*	Not an annotated gene	ENSSSCG00000049512	5	NC_010447.5	54029306	54030193	888	Ensembl locus encodes a 296 AA protein (build 11.1).
TR5*	Not an annotated gene	ENSSSCG00000042161	5	NC_010447.5	63444863	63445747	885	Ensembl locus encodes a 295 AA protein (build 11.1), locus is annotated as multiexonic (2).
RT5*	Not an annotated gene	Not an annotated gene	5	NC_010447.5	65845614	65847926	2313	Ensembl locus ENSSSCG00000050969 encoded a 770 AA protein (build 11.1). Occurs in the DYRK4 gene.
TRX5*	Not an annotated gene	ENSSSCG00000050087	5	NC_010447.5	70183308	70189703	6396	Ensembl locus encodes a 296 AA protein (build 11.1).
RT5*	Not an annotated gene	Not an annotated gene	5	NC_010447.5	70190200	70194017	3818	Occurs in the USP18 gene. Coneptual ORF contains an indel (build 11.1)
RT5*	Not an annotated gene	ENSSSCG00000045147	5	NC_010447.5	78733738	78737273	3536	Ensembl locus ENSSSCG00000045147 encodes a 101 AA protein (build 11.1).
RT5*	Not an annotated gene	ENSSSCG00000044566	5	NC_010447.5	79771215	79775033	3819	Ensembl locus encodes a 845 AA protein (build 11.1). Conceptual ORF encodes a 1272 AA protein (build 11.1).
RT5*	Not an annotated gene	ENSSSCG00000046391	5	NC_010447.5	81684287	81688105	3819	Ensembl locus encodes a 1272 AA protein (build 11.1).
RT5*	Not an annotated gene	Not an annotated gene	5	NC_010447.5	84169636	84173452	3817	Coneptual ORF contains 2 indels (build 11.1). Occurs in the ANKS1B gene.
RT5*	Not an annotated gene	Not an annotated gene	5	NC_010447.5	90648327	90652145	3819	Conceptual ORF encodes a 1272 AA protein (build 11.1).
TR5*	Not an annotated gene	ENSSSCG00000050856	5	NC_010447.5	90652673	90653560	888	Ensembl locus encodes a 296 AA protein (build 11.1).
PERV 5*	Not an annotated gene	ENSSSCG00000049831, ENSSSCG00000062710	5	NC_010447.5	92185132	92194050	8919
PERV Env 5*	Not an annotated gene	ENSSSCG00000049831	5	NC_010447.5	92185917	92187866	1950	Conceptual ORF encodes a stop codon.
PERV Pol 5*	Not an annotated gene	ENSSSCG00000049831	5	NC_010447.5	92187742	92191176	3435	Ensembl locus encodes a 1144 protein (build 11.1).
PERV Gag 5*	Not an annotated gene	ENSSSCG00000062710	5	NC_010447.5	92190907	92192898	1992	Ensembl locus encodes a 524 AA protein (build 11.1). Conceptual ORF contains a stop codon.
RT5*	Not an annotated gene	Not an annotated gene	5	NC_010447.5	94485511	94485762	252	Ensembl locus ENSSSCG00000051097 encoded a 83 AA protein (build 11.1), locus is annotated as multiexonic (2). Occurs in the RLIG1 gene.
RT5*	Not an annotated gene	Not an annotated gene	5	NC_010447.5	95000780	95003044	2265	Ensembl locus ENSSSCG00000045431 encoded a 754 AA protein (build 11.1).
RT5*	Not an annotated gene	ENSSSCG00000042278	5	NC_010447.5	98088900	98095688	6789	Ensembl locus encodes a 184 AA protein (build 11.1).
TR5*	Not an annotated gene	ENSSSCG00000050857	5	NC_010447.5	188192895	188215655	22761	Ensembl locus encodes a 298 AA protein (build 11.1), locus is annotated as multiexonic (5).
RT6*	Not an annotated gene	Not an annotated gene	6	NC_010448.4	10192637	10196455	3819	Ensembl locus ENSSSCG00000045642 and ENSSSCG00000042980 encoded a 1272 AA protein (build 11.1). Occurs in the LEMD3 gene.
PERV Env 6*	Not an annotated gene	ENSSSCG00000034356	6	NC_010448.4	10404926	10406885	1960	Ensembl locus ENSSSCG00000049761 encoded a 1272 AA protein (build 11.1).
RT6*	Not an annotated gene	Not an annotated gene	6	NC_010448.4	26408496	26409068	573	Ensembl locus ENSSSCG00000041342 encoded a 190 AA protein (build 11.1).
TR6*	Not an annotated gene	ENSSSCG00000038906	6	NC_010448.4	39282570	39283457	888	Ensembl locus encodes a 296 AA protein (build 11.1)
RT6*	Not an annotated gene	Not an annotated gene	6	NC_010448.4	45314513	45317472	2960	Ensembl locus ENSSSCG00000040911 encoded a 986 AA protein (build 11.1).
TR6*	Not an annotated gene	ENSSSCG00000050436	6	NC_010448.4	46419157	46420044	888	Ensembl locus encodes a 296 AA protein (build 11.1).
ARTgagpol*	Not an annotated gene	ENSSSCG00000034697	6	NC_010448.4	75453981	75457784	3804	Ensembl gene encodes a 1267 AA protein.
RT6*	Not an annotated gene	Not an annotated gene	6	NC_010448.4	91373959	91374942	984	Ensembl locus ENSSSCG00000046350 encoded a 327 AA protein (build 11.1).
RT6*	Not an annotated gene	Not an annotated gene	6	NC_010448.4	104248030	104251848	3819	Ensembl locus ENSSSCG00000041321 encoded a 1272 AA protein (build 11.1).
TR6*	Not an annotated gene	ENSSSCG00000059038	6	NC_010448.4	104252376	104253263	888	Ensembl locus encodes a 296 AA protein (build 11.1)
RT6*	Not an annotated gene	ENSSSCG00000045209	6	NC_010448.4	111773822	111777639	3818	Coneptual ORF contains an indel (build 11.1)
RT6*	Not an annotated gene	Not an annotated gene	6	NC_010448.4	114827236	114831054	3819	Conceptual ORF encodes a 1272 AA protein (build 11.1).
HMW TR6*	Not an annotated gene	ENSSSCG00000047288	6	NC_010448.4	120810363	120816801	6439	Ensembl locus encodes a 249 AA protein (build 11.1).
RT6*	Not an annotated gene	Not an annotated gene	6	NC_010448.4	134870064	134873880	3817	Coneptual ORF contains 2 indels (build 11.1).
RT6*	Not an annotated gene	Not an annotated gene	6	NC_010448.4	134931865	134935683	3819	Conceptual ORF encodes a 1272 AA protein (build 11.1).
RT6*	Not an annotated gene	Not an annotated gene	6	NC_010448.4	136758380	136760863	2484	Ensembl locus ENSSSCG00000041929 encoded a 827 AA protein (build 11.1. Occurs in the ST6GALNAC3 gene.
RT6*	Not an annotated gene	ENSSSCG00000042518	6	NC_010448.4	143046161	143046403	243	Ensembl locus encodes a 80 AA protein (build 11.1), locus is annotated as multiexonic (2). Occurs in the LRRC7 gene.
RT6*	Not an annotated gene	ENSSSCG00000052381	6	NC_010448.4	162263574	162267392	3819	Ensembl locus ENSSSCG00000050179 encoded a 1272 AA protein (build 11.1); Ensembl locus encodes a 845 1AA protein (build 11.1).
RT7*	Not an annotated gene	ENSSSCG00000057482	7	NC_010449.5	6813390	6817208	3819	Ensembl locus encodes a 1272 AA protein.
TR7*	Not an annotated gene	ENSSSCG00000046594	7	NC_010449.5	20533784	20534671	888	Conceptual ORF encodes a 296 AA protein (build 11.1)
PERV Gag 7*	Not an annotated gene	ENSSSCG00000056213	7	NC_010449.5	21237265	21239262	1998
PERV Pol 7*	Not an annotated gene	Not an annotated gene	7	NC_010449.5	21238993	21241805	2813	Conceptual ORF contains an indel and a stop codon (build 11.1).
PERV Env 7*	110261658	ENSSSCG00000056213	7	NC_010449.5	21240663	21245736	5074	Ensembl locus encodes a 380 AA protein (build 11.1), locus is annotated as multiexonic (2). NCBI locus is annotated as a pseudogene (build 11.1), locus is annotated as multiexonic (2). Conceptual ORF contains an indel.
PERV Env 7*	Not an annotated gene	Not an annotated gene	7	NC_010449.5	21242302	21244264	1963	Ensembl locus encodes a 642 AA protein (build 11.1), locus is annotated as multiexonic (3);.
TR7*	Not an annotated gene	ENSSSCG00000062933	7	NC_010449.5	27659359	27660246	888	Ensembl locus encodes a 296 AA protein (build 11.1).
RT7*	Not an annotated gene	Not an annotated gene	7	NC_010449.5	38422533	38423667	1135	Ensembl locus ENSSSCG00000044871 encoded a 327 AA protein (build 11.1).
TR7*	Not an annotated gene	ENSSSCG00000050549	7	NC_010449.5	48030632	48032029	1398	Ensembl locus ENSSSCG00000050549 is annotated as a processed pseudogene (build 11.1)., conceptual ORF contains a stop codon.
RT7*	Not an annotated gene	ENSSSCG00000041719	7	NC_010449.5	51936905	51939405	2501	Ensembl locus ENSSSCG00000047634 encoded a 202 AA protein (build 11.1). Ensembl locus encodes a 202 AA protein (build 11.1).
TR7*	Not an annotated gene	ENSSSCG00000048453	7	NC_010449.5	56619808	56620695	888	Ensembl locus encodes a 296 AA protein (build 11.1).
RT7*	Not an annotated gene	Not an annotated gene	7	NC_010449.5	61184791	61188609	3819	Ensembl locus ENSSSCG00000050448 encoded a 1272 AA protein (build 11.1). Occurs in the SEC23A gene.
RT7*	Not an annotated gene	Not an annotated gene	7	NC_010449.5	68482763	68484055	1293
RT7*	Not an annotated gene	Not an annotated gene	7	NC_010449.5	69633461	69637279	3819	Occurs in the PRKD1 gene.
RT7*	Not an annotated gene	Not an annotated gene	7	NC_010449.5	69633461	69637279	3819	Ensembl locus ENSSSCG00000047950 encoded a 1272 AA protein (build 11.1). Occurs in the PRKD1 gene.
TR7*	Not an annotated gene	ENSSSCG00000046287	7	NC_010449.5	71860890	71861402	513	Ensembl locus encodes a 196 AA protein (build 11.1).
TR7*	Not an annotated gene	ENSSSCG00000034962	7	NC_010449.5	78775102	78775989	888	Ensembl locus encodes a 296 AA protein (build 11.1).
RT7*	Not an annotated gene	Not an annotated gene	7	NC_010449.5	78776511	78780329	3819	Conceptual ORF encodes a 1272 AA protein (build 11.1).
RT7*	Not an annotated gene	ENSSSCG00000044216	7	NC_010449.5	101630665	101634512	3848	Ensembl locus encodes a 104 AA protein (build 11.1) locus is annotated as multiexonic (2);.
PERVC Pol 7*	Not an annotated gene	Not an annotated gene	7	NC_010449.5	105713757	105716099	2343
PERV Env 7*	Not an annotated gene	Not an annotated gene	7	NC_010449.5	105716464	105718443	1980
RT7*	Not an annotated gene	Not an annotated gene	7	NC_010449.5	113797866	113800403	2538	Ensembl locus ENSSSCG00000033555 encoded a 845 AA protein (build 11.1).
RT7*	Not an annotated gene	Not an annotated gene	7	NC_010449.5	119684631	119688449	3819	Ensembl locus ENSSSCG00000039414 encoded a 1272 AA protein (build 11.1).
RTL1	100187562	ENSSSCG00000002573	7	NC_010449.5	121706955	121720472	13518	Bovine and rodent orthologs. Retrotransposon gag Protein.
RT8*	Not an annotated gene	ENSSSCG00000047882	8	NC_010450.4	9924053	10226520	302468	Ensembl locus is annotated as lncRNA (build 11.1), locus is annotated as multiexonic (7).
HMW TR8*	Not an annotated gene	ENSSSCG00000042681	8	NC_010450.4	10310290	10314145	3856	Ensembl locus encodes a 192 AA protein (build 11.1); locus is annotated as multiexonic (2).
PERV 8*	Not an annotated locus	Not an annotated locus	8	NC_010450.4	15319494	15328155	8662
PERV Gag 8*	Not an annotated gene	Not an annotated gene	8	NC_010450.4	15320503	15322494	1992	Conceptual ORF contains a stop codon. Occurs in the KCNIP4 gene.
PERV Pol 8*	Not an annotated gene	Not an annotated gene	8	NC_010450.4	15322225	15325040	2816	Conceptual ORF contains an indel. Occurs in the KCNIP4 gene.
PERV Env 8*	Not an annotated gene	Not an annotated gene	8	NC_010450.4	15325536	15327509	1974	Conceptual ORF encodes a 657 AA protein (build 11.1). Occurs in the KCNIP4 gene
RT8*	Not an annotated gene	Not an annotated gene	8	NC_010450.4	31862149	31865967	3819	Ensembl loci ENSSSCT00000088059, ENSSSCG00000050133 encoded a 1272 AA protein (build 11.1). Occurs in the NSUN7 gene.
RT8*	Not an annotated gene	Not an annotated gene	8	NC_010450.4	42472535	42474682	2148	Ensembl locus ENSSSCG00000042145 encoded a 715 AA protein (build 11.1).
PERV 8*	Not an annotated locus	Not an annotated gene	8	NC_010450.4	51570546	51579460	8915
PERV Gag 8*	Not an annotated gene	Not an annotated gene	8	NC_010450.4	51571697	51573688	1992	Conceptual ORF contains an indel.
PERV Pol 8*	106504658		8	NC_010450.4	51573419	51576623	3205	Ensembl locus ENSSSCG00000045819 encoded a 624 AA protein (build 11.); NCBI locus encodes a low quality (1 N, 1 X) protein (build 11.1), locus is annotated as multiexonic (8). Conceptual ORF contains an indel.
PERV Env 8*	Not an annotated gene	Not an annotated gene	8	NC_010450.4	51576728	51578677	1950	Conceptual ORF encodes a 650 AA protein (build 11.1).
RT8*	Not an annotated gene	ENSSSCG00000050729	8	NC_010450.4	52055607	52059425	3819	Conceptual ORF encodes a 1272 AA protein (build 11.1).
RT8*	Not an annotated gene	Not an annotated gene	8	NC_010450.4	52257494	52261312	3819	Ensembl locus ENSSSCG00000042241 encoded a 1272 AA protein (build 11.1).
RT8*	Not an annotated gene	ENSSSCG00000043916	8	NC_010450.4	52678493	52679674	1182	Ensembl locus encodes a 112 AA protein (build 11.1), locus is annotated as multiexonoc (2); Conceptual ORF contains multiple stop codone.
RT8*	Not an annotated gene	ENSSSCG00000058084	8	NC_010450.4	56510334	56510672	339
RT8*	Not an annotated gene	ENSSSCG00000049794	8	NC_010450.4	58902397	58904967	2571	Ensembl locus encodes a 856 AA protein (build 11.1).
RT8*	Not an annotated gene	ENSSSCG00000051994	8	NC_010450.4	64955304	64957580	2277	Ensembl locus ENSSSCG00000041846 encoded a 759 AA protein (build 11.1). Ensembl locus is annotated as a processed pseudogene (build 11.1).
HMW TR8*	Not an annotated gene	ENSSSCG00000058219	8	NC_010450.4	78166886	78170618	3733
RT8*	Not an annotated gene	Not an annotated gene	8	NC_010450.4	84544459	84544941	483	Ensembl locus ENSSSCG00000047274 encoded a 160 protein (build 11.1).
RT8*	Not an annotated gene	Not an annotated gene	8	NC_010450.4	103029137	103031674	2538	Ensembl locus ENSSSCG00000035060 encoded a 845 AA protein (build 11.1). Occurs in the NDNF gene.
RT8*	Not an annotated gene	Not an annotated gene	8	NC_010450.4	104462505	104463551	1047	Ensembl locus ENSSSCG00000047510 encoded a 348 AA protein.
RT8*	Not an annotated gene	Not an annotated gene	8	NC_010450.4	107048337	107048660	324	Ensembl locus ENSSSCG00000049275 encoded a 107 AA protein (build 11.1).
HMW TR8*	Not an annotated gene	ENSSSCG00000041159	8	NC_010450.4	108473735	108475231	1497	Ensembl locus encodes a 198 AA protein (build 11.1).
RT8*	Not an annotated gene	Not an annotated gene	8	NC_010450.4	113281132	113284950	3819	Esnembl locus ENSSSCG00000047675 encoded a 1272 AA protein (build 11.1). Occurs in the COL25A1 gene.
RT8*	Not an annotated gene	ENSSSCG00000058898	8	NC_010450.4	119636209	119640027	3819	Ensembl locus ENSSSCG00000041129 encoded a 1272 AA protein (build 11.1). Ensembl locus encodes a 454 AA protein, locus is annotated as multiexinic (2). Occurs in the PPP3CA, gene.
RT8*	Not an annotated gene	ENSSSCG00000046219	8	NC_010450.4	123883648	123884148	501	Ensembl locus encodes a 166 AA protein (build 11.1).
RT8*	Not an annotated gene	Not an annotated gene	8	NC_010450.4	128239285	128239674	390	Ensembl locus ENSSSCG00000042880 encoded a 149 AA protein (build 11.1), locus is annotated as multiexoni (3). Occurs in the CCSER1 gene.
RT8*	Not an annotated gene	Not an annotated gene	8	NC_010450.4	133630898	133631326	429	Ensembl locus ENSSSCG00000044042 encoded a 142 AA protein (build 11.1).
RT9*	Not an annotated gene	Not an annotated gene	9	NC_010451.4	2346533	2350350	3818	Coneptual ORF contains an indel (build 11.1)
RT9*	Not an annotated gene	ENSSSCG00000045042	9	NC_010451.4	5342329	5342667	339	Ensembl locus encodes a 113 AA protein (build 11.1).
RT9*	Not an annotated gene	Not an annotated gene	9	NC_010451.4	13904128	13907655	3528	Ensembl locus ENSSSCG00000042291 encoded a 1175 AA protein (build 11.1).
RT9*	Not an annotated gene	Not an annotated gene	9	NC_010451.4	14649845	14650156	312	Ensembl locus ENSSSCG00000043680 encoded a 103 AA protein (build 11.1).
RT9*	Not an annotated gene	Not an annotated gene	9	NC_010450.4	15431756	15437171	5416	Ensembl locus ENSSSCG00000048266 encodd a 177 AA protein (build 11.1) with partial homology to several mammlian proteins annotated as LINE-1 retrotransposable element ORF2 proteins. Comceptual ORF is interrupted by several indels and stop codons.
RT9*	Not an annotated gene	ENSSSCG00000058844	9	NC_010451.4	16101625	16102545	921	Ensembl locus ENSSSCG00000042094 encoded a 306 AA protein (build 11.1).
RT9*	Not an annotated gene	Not an annotated gene	9	NC_010451.4	33864118	33867936	3819	Ensembl locus ENSSSCG00000049259 encoded a 1272 AA protein (build 11.1). Occurs in the DYNC2H1 gene.
RT9*	Not an annotated gene	Not an annotated gene	9	NC_010451.4	36716363	36720181	3819	Ensembl locus ENSSSCG00000050432 encoded a 1272 AA protein (build 11.1). Occurs in the ATM gene.
RT9*	Not an annotated gene	Not an annotated gene	9	NC_010451.4	37653952	37654365	414	Ensembl locus ENSSSCG00000051206 encoded a 137 AA protein (build 11.1).
RT9*	Not an annotated gene	Not an annotated gene	9	NC_010451.4	49000249	49003371	3123	Ensembl locus ENSSSCG00000050867 encoded a 1040 AA protein (build 11.1).
PERV Pol 9*	Not an annotated gene	Not an annotated gene	9	NC_010451.4	63236706	63237483	778	Conceptual ORF encodes 3 indels.
RT9*	Not an annotated gene	Not an annotated gene	9	NC_010451.4	69086982	69090347	3366	Ensembl locus ENSSSCG00000050816 encoded a 1121 AA protein (build 11.1); Occurs in the ZNF804B gene.
RT9*	Not an annotated gene	Not an annotated gene	9	NC_010451.4	70890560	70891216	657	Ensembl locus ENSSSCG00000046092 encoded a 219 AA protein (build 11.1), locus is annotated as multiexonic (2). Occurs in the CDK14 gene.
TR9*	Not an annotated gene	Not an annotated gene	9	NC_010451.4	73792794	73795982	3189
PEG10	654416	ENSSSCG00000036049	9	NC_010451.4	74474121	74486983	12863
RT9*	Not an annotated gene	Not an annotated gene	9	NC_010451.4	75173023	75176840	3818	Conceptual ORF contains an indel (build 11.1). Occurs in th ASB4 gene.
RT9*	Not an annotated gene	Not an annotated gene	9	NC_010451.4	77498844	77502662	3819	Ensembl locus ENSSSCG00000050392 encoded a 1272 AA protein (build 11.1).
RT9*	Not an annotated gene	Not an annotated gene	9	NC_010451.4	78676032	78676469	438	Ensembl locus ENSSSCG00000045901 encoded a 145 AA protein (build 11.1). Occurs in the NXPH1 gene.
TR9*	Not an annotated gene	ENSSSCG00000051543	9	NC_010451.4	80315508	80316395	888	Ensembl locus encodes a 296 AA protein (build 11.1).
RT9*	Not an annotated gene	Not an annotated gene	9	NC_010451.4	89409912	89412059	2148	Ensembl locus ENSSSCG00000049419 encoded a 715 AA protein (build 11.1). Occurs in the ITGB8 gene.
RT9*	Not an annotated gene	ENSSSCG00000042226	9	NC_010451.4	90654785	90658603	3819	Ensembl locus ENSSSCG00000043741 encoded a 1272 AA protein (build 11.1) Ensembl locus encodes a 989 AA protein (build 11.1), locus is annotated as multiexonic (2). Occurs in the DNAH11 gene.
RT9*	Not an annotated gene	Not an annotated gene	9	NC_010451.4	90655765	90658603	2839
TR9*	Not an annotated gene	ENSSSCG00000042154	9	NC_010451.4	95588759	95589646	888
RT9*	Not an annotated gene	Not an annotated gene	9	NC_010451.4	99723594	99727412	3819	Ensembl locus ENSSSCG00000045337 encoded a 1272 AA protein (build 11.1). Occurs in the CD36 gene.
RT9*	Not an annotated gene	Not an annotated gene	9	NC_010451.4	107590808	107594626	3819	Ensembl locus ENSSSCG00000041605 encoded a 1272 AA protein (build 11.1).
RT9*	Not an annotated gene	ENSSSCG00000047897	9	NC_010451.4	137727305	137731123	3819	Ensembl locus is annotated as a processed pseudogene (build 11.1). Conceptual ORF encodes a 1272 AA protein (build 11.1).
PERV 9*	Not an annotated locus	ENSSSCG00000043470, ENSSSCG00000048707	9	NC_010451.4	138895805	138904274	8470
PERV Env 9*	Not an annotated gene	Not an annotated gene	9	NC_010451.4	138896262	138898229	1968	Conceptual ORF contains 2 indels.
PERV Pol 9*	Not an annotated gene	Not an annotated gene	9	NC_010451.4	138898726	138901542	2817	Conceptual ORF encodes a 939 AA protein (build 11.1).
PERV Gag 9*	Not an annotated gene	ENSSSCG00000043470	9	NC_010451.4	138901690	138903264	1575	Ensembl locus ENSSSCG00000043470 encodes a 524 AA protein
RT9*	Not an annotated gene	ENSSSCG00000048707	9	NC_010451.4	138903796	138909583	5788	Ensembl locus ENSSSCG00000048707 is annotated as LncRNA (build 11.1) and encodes a pseudogene.
RT10*	Not an annotated gene	Not an annotated gene	10	NC_010452.4	14855276	14855572	297	Ensembl locus ENSSSCG00000042709 encoded a 98 AA protein (build 11.1), locus is annotated as multiexonic (2). Occurs in the CDC42BPA gene.
TR10*	Not an annotated gene	ENSSSCG00000058221	10	NC_010452.4	19289082	19289969	888
RT10*	Not an annotated gene	Not an annotated gene	10	NC_010452.4	29442170	29445985	3816	Coneptual ORF contains 3 indels (build 11.1).
RT10*	Not an annotated gene	Not an annotated gene	10	NC_010452.4	30094635	30094871	237	Ensembl locus ENSSSCG00000044063 encoded a 78 protein (build 11.1), locus is annotated as multiexonic (2). Occurs in the NTRK2 gene.
TR10*	Not an annotated gene	ENSSSCG00000046623	10	NC_010452.4	34212899	34213786	888	Ensembl locus encodes a 296 AA protein (build 11.1).
RT10*	Not an annotated gene	Not an annotated gene	10	NC_010452.4	34910594	34911061	468	Ensembl ENSSSCG00000045956 encoded 155 AA protein (build 11.1).
HMW TR10*	Not an annotated gene	ENSSSCG00000049106	10	NC_010452.4	37394523	37397345	2823	Ensembl locus encodes a 278 AA protein (build 11.1); locus is annotated as multiexonic (2).
ERVK-19P*	Not an annotated gene	Not an annotated gene	10	NC_010452.4	39297261	39298742	1482	Consceptual ORF encodes is interrupted by several indels and has low orthology to other mammalian retrovirus group K member 19 (ERVK-19) proteins, Occurs in the ODAD2 gene.
HMW TR10*	Not an annotated gene	ENSSSCG00000046521	10	NC_010452.4	43783109	43786271	3163	Ensembl locus encodes a 296 AA protein (build 11.1).
RT11*	110255744	ENSSSCG00000046743	11	NC_010453.5	9820106	10029941	209836	Ensembl locus is annotated as lncRNA (build 11.1), locus is annotated as multiexonic (6). NCBI locus is annotated as LnRNA (build 11.1), locus is annotaed as multiexonic (5).
RT11*	Not an annotated gene	Not an annotated gene	11	NC_010452.4	13690206	13690808	603	Ensembl locus ENSSSCG00000048951 encoded a 200 AA protein (build 11.1).
RT11*	Not an annotated gene	Not an annotated gene	11	NC_010452.4	14169949	14170932	984	Ensembl locus ENSSSCG00000049620 encoded a 327 AA protein (build 11.1). Occurs in the PROSER1 gene.
RT11*	Not an annotated gene	ENSSSCG00000045335	11	NC_010453.5	15139455	15140519	1065	Ensembl locus ENSSSCG00000045335 encodes a 135 AA protein (build 11.1) and is annotated as multiexonic (3).
PERV Pol 11*	Not an annotated gene	Not an annotated gene	11	NC_010453.5	29085999	29087561	1563	Conceptual ORF encodes a 521 protein (build 11.).
PERVA Gag 11*	Not an annotated gene	Not an annotated gene	11	NC_010453.5	29087429	29089279	1851	Conceptual ORF contains 1 indel and 2 stop codons.
RT11*	Not an annotated gene	Not an annotated gene	11	NC_010453.5	31626235	31630053	3819	Conceptual ORF encodes a 1272 AA protein (build 11.1).
PERV Gag 11*	Not an annotated gene	Not an annotated gene	11	NC_010453.5	38202436	38204422	1987	Conceptual ORF contains an indel and a stop codon.
PERV Pol 11*	Not an annotated gene	Not an annotated gene	11	NC_010453.5	38204153	38207582	3430
PERV Env 11*	Not an annotated gene	Not an annotated gene	11	NC_010453.5	38207467	38209438	1972
RT11*	Not an annotated gene	Not an annotated gene	11	NC_010453.5	41272120	41272635	516	Ensembl locus ENSSSCG00000042981 encoded a 171 AA protein (build 11.1).
RT11*	Not an annotated gene	ENSSSCG00000045335	11	NC_010453.5	48649723	48657546	7824	Ensembl locus ENSSSCG00000048008 encoded a 127 AA protein (build 11.1).
TR11*	Not an annotated gene	ENSSSCG00000052971	11	NC_010453.5	64837776	64838522	747	Ensembl locus encodes a 135 AA protein (build 11.1) and is annotated as multiexonic (3).
RT11*	Not an annotated gene	ENSSSCG00000051098	11	NC_010453.5	66527372	66527632	261	Ensembl locus ENSSSCG00000051098 encoded a 86 AA protein (build 11.1), locus is annotated as multiexonic (2). Occurs in the MBNL2 gene.
RT12*	Not an annotated gene	Not an annotated gene	12	NC_010454.4	3901418	3904859	3442	Previously annotated as Ensembl build 11 as ENSSSCG00000046989 and annotated as a pseudogene (build 11.1), Occurs in the TNRC6C gene.
PERV Env 12*	Not an annotated gene	Not an annotated gene	12	NC_010454.4	22987552	22988928	1377
PERV Gag 12*	Not an annotated gene	Not an annotated gene	12	NC_010454.4	22988916	22990189	1274
RT12*	Not an annotated gene	Not an annotated gene	12	NC_010454.4	25367084	25367935	852	Ensembl locus ENSSSCG00000048918 encoded a 283 AA (build 11.1), locus was annotated as multiexonic (12). Occurs in the B4GALNT2 gene.
RT12*	Not an annotated gene	ENSSSCG00000046490	12	NC_010454.4	27755803	27759617	3815	Coneptual ORF contains 4 indels (build 11.1).
PERV 12*	Not an annotated locus	Not an annotated locus	12	NC_010454.4	28221374	28230287	8914	Ensembl locus ENSSSCG00000046490 encodes a 679 AA protein (build 11.1), gene is interrupted by 6 indels.
PERV Gag 12*	Not an annotated gene	Not an annotated gene	12	NC_010454.4	28222526	28224514	1989	Occurs in the CA10 gene
PERV Pol 12*	Not an annotated gene	Not an annotated gene	12	NC_010454.4	28224245	28227060	2816	Occurs in the CA10 gene
PERV Env 12*	Not an annotated gene	Not an annotated gene	12	NC_010462.3	28227554	28229502	1949	Occurs in the CA10 gene.
RT12*	Not an annotated gene	ENSSSCG00000048537	12	NC_010454.4	31108492	31112310	3819	Conceptual ORF encodes a 1272 AA protein (build 11.1).
TR12*	Not an annotated gene	ENSSSCG00000047020	12	NC_010454.4	31112830	31113717	888	Ensembl locus encodes a 292 AA protein (build 11.1).
RT12*	Not an annotated gene	Not an annotated gene	12	NC_010454.4	34705152	34705745	594	Ensembl locusENSSSCG00000044903 encoded a 197 AA protein (build 11.1), locus is annotated as multiexonic (2). Occurs in the HSF5 gene.
RT12*	Not an annotated gene	ENSSSCG00000051471	12	NC_010454.4	36713123	36713974	852	Ensembl locus encodes a 283 AA protein (build 11.1), locus is annotated as multiexonic (2).
TR12*	Not an annotated gene	ENSSSCG00000039685	12	NC_010454.4	39471700	39472587	888	Ensembl locus encodes a 296 AA protein (build 11.1).
RT12*	Not an annotated gene	Not an annotated gene	12	NC_010454.4	39473109	39476927	3819	Conceptual ORF encodes a 1272 AA protein (build 11.1).
RT12*	Not an annotated gene	Not an annotated gene	12	NC_010454.4	49556376	49557482	1107	Ensembl locus ENSSSCG00000041283 encoded a 368 AA protein (build 11.1).
RT12*	Not an annotated gene	Not an annotated gene	12	NC_010455.5	50340180	50343293	3114	Ensembl locus ENSSSCG00000041081 encoded a 1037 AA protein (build 11.1); Occurs in the UBE2G1 gene.
HMW TR13*	Not an annotated gene	ENSSSCG00000049932	13	NC_010455.5	638664	766350	127687	Ensembl locus encodes a 234 AA protein (build 11.1), locus is annotated as multiexonic (4).
PERV13*	Not an annotated locus	Not an annotated locus	13	NC_010455.5	1433407	1434130	724
TR13*	Not an annotated gene	ENSSSCG00000049233	13	NC_010455.5	4492902	4493789	888	Ensembl locus encodes a 296 AA protein (build 11.1).
RT13*	Not an annotated gene	Not an annotated gene	13	NC_010455.5	5480726	5484544	3819	Ensembl locus ENSSSCG00000044480 encoded a 1272 AA protein (build 11.1).
RT13*	Not an annotated gene	Not an annotated gene	13	NC_010455.5	6832278	6836096	3819	Conceptual ORF encodes a 1272 AA protein (build 11.1). Occurs in the EFHB gene
PERV13*	Not an annotated locus	Not an annotated locus	13	NC_010455.5	8115084	8115805	722
PERV13*	Not an annotated locus	Not an annotated locus	13	NC_010455.5	10442743	10443444	702
TR13*	Not an annotated gene	ENSSSCG00000047248	13	NC_010455.5	16470494	16471381	888	Ensembl locus encodes a 296 AA protein (build 11.1).
PERV Env 13*	Not an annotated gene	Not an annotated gene	13	NC_010455.5	21308684	21309981	1298
PERV13*	Not an annotated locus	Not an annotated locus	13	NC_010455.5	21308685	21310710	2026
PERV Env 13*	Not an annotated gene	Not an annotated gene	13	NC_010455.5	21308934	21309989	1056
PERV13*	Not an annotated locus	Not an annotated locus	13	NC_010455.5	21310051	21310554	504
RT13*	Not an annotated gene	Not an annotated gene	13	NC_010455.5	30207879	30210020	2142	Ensembl locus ENSSSCG00000049345 was annotated as a processed pseudogene (build 11.1). Conceptual ORF encodes a 713 AA protein (build 11.1).
HMWTR13*	Not an annotated gene	ENSSSCG00000048408	13	NC_010455.5	31053366	31107628	54263	Error, Ensembl locus encodes a 192 AA protein (build 11.1), locus is annotated as multiexonic (4);
RT13*	Not an annotated gene	Not an annotated gene	13	NC_010455.5	38088924	38089907	984	Ensembl locus ENSSSCG00000043463 encoded a 327 AA protein (build 11.1).
RT13*	Not an annotated gene	Not an annotated gene	13	NC_010455.5	43632260	43635757	3498	Esnembl locus ENSSSCG00000045644 encoded a 1165 AA protein (build 11.1). Occurs in th PTPRG gene.
RT13*	Not an annotated gene	Not an annotated gene	13	NC_010455.5	44169911	44173730	3820	Conceptual ORF contains an indel. Occurs in the CADPS gene.
RT13*	Not an annotated gene	Not an annotated gene	13	NC_010455.5	49026195	49026500	306	Esnembl locus ENSSSCG00000042614 encoded a 101 AA protein (build 11.1). Occurs in th SUCLG2 gene.
RT13*	Not an annotated gene	Not an annotated locus	13	NC_010455.5	49677909	49681727	3819	Conceptual ORF encodes a 1272 AA protein (build 11.1). Occurs in the TAFA1 gene.
TR13*	Not an annotated gene	Not an annotated gene	13	NC_010455.5	49682253	49683140	888	Ensembl locus ENSSSCG00000044873 encoded a 1272 AA protein (build 11.1); Occurs in the TAFA1 gene.
RT13*	Not an annotated gene	Not an annotated gene	13	NC_010455.5	50076761	50077414	654	Ensembl locus ENSSSCG00000049739 encoded a 217 AA protein (build 11.1).
RT13*	Not an annotated gene	ENSSSCG00000045079	13	NC_010455.5	51436294	51440090	3797	Ensembl locus ENSSSCG00000048680 encoded a 1272 AA protein (build 11.1), Ensembl locus ENSSSCG00000045079 encodes a 645 AA protein (build 11.1), locus is annotated as multiexonic (3).
RT13*	Not an annotated gene		13	NC_010455.5	55030652	55034470	3819	Conceptual ORF encodes a 1272 AA protein (build 11.1).
TR13*	Not an annotated gene	ENSSSCG00000051504	13	NC_010455.5	55034983	55035870	888	Ensembl locus encodes a 296 AA protein (build 11.1).
RT13*	Not an annotated gene	ENSSSCG00000048446	13	NC_010455.5	56233767	56237585	3819	Ensembl locus encodes a 1042 AA protein (build 11.1), locus is annotated as multiexonic (2). Conceptual ORF encodes a 1272 AA protein (build 11.1).
PERV Env 13*	Not an annotated gene	ENSSSCG00000041465	13	NC_010455.5	60370711	60370971	261	Ensembl locus encodes an 86 AA protein (build 11.1).
RT13*	Not an annotated gene	ENSSSCG00000041886	13	NC_010455.5	64311384	64315202	3819	Ensembl locus is annotated as a processed pseudogene (build 11.1).
RT13*	Not an annotated gene	Not an annotated gene	13	NC_010455.5	74520001	74523818	3818	Coneptual ORF contains an indel (build 11.1). Occurs in the TMEM108 gene
RT13*	Not an annotated gene	Not an annotated gene	13	NC_010455.5	77390469	77394287	3819	Conceptual ORF encodes a 1272 AA protein (build 11.1). Occurs in the STAG gene
RT13*	Not an annotated gene	Not an annotated gene	13	NC_010455.5	78561490	78565308	3819	Conceptual ORF encodes a 1272 AA protein (build 11.1).
PERV13*	Not an annotated locus	Not an annotated locus	13	NC_010455.5	80961954	80962692	739
RT13*	Not an annotated gene	Not an annotated gene	13	NC_010455.5	87818377	87820347	1971	Esnembl locus ENSSSCG00000043777 encoded a 663 AA protein (build 11.1).
RT13*	Not an annotated gene	Not an annotated gene	13	NC_010455.5	90538901	90539982	1082	Ensembl locus ENSSSCG00000051712 was annotated as a processed pseudogene (build 11.1), conceptual ORF encoded a 360 AA protein.
RT13*	Not an annotated gene	Not an annotated gene	13	NC_010455.5	93464721	93466760	2040	Ensembl locus was annotated as a processed pseudogene (build 11.1). Conceptual ORF encoded a 679 AA protein;
TR13*	Not an annotated gene	ENSSSCG00000047511	13	NC_010455.5	98363090	98363692	603	Ensembl locus encodes a 216 AA protein (build 11.1).
RT13*	Not an annotated gene	Not an annotated gene	13	NC_010455.5	98364658	98368470	3813	Ensembl locus ENSSSCG00000047958 encoded a 101 AA protein (build 11.1). Conceptual ORF contains 6 and 3 stop codons indels (build 11.1).
TR13*	Not an annotated gene	ENSSSCG00000051128	13	NC_010455.5	108781349	108782065	717	Ensembl locus encodes a 239 AA protein (build 11.1), locus is annotated as multiexonic (2).
RT13*	Not an annotated gene	Not an annotated gene	13	NC_010455.5	109369447	109373193	3747	Esnembl locus ENSSSCG00000049662 encoded a 1248 AA protein (build 11.1).
RT13*	Not an annotated gene	Not an annotated gene	13	NC_010455.5	111481771	111485589	3819	Ensembl locus ENSSSCG00000044192 encoded a 1272 AA protein (build 11.1. Occurs in the SPATA16 gene.
TR13*	Not an annotated gene	ENSSSCG00000044967	13	NC_010455.5	111801423	111802169	747
PERVC 13*	Not an annotated locus	Not an annotated locus	13	NC_010455.5	113159692	113167125	7434
TR13*	Not an annotated gene	ENSSSCG00000043076	13	NC_010455.5	116377384	116378259	876
RT13*	Not an annotated gene	Not an annotated gene	13	NC_010455.5	116548617	116552435	3819	Ensembl locus ENSSSCG00000043039 encoded a 1272 AA protein (build 11.1);.
RT13*	Not an annotated gene	Not an annotated gene	13	NC_010455.5	120797214	120799679	2466	Ensembl locus ENSSSCG00000043397 was annotated as a processed pseudogene (build 11.1, conceptual ORF encoded a 821 AA protein. Occurs in the ATP11B gene.
RT13*	Not an annotated gene	Not an annotated gene	13	NC_010455.5	123008372	123010780	2409	Esnembl locus ENSSSCG00000049351 encoded a 802 AA protein (build 11.1). Occurs in the C3orf70 gene.
RT13*	Not an annotated gene	Not an annotated gene	13	NC_010455.5	124105753	124109571	3819	Conceptual ORF encodes a 1272 AA protein (build 11.1). Occurs in the DGKG gene.
TR13*	Not an annotated gene	ENSSSCG00000047010	13	NC_010455.5	124110094	124110981	888	Ensembl locus encodes a 296 AA protein (build 11.1).
HMW TR13*	Not an annotated gene	ENSSSCG00000043849	13	NC_010455.5	126636202	126638044	1843	Ensembl locus encodes a 249 AA protein (build 11.1).
PERV 13*	Not an annotated locus	Not an annotated locus	13	NC_010455.5	142030847	142039759	8913
PERV Env 13*	Not an annotated gene	Not an annotated gene	13	NC_010455.5	142031614	142033578	1965	Ensembl locus ENSSSCG00070005644 encoded a 684 AA protein (build 11.1)..
PERV Pol 13*	Not an annotated gene	Not an annotated gene	13	NC_010455.5	142033454	142036888	3435
PERV Gag 13*	Not an annotated gene	Not an annotated gene	13	NC_010455.5	142036619	142038609	1991
RT13*	Not an annotated gene	Not an annotated gene	13	NC_010455.5	142942178	142942666	489	Ensembl locus ENSSSCG00000043034 encoded a 162 AA protein (build 11.1).
PERV13*	Not an annotated locus	Not an annotated locus	13	NC_010455.5	146490360	146494179	3820	Ensembl locus ENSSSCG00000044164 was annotated as a processed pseudogene (build 11.1); Conceptual ORF encodes a 713 AA protein (build 11.1) and contains an indel. Occurs in the CFAP44 gene.
TR13*	Not an annotated gene	ENSSSCG00000048278	13	NC_010455.5	146494704	146495330	627	Ensembl locus encodes a 209 AA protein, (build 11.1), locus is annotated as multiexonic (3)
PERV13*	Not an annotated locus	Not an annotated locus	13	NC_010455.5	146751194	146759164	7971
PERV Env 13*	Not an annotated gene	Not an annotated gene	13	NC_010455.5	146751418	146753367	1950
PERV Pol 13*	Not an annotated gene	Not an annotated gene	13	NC_010455.5	146753870	146756686	2817
PERV Gag 13*	Not an annotated gene	Not an annotated gene	13	NC_010455.5	146756417	146758407	1991
PERV13*	Not an annotated locus	Not an annotated locus	13	NC_010455.5	146760241	146769412	9172
PERV Pol 13*	Not an annotated gene	Not an annotated gene	13	NC_010455.5	146760635	146762036	1402
PERV Gag 13*	Not an annotated gene	Not an annotated gene	13	NC_010455.5	146762034	146763948	1915	Conceptual ORF contains 2 stop codons.
PERV13*	Not an annotated locus	Not an annotated locus	13	NC_010455.5	146762039	146764599	2561
PERV Pol 13*	Not an annotated gene	Not an annotated gene	13	NC_010455.5	146765505	146766906	1402
PERV Gag 13*	Not an annotated gene	Not an annotated gene	13	NC_010455.5	146766904	146768817	1914	Conceptual ORF is interrupted by a stop codon.
RT13*	Not an annotated gene	Not an annotated gene	13	NC_010455.5	150065197	150065757	561	Esnembl locus ENSSSCG00000048592 encoded a 186 AA protein (build 11.1).
TR13*	Not an annotated gene	ENSSSCG00000044995	13	NC_010455.5	150791075	150791950	876	Ensembl locus encodes a 398 AA protein (build 11.1).
TR13*	Not an annotated gene	ENSSSCG00000050552	13	NC_010455.5	150809962	150810849	888	Ensembl locus encodes a 296 AA protein (build 11.1).
TR13*	Not an annotated gene	ENSSSCG00000036856	13	NC_010455.5	154458011	154458898	888	Ensembl locus encodes a 296 AA protein (build 11.1).
RT13*	Not an annotated gene	Not an annotated gene	13	NC_010455.5	154460701	154463238	2538	Ensembl locus ENSSSCG00000043298 was annotated as a processed pseudogene and encoded a 740 AA protein (build 11.1). Conceptual ORF is interrupted by a stop codon.
RT13*	Not an annotated gene	Not an annotated gene	13	NC_010455.5	154959186	154960010	825	Esnembl locus ENSSSCG00000043607 encoded a 275 AA protein (build 11.1);
RT13*	Not an annotated gene	Not an annotated gene	13	NC_010455.5	157439091	157439603	513	Ensembl locus ENSSSCG00000042577 encoded a 170 AA protein (build 11.1). Occurs in the ZBTB11 gene.
RT13*	Not an annotated gene	Not an annotated gene	13	NC_010455.5	157917816	157918607	792	Ensembl locus ENSSSCG00000043603 encodes a 263 AA protein (build 11.1).
TR13*	Not an annotated gene	ENSSSCG00000051461	13	NC_010455.5	161670925	161671794	870	Ensembl locus encodes a 289 AA protein (build 11.1).
RT13*	Not an annotated gene	Not an annotated gene	13	NC_010455.5	162505590	162510700	5111	Ensembl locus ENSSSCG00000039159 encoded a 219 AA protein (build 11.1);, Gene is interrupted by several indels. Occurs in the ARL6 gene.
PERV13	Not an annotated locus	Not an annotated locus	13	NC_010455.5	162927207	162927930	724
RT13*	Not an annotated gene	Not an annotated gene	13	NC_010455.5	165335959	165339777	3819	Conceptual ORF encodes a 1272 AA protein (build 11.1).
RT13*	Not an annotated gene	Not an annotated gene	13	NC_010455.5	171409164	171412982	3819	Conceptual ORF encodes a 1272 AA protein (build 11.1).
RT13*	Not an annotated gene	Not an annotated gene	13	NC_010455.5	192968509	192972326	3818	Coneptual ORF contains an indel (build 11.1). Occurs in the GRIK1 gene
TR13*	Not an annotated gene	ENSSSCG00000050754	13	NC_010455.5	203191200	203191742	543	Ensembl locus encodes a 130 AA protein (build 11.1).
RT14*	Not an annotated gene	ENSSSCG00000046718	14	NC_010456.5	2087468	2090097	2630	Ensembl locus ENSSSCG00000041360 encoded a 1175 AA protein (build 11.1).
RT14	Not an annotated gene	ENSSSCG00000060373	14	NC_010456.5	8685494	8689311	3818	Ensembl locus encodes a 679 AA protein (build 11.1). Conceptual ORF contains an indel.
RT14*	Not an annotated gene	Not an annotated gene	14	NC_010456.5	9242095	9243072	978	Ensembl locus ENSSSCG00000043164 encoded a 326 AA protein (build 11.1), locus is annotated as multiexonic (2); Occurs in the DOCK5 gene.
RT14	Not an annotated gene	Not an annotated gene	14	NC_010456.5	33132289	33136107	3819	Ensembl locus ENSSSCG00000046878 encoded a 1272 AA protein (build 11.1). Occurs in the CIT gene
RTL10	106505991	Not an annotated gene	14	NC_010456.5	51338134	51342383	4250	No bovine or rodent orthologs. Error, NCBI locus encodes a low quality (2 N, 2 X), 320 AA, protein (build 11.1). Expressed pseudogene.
RT14	Not an annotated gene	Not an annotated gene	14	NC_010456.5	53107936	53111754	3819	Conceptual ORF encodes a 1272 AA protein (build 11.1).
PERV Env 14*	Not an annotated gene	Not an annotated gene	14	NC_010456.5	62551083	62551551	469
PERVC Pol 14*	Not an annotated gene	Not an annotated gene	14	NC_010456.5	62552048	62554863	2816
PERV Gag 14*	Not an annotated gene	ENSSSCG00000061874	14	NC_010456.5	62554594	62556585	1992	Ensembl locus encodes a 524 AA protein (build 11.1).
RT14*	Not an annotated gene	Not an annotated gene	14	NC_010456.5	70509843	70510736	894	Ensembl locus ENSSSCG00000048533 encoded a 297 AA protein (build 11.1). Occurs in the CTNNA3 gene.
TR14*	Not an annotated gene	ENSSSCG00000045226	14	NC_010456.5	82166281	82167168	888	Ensembl locus encodes a 328 AA protein (build 11.1).
TR14*	Not an annotated gene	ENSSSCG00000044759	14	NC_010456.5	86828445	86829332	888	Ensembl locus encodes a 296 AA protein (build 11.1).
RT14	Not an annotated gene	Not an annotated gene	14	NC_010456.5	86829849	86833667	3819	Conceptual ORF encodes a 1272 AA protein (build 11.1). Occurs in the GRID1 gene.
RT14*	Not an annotated gene	ENSSSCG00000057641, ENSSSCG00000056553	14	NC_010456.5	92171330	92172313	984	Ensembl locus ENSSSCG00000051489 encoded a 327 AA protein (build 11.1); Error, gene is split into 2 locus (ENSSSCG00000057641, ENSSSCG00000056553) in Ensembl build 11.1, locus ENSSSCG00000056553 encodes a 98 AA protein and is annotated as multiexonic (4), transcript ENSSSCG00000057641 encodes 137 AA protein and is annotated as multixonic (7).
RT14	Not an annotated gene	Not an annotated gene	14	NC_010456.5	93669934	93673752	3819	Conceptual ORF encodes a 1272 AA protein (build 11.1).
TR14*	Not an annotated gene	ENSSSCG00000055019	14	NC_010456.5	106257080	106257964	885	Ensembl locus encodes a 295 AA protein (build 11.1).
HMW TR14*	Not an annotated gene	ENSSSCG00000051054	14	NC_010456.5	106694543	106698377	3835	Ensembl locus encodes a 224 AA protein (build 11.1), locus is annotated as multiexonic (2).
RT14*	Not an annotated gene	Not an annotated gene	14	NC_010456.5	111344608	111345306	699	Ensembl locus ENSSSCG00000050129 encodes a AA protein (build 11.1); locus is annotated as multiexonic (2). Occurs in the CHUK gene.
PERV Gag 14*	Not an annotated gene	ENSSSCG00000006978	14	NC_010456.5	119668648	119670643	1996	Ensembl locus is annotated as a pseudogene Gene was previously annotated as LOC102161685 in NCBI build 11.1. Conceptual ORF contains an indel.
PERV Pol 14*	Not an annotated gene	Not an annotated gene	14	NC_010456.5	119670374	119673189	2816
PERVB Env 14*	Not an annotated gene	Not an annotated gene	14	NC_010456.5	119673687	119675660	1974	Conceptual ORF contains an indel.
RT14*	Not an annotated gene	Not an annotated gene	14	NC_010456.5	122368749	122369567	819	Ensembl locus ENSSSCG00000046091 encoded a 272 AA protein (build 11.1).
RT14	Not an annotated gene	ENSSSCG00000059499, ENSSSCG00000050322	14	NC_010456.5	125080879	125084696	3818	Gene is split into 2 locus (ENSSSCG00000059499, ENSSSCG00000050322) in Ensembl build 11.1)Conceptual ORF contains an indel (build 11.1). Ensembl locus ENSSSCG00000059499 encodes an 87 AA protein (build 11.1) locus is multiexonic (2). Ensembl locus ENSSSCG00000050322 encodes a 119 AA protein (build 11.1), locus is multiexonic (2). Coneptual ORF contains an indel (build 11.1)
RT14	Not an annotated gene	Not an annotated gene	14	NC_010456.5	126153622	126157440	3819	Conceptual ORF encodes a 1272 AA protein (build 11.1). Occurs in the ATRNL1 gene
RT14	Not an annotated gene	ENSSSCG00000042469	14	NC_010456.5	127156125	127159943	3819	Esnembl locus encodes a 1175 AA protein (build 11.1); Ensembl locus ENSSSCG00000049495 encoded a 1272 AA protein (build 11.1). Occurs in the SHTN1 gene.
HMW TR14*	Not an annotated gene	ENSSSCG00000050381	14	NC_010456.5	128758610	128759512	903	Ensembl locus encodes a 301 AA protein (build 11.1); locus is annotated as multiexonic (2).
RT14*	Not an annotated gene	ENSSSCG00000041462	14	NC_010456.5	131070547	131070849	303	Ensembl locus ENSSSCG00000043365 encoded a 114 AA protein (build 11.1). Ensembl locus encodes a 100 AA protein (build 11.1).
TR15*	Not an annotated gene	ENSSSCG00000047930	15	NC_010457.5	1575516	1576403	888	Ensembl locus encodes a 296 AA protein (build 11.1).
RT15*	Not an annotated gene	Not an annotated gene	15	NC_010457.5	11909379	11910011	633	Ensembl locus ENSSSCG00000047966 encoded a 210 AA protein (build 11.1).
TR15*	Not an annotated gene	ENSSSCG00000052349	15	NC_010457.5	19114704	19115300	597	Ensembl locus encodes a 296 AA (build 11.1).
HMW TR15*	Not an annotated gene	ENSSSCG00000043652	15	NC_010457.5	19768300	19773770	5471	Ensembl locus encodes a 246 AA protein (build 11.1), locus is annotated as multiexonic (2).
RT15*	Not an annotated gene	Not an annotated gene	15	NC_010457.5	31357387	31361205	3819	Ensembl locus ENSSSCG00000043488 encoded a 1272 AA protein (build 11.1). Occurs in the PTPN4 gene.
RT15*	Not an annotated gene	ENSSSCG00000044519	15	NC_010457.5	36040409	36046880	6472	Ensembl locus is annotated as lncRNA (build 11.1).
RT15*	Not an annotated gene	ENSSSCG00000063491	15	NC_010457.5	39718703	39722197	3495	Ensembl locus ENSSSCG00000041332 encoded a 1164 AA protein (build 11.1); Ensembl locus encodes a 881 AA protein (build 11.1), locus is annotated as multiexonic (2)
RT15*	Not an annotated gene	ENSSSCG00000057279	15	NC_010457.5	42996654	42999782	3129	Ensembl locus ENSSSCG00000050507 encoded a 1042 AA protein (build 11.1); Ensembl locus is annotated as lncRNA (build 11.1).
RT15*	Not an annotated gene	ENSSSCG00000059411, ENSSSCG00000042802	15	NC_010457.5	47689823	47690488	666	Ensembl locus ENSSSCG00000044895 encoded a 221 AA protein (build 11.1); Gene is split into 2 loci (ENSSSCG00000059411, ENSSSCG00000042802) in Ensembl build 11.1; locus ENSSSCG00000059411 encodes a 221 AA protein and is annotated as multiexonic (2). Locus ENSSSCG00000042802 encodes a 123 AA protein and is annotated as multiexonic (3). Occurs in the PLEKHA2 gene.
RT15*	Not an annotated gene	Not an annotated gene	15	NC_010457.5	50611606	50615424	3819	Ensembl locus ENSSSCG00000048163 encoded a 1272 AA protein (build 11.1). Occurs in the UNC5D gene.
TR15*	Not an annotated gene	ENSSSCG00000047017	15	NC_010457.5	57582871	57583677	807	Ensembl locus encodes a 303 AA protein (build 11.1).
RT15*	Not an annotated gene	ENSSSCG00000054934	15	NC_010457.5	61891490	61894984	3495	Ensembl locus ENSSSCG00000042602 encoded a 1164 AA protein (build 11.1). Ensembl locus encodes a 712 AA protein (build 11.1) Occurs in the GALNT13 gene.
PERVC 15*	Not an annotated locus	ENSSSCG00000042862	15	NC_010457.5	66864337	66872503	8167	Ensembl locus is annotated as lncRNA (build 11.1, locus is annotated as multiexonic (2), locus contains contains Gag (bps-611-2601), Pol (bp 2332-5148) and Env (bps-5618-7567), Gag genes, locus is annotated as multiexonic (2).
PERVC Env 15*	Not an annotated gene	ENSSSCG00000042862	15	NC_010457.5	66864937	66866886	1950	Ensembl locus is annotated as lncRNA (build 11.1, locus is annotated as multiexonic (2), locus contains contains Gag (bps-611-2601), Pol (bp 2332-5148) and Env (bps-5618-7567), Gag genes, locus is annotated as multiexonic (2).Conceptual ORF is interrupted by 2 stop codons.
PERVC Pol 15*	Not an annotated gene	ENSSSCG00000042862	15	NC_010457.5	66867356	66870172	2817	Ensembl locus is annotated as lncRNA (build 11.1, locus is annotated as multiexonic (2), locus contains contains Gag (bps-611-2601), Pol (bp 2332-5148) and Env (bps-5618-7567), Gag genes, locus is annotated as multiexonic (2).Conceptual ORF encodes a 939 AA protein;
PERVC Gag 15*	Not an annotated gene	ENSSSCG00000042862	15	NC_010457.5	66869903	66871893	1991	Ensembl locus is annotated as lncRNA (build 11.1, locus is annotated as multiexonic (2), locus contains contains Gag (bps-611-2601), Pol (bp 2332-5148) and Env (bps-5618-7567), Gag genes, locus is annotated as multiexonic (2).Conceptual ORF is interrupted by an indel;
RT1*	Not an annotated gene	Not an annotated gene	15	NC_010457.5	70058837	70059442	606	Ensembl locus ENSSSCG00000045707 encoded a 201 AA protein (build 11.1).
HMW TR15*	Not an annotated gene	ENSSSCG00000054376	15	NC_010457.5	77887119	77890276	3158	Ensembl locus encodes a 249 AA protein (build 11.1).
RT15*	Not an annotated gene	ENSSSCG00000047774	15	NC_010457.5	83496842	83501966	5125	Ensembl locus encodes a 152 AA protein (build 11.1).
RT15*	Not an annotated gene	ENSSSCG00000049847	15	NC_010457.5	95452717	95455335	2619	Ensembl locus ENSSSCG00000049847 encodes a 872 AA protein . Previously annotated as ENSSSCG00000045229 and encoded a 103 AA protein (build 11.1).
HMW TR15*	Not an annotated gene	ENSSSCG00000044997	15	NC_010457.5	96369962	96374889	4928	Ensembl locus encodes a 216 AA protein (build 11.1).
RT15*	Not an annotated gene	Not an annotated gene	15	NC_010457.5	98720045	98720452	408	Ensembl locus ENSSSCG00000046893 encoded a 155 AA protein (build 11.1).
TR15*	Not an annotated gene	Not an annotated gene	15	NC_010457.5	105148851	105150017	1167	Ensembl locus ENSSSCG00000044765 encoded a 202 AA protein.
PERVB 15*	Not an annotated locus	Not an annotated locus	15	NC_010457.5	110958977	110967716	8740
PERVB Env 15*	Not an annotated gene	Not an annotated gene	15	NC_010457.5	110959662	110961635	1974	Conceptual ORF is interrupted by a stop codon.
PERVB Pol 15*	Not an annotated gene	Not an annotated gene	15	NC_010457.5	110962131	110964947	2817	Conceptual ORF encodes a 939 AA protein.
PERVB Gag 15*	Not an annotated gene	Not an annotated gene	15	NC_010457.5	110964678	110966669	1992	Conceptual ORF contains a stop codon.
RT15*	Not an annotated gene	Not an annotated gene	15	NC_010457.5	111869360	111869836	477	Ensembl locus ENSSSCG00000051711 encoded a 158 AA protein (build 11.1),
RT15*	Not an annotated gene	Not an annotated gene	15	NC_010457.5	112368678	112372496	3819	Ensembl locus ENSSSCG00000042567 encoded a 1272 AA protein (build 11.1).
PERVC Gag 15*	Not an annotated gene	Not an annotated gene	15	NC_010457.5	116322780	116324304	1525
PERV Pol 15*	Not an annotated gene	Not an annotated gene	15	NC_010457.5	116324302	116324829	528
PERV Pol 15*	Not an annotated gene	Not an annotated gene	15	NC_010457.5	116331312	116332577	1266
PERV Env/Pol 15*	Not an annotated gene	Not an annotated gene	15	NC_010457.5	116332190	116334469	2280	Occurs in the SPAG16 gene.
PERV Env 15*	Not an annotated gene	Not an annotated gene	15	NC_010457.5	116333073	116334062	990
HMW TR15*	Not an annotated gene	ENSSSCG00000044253	15	NC_010457.5	124491576	124496193	4618	Ensembl locus encodes a 296 AA protein (build 11.1).
TR15*	Not an annotated gene	ENSSSCG00000051932	15	NC_010458.4	125551429	125552118	690
RT15*	Not an annotated gene	ENSSSCG00000054145	15	NC_010457.5	125553492	125555846	2355	Ensembl locus encoded a 785 AA protein (build 11.1). Ensembl locus ENSSSCG00000054145 encodes a 912 AA protein (build 11.1).
RT15*	Not an annotated gene	Not an annotated gene	15	NC_010457.5	139502772	139503659	888	Ensembl locus ENSSSCG00000051702 encoded a 296 AA protein (build 11.1); Occurs in the ANKMY1 gene.
RT16*	Not an annotated gene	Not an annotated gene	16	NC_010458.4	6567512	6570626	3115
TR16*	Not an annotated gene	ENSSSCG00000043590	16	NC_010458.4	7658143	7659030	888	Ensembl locus encodes a 296 AA protein (build 11.1).
LMW TR16*	Not an annotated gene	ENSSSCG00000050005	16	NC_010458.4	8670249	8675866	5618	Ensembl locus encodes a 292 AA protein (build 11.1).
HMW TR16*	Not an annotated gene	ENSSSCG00000045389	16	NC_010458.4	13064013	13064904	892	Ensembl locus encodes a 292 AA protein (build 11.1).
RT16*	Not an annotated gene	Not an annotated gene	16	NC_010458.4	14404835	14409601	4767	Ensembl locus ENSSSCG00000043773 encoded a 263 AA protein (build 11.1), conceptual ORF is interrupted by several stop codons.
RT16*	Not an annotated gene	Not an annotated gene	16	NC_010458.4	32032912	32033427	516	Ensembl locus ENSSSCG00000043835 encoded a 177 AA protein (build 11.1), locus is annotated as multiexonic (3_.
RT16*	Not an annotated gene	Not an annotated gene	16	NC_010458.4	35631160	35634978	3819	Ensembl locus ENSSSCG00000049653 encoded a 1272 AA protein (build 11.1).
RT16*	Not an annotated gene	Not an annotated gene	16	NC_010458.4	41395836	41402335	6500	Ensembl locus encodes a 174 AA protein (build 11.1), onceptual ORF is interrupted by several indels.
RT16*	Not an annotated gene	Not an annotated gene	16	NC_010458.4	41979153	41979818	666	Ensembl locus ENSSSCG00000049006 encoded a 221 AA protein (build 11.1).
RT16*	Not an annotated gene	ENSSSCG00000051805	16	NC_010458.4	46087552	46091370	3819	Ensembl locus encodes a 1272 AA protein (build 11.1).
RT16*	Not an annotated gene	Not an annotated gene	16	NC_010458.4	48974166	48974576	411	Ensembl locus ENSSSCG00000048350 encoded a 136 AA protein (build 11.1), exon is annotated as multiexonic (2);
PERVB 16*	Not an annotated locus	Not an annotated locus	16	NC_010458.4	59571951	59580614	8664
PERV Gag 16*	Not an annotated locus	ENSSSCG00000048341	16	NC_010458.4	59572960	59574951	1992	Ensembl locus encodes a 524 AA protein (build 11.1).
PERVB Pol 16*	Not an annotated gene	Not an annotated gene	16	NC_010458.4	59574682	59577498	2817
PERVB Env 16*	Not an annotated gene	Not an annotated gene	16	NC_010458.4	59577995	59579968	1974
RT16*	Not an annotated gene	Not an annotated gene	16	NC_010458.4	62661675	62662012	338	Ensembl locus ENSSSCG00000049670 encoded a 112 AA protein (build 11.1), locus is annotated as multiexonic (2). Occurs in the ATP10B gene.
RT16*	Not an annotated gene	Not an annotated gene	16	NC_010458.4	67639713	67643531	3819	Ensembl locus ENSSSCG00000051676 encoded a 1272 AA protein (build 11.1).
HMW TR16*	Not an annotated gene	ENSSSCG00000041184	16	NC_010458.4	67962549	67964011	1463	Ensembl locus encodes a 251 AA protein (build 11.1).
RT16*	Not an annotated gene	Not an annotated gene	16	NC_010458.4	68062037	68065855	3819	Ensembl locus ENSSSCG00000048622 encoded a 1272 AA protein (build 11.1).
TR16*	Not an annotated gene	ENSSSCG00000054270	16	NC_010458.4	68066369	68067256	888	Ensembl locus encodes a 296 AA protein (build 11.1).
RT16*	Not an annotated gene	Not an annotated gene	16	NC_010458.4	69180980	69183517	2538	Ensembl locus ENSSSCG00000044201 encoded a 845 AA protein (build 11.1).
TR10*	Not an annotated gene	ENSSSCG00000047269	17	NC_010458.4	845174	846061	888
TR17*	Not an annotated gene	ENSSSCG00000043551	17	NC_010458.4	1711771	1712658	888
RT17*	Not an annotated gene	ENSSSCG00000060690	17	NC_010459.5	1713191	1717009	3819	Ensembl locus ENSSSCG00000050541 encoded a 1272 AA protein (build 11.1); Ensembl locus encodes an 845 AA protein (build 11.1),
PERVA 17*	Not an annotated locus	Not an annotated locus	17	NC_010459.5	3794040	3802775	8736
PERVC Env 17*	Not an annotated gene	Not an annotated gene	17	NC_010459.5	3794708	3796689	1982	Conceptual ORF is interrupted by 1 indel (build 11.1).
PERVC Pol 17*	Not an annotated gene	Not an annotated gene	17	NC_010459.5	3796565	3799998	3434	Conceptual ORF is interrupted by 1 indel and 1 stop codon (build 11.1).
PERVC Gag 17*	Not an annotated gene	Not an annotated gene	17	NC_010459.5	3800169	3801721	1553	Conceptual ORF is interrupted by 1 indel (build 11.1).
PERV Env 17*	Not an annotated gene	Not an annotated gene	17	NC_010459.5	9537424	9538696	1273
PERVB 17*	Not an annotated locus	ENSSSCG00000062725	17	NC_010459.5	9537842	9538696	855	Ensembl locus ENSSSCG00000062725 encodes a 284 AA protein (build 11.1), conceptual ORF contains an indel.
PERV Gag 17*	Not an annotated gene	Not an annotated gene	17	NC_010459.5	9539298	9540616	1319
RT17*	Not an annotated gene	Not an annotated gene	17	NC_010459.5	17163173	17166991	3819	Ensembl locus ENSSSCG00000045119 encoded a 1272 AA protein (build 11.1). Occurs in the PLCB1 gene.
TR17*	Not an annotated gene	ENSSSCG00000050164	17	NC_010459.5	17167501	17168097	597	Ensembl locus encodes a 199 AA protein (build 11.1).
ERVK-19L Gag*	Not an annotated gene	ENSSSCG00000037324	17	NC_010459.5	32594202	32596050	1849	Ensembl locus ENSSSCG00000037324 is annotated as lncRNA (build 11.1), locus is annotated as multiexonic (2), Consceptual ORF encodes a 499 AA protein with low orthology to other mammalian retrovirus group K member 19 (ERVK-19) proteins.
PERVA 17*	Not an annotated locus	Not an annotated gene	17	NC_010459.5	33062883	33071800	8918
PERVC Gag 17*	Not an annotated gene	Not an annotated gene	17	NC_010459.5	33064035	33066026	1992
PERV Pol 17*	Not an annotated gene	Not an annotated gene	17	NC_010459.5	33065757	33069191	3435
PERVC Env 17*	Not an annotated gene	Not an annotated gene	17	NC_010459.5	33069067	33071016	1950
PERV Env 17*	Not an annotated gene	Not an annotated gene	17	NC_010459.5	33069956	33071049	1094
PERVB 17*	Not an annotated locus	Not an annotated gene	17	NC_010459.5	41467884	41474804	6921
PERV Env 17*	Not an annotated gene	ENSSSCG00000041731	17	NC_010459.5	41467994	41469959	1966	Ensembl locus ENSSSCG00000041731 encodes a 287 AA protein (build 11.1);
PERV Env 17*	Not an annotated gene	Not an annotated gene	17	NC_010459.5	41468027	41469078	1052
PERVC Pol 17*	Not an annotated gene	Not an annotated gene	17	NC_010459.5	41470452	41473277	2826
PERV Gag 17*	Not an annotated gene	Not an annotated gene	17	NC_010459.5	41473008	41475231	2224
LOC110257391*	110257391	ENSSSCG00000041731	17	NC_010459.5	41476092	41484618	8527	Ensembl locus ENSSSCG00000041731 encodes a 287 AA protein with no significant homology to any other known protein (build 11.1). NCBI locus 110257391 encode a 209 AA protein with no significant homology to any other known protein (build 11.1).. ORF contains Gag, Env, Pol gennes and is interrupted by several indels and stop codins.
RT17*	Not an annotated gene	Not an annotated gene	17	NC_010459.5	45641468	45642037	570	Ensembl locus ENSSSCG00000047462 encoded a 189 AA protein (build 11.1). Occurs in the PTPRT gene.
TR17*		ENSSSCG00000051117	17	NC_010459.5	48670813	48671697	885	Ensembl locus encodes a 295 AA protein (build 11.1).
RT17*	Not an annotated gene	Not an annotated gene	17	NC_010459.5	55752963	55756780	3818	Coneptual ORF contains an indel (build 11.1)
TR17*	Not an annotated gene	ENSSSCG00000047911	17	NC_010459.5	56211555	56212235	681	Ensembl locus encodes a 227 AA protein (build 11.1), locus is annotated as multiexonic (2):
TR18*	Not an annotated gene	ENSSSCG00000043920	18	NC_010460.4	193340	194227	888	Ensembl locus encodes a 296 AA protein (build 11.1).
RT18*	Not an annotated gene	Not an annotated gene	18	NC_010460.4	8613833	8614237	405	Ensembl locus ENSSSCG00000051517 encoded a 134 AA protein (build 11.1). Occurs in the TMEM178B gene.
HMW TR18*	Not an annotated gene	ENSSSCG00000056043	18	NC_010460.4	14248967	14255676	6710	Ensembl locus encodes a 301 AA protein (build 11.1), locus is annotated as multiexonic (2);
RT18*	Not an annotated gene	Not an annotated gene	18	NC_010460.4	21997861	21998898	1038	Ensembl locus ENSSSCG00000047399 encoded a 345 AA protein (build 11.1).
RT18*	Not an annotated gene	Not an annotated gene	18	NC_010460.4	24696924	24700742	3819	Conceptual ORF encodes a 1272 AA protein (build 11.1).
RT18*	Not an annotated gene	Not an annotated gene	18	NC_010460.4	32517120	32517566	447	Ensembl locus ENSSSCG00000042801 encoded a 148 AA (build 11.1).
HMW TR18*	Not an annotated gene	ENSSSCG00000048016	18	NC_010460.4	36083205	36085092	1888	Ensembl locus encodes a 182 AA protein (build 11.1).
RT18*	Not an annotated gene	ENSSSCG00000047223	18	NC_010460.4	40727717	40732770	5054	Ensembl locus encodes a 132 AA protein (build 11.1), locus is annotated as multiexonic (2).
RT18*	Not an annotated gene	Not an annotated gene	18	NC_010458.4	70986745	70989858	3114	Ensembl locus ENSSSCG00000044887 encoded a 1037 AA protein (build 11.1).
RTUnk*	Not an annotated gene	Not an annotated gene	Unk	NW_018084953.1	13	4772	4760	Conceptual ORF encodes a 1272 AA protein (build 11.1).
PERV Gag Unk*	Not an annotated gene	Not an annotated gene	Unk	NW_018085154.1	954	4788	3835
RTUnk*	Not an annotated gene	Not an annotated gene	Unk	NW_018085313.1	2015	13746	11732
PERV Pol Un k*	Not an annotated gene	Not an annotated gene	Unk	NW_018085154.1	3023	5371	2349
PERVC Gag Unk*	Not an annotated gene	Not an annotated gene	Unk	NW_018085255.1	3209	5010	1802
PERV Pol Un k*	Not an annotated gene	Not an annotated gene	Unk	NW_018085193.1	4596	6140	1545
RTUnk*	Not an annotated gene	Not an annotated gene	Unk	NW_018084850.1	4667	7461	2795
RTUnk*	Not an annotated gene	Not an annotated gene	Unk	NW_018084953.1	4741	8899	4159
HMW TRUnK*	Not an annotated gene	ENSSSCG00000055747	Unk	AEMK02000615.1	5085	7307	2223	Ensembl locus encodes a 295 AA protein (build 11.1).
RTUnk*	Not an annotated gene	Not an annotated gene	Unk	NW_018084953.1	5368	6477	1110
PERVC Pol Unk*	Not an annotated gene	Not an annotated gene	Unk	NW_018085255.1	5419	7557	2139
PERVB Env Unk*	Not an annotated gene	Not an annotated gene	Unk	NW_018085255.1	6756	10026	3271
PERV Env Unk*	Not an annotated gene	Not an annotated gene	Unk	NW_018085255.1	8053	10711	2659
PERVC Gag Unk*	Not an annotated gene	Not an annotated gene	Unk	NW_018085331.1	13051	16902	3852
TRUnk*	Not an annotated gene	ENSSSCG00000059684	Unk	AEMK02000172.1	13654	15267	1614
PERV Pol Un k*	Not an annotated gene	Not an annotated gene	Unk	NW_018085355.1	13902	22829	8928
RTUnk*	Not an annotated gene	Not an annotated gene	Unk	NW_018085208.1	14608	16869	2262
PERVC Gag Unk*	Not an annotated gene	Not an annotated gene	Unk	NW_018084965.1	14911	17631	2721
RTUnk*	Not an annotated gene	Not an annotated gene	Unk	NW_018085313.1	15667	18167	2501
PERV Pol Un k*	Not an annotated gene	Not an annotated gene	Unk	NW_018084965.1	16633	19840	3208
RTUnk*	Not an annotated gene	Not an annotated gene	Unk	NW_018085171.1	16683	18207	1525
RTUnk*	Not an annotated gene	Not an annotated gene	Unk	NW_018085012.1	16698	17549	852	Ensembl locus ENSSSCG00000044642 encoded a 283 AA protein (build 11.1).
TRUnk*	Not an annotated gene	ENSSSCG00000042754	Unk	AEMK02000579.1	16963	18274	1312
RTUnk*	Not an annotated gene	Not an annotated gene	Unk	NW_018085316.1	17365	20646	3282
PERVC Pol Unk*	Not an annotated gene	Not an annotated gene	Unk	NW_018085331.1	17387	19449	2063
PERV Env Unk*	Not an annotated gene	Not an annotated gene	Unk	NW_018084965.1	18204	22096	3893
PERVB Env Unk*	Not an annotated gene	Not an annotated gene	Unk	NW_018085331.1	19807	21919	2113
RTUnk*	Not an annotated gene	Not an annotated gene	Unk	NW_018085062.1	19946	22022	2077
RTUnk*	Not an annotated gene	Not an annotated gene	Unk	NW_018084850.1	20185	25770	5586
PERV Unk*	Not an annotated gene	Not an annotated gene	Unk	NW_018085331.1	20325	22565	2241
RTUnk*	Not an annotated gene	Not an annotated gene	Unk	NW_018084850.1	22055	23871	1817
RTUnk*	Not an annotated gene	Not an annotated gene	Unk	NW_018085202.1	23527	24001	475	Coneptual ORF contains 2 indels (build 11.1).
RTUnk*	Not an annotated gene	Not an annotated gene	Unk	NW_018084850.1	24039	26248	2210
RTUnk*	Not an annotated gene	Not an annotated gene	Unk	NW_018085255.1	26037	35735	9699
RTUkn*	Not an annotated gene	Not an annotated gene	Unk	NW_018084997.1	29777	30526	750
RTUnk*	Not an annotated gene	Not an annotated gene	Unk	NW_018084850.1	33038	38490	5453
RTUnk*	Not an annotated gene	Not an annotated gene	Unk	NW_018085313.1	34993	36843	1851
RTUnk*	Not an annotated gene	Not an annotated gene	Unk	NW_018085202.1	35554	43946	8393
RTUnk*	Not an annotated gene	Not an annotated gene	Unk	NW_018085346.1	37507	39371	1865	Coneptual ORF contains an indel (build 11.1)
PERV Pol Unk*	Not an annotated gene	ENSSSCG00000056454	Unk	NW_018085086.1	42835	48122	5288	Occurs in the OR7E24P2* gene
PERVB Env Unk*	Not an annotated gene	Not an annotated gene	Unk	NW_018085086.1	43490	44808	1319	Conceptual ORF is interrupted by a stop codon (build 11.1).
RTUnk*	Not an annotated gene	Not an annotated gene	Unk	NW_018085062.1	44693	48233	3541
PERVC Gag Unk*	Not an annotated gene	Not an annotated gene	Unk	NW_018085086.1	47800	49844	2045
RTUnk*	Not an annotated gene	Not an annotated gene	Unk	NW_018084850.1	47853	51185	3333
RTUnk*	Not an annotated gene	Not an annotated gene	Unk	NW_018085062.1	50666	55712	5047
RTUnk*	Not an annotated gene	Not an annotated gene	Unk	NW_018085037.1	50869	51114	246	Ensembl locus ENSSSCG00000042867 encoded a 81 AA protein (build 11.1), locus is annotated as multiexonic (2).
RTUnk*	Not an annotated gene	Not an annotated gene	Unk	NW_018085062.1	55406	63686	8281
RTUnk*	Not an annotated gene	Not an annotated gene	Unk	NW_018084852.1	62732	73025	10294	Ensembl locus ENSSSCG00000033048 encoded a 327 AA protein (build 11.1);
RTUnk*	Not an annotated gene	Not an annotated gene	Unk	NW_018085313.1	72042	74872	2831
RTUnk*	Not an annotated gene	Not an annotated gene	Unk	NW_018085316.1	74541	87380	12840	Coneptual ORF contains 3 indels (build 11.1).
RTUnk*	Not an annotated gene	Not an annotated gene	Unk	NW_018085235.1	83565	89374	5810	Ensembl locus ENSSSCG00000050404 encoded an 100 AA protein (build 11.1), gene is interrupted by several stop codons an indels.
RTUnk*	Not an annotated gene	Not an annotated gene	Unk	NW_018084850.1	87877	93708	5832	Coneptual ORF contains 4 indels (build 11.1).
RTUnk*	Not an annotated gene	Not an annotated gene	Unk	NW_018085062.1	89072	91689	2618
RTUnk*	Not an annotated gene	Not an annotated gene	Unk	NW_018085313.1	89894	94036	4143	Coneptual ORF contains 2 indels (build 11.1).
RTUnk*	Not an annotated gene	Not an annotated gene	Unk	NW_018084850.1	90220	97484	7265
RTUnk*	Not an annotated gene	Not an annotated gene	Unk	NW_018085313.1	97187	98584	1398
RTUnk*	Not an annotated gene	Not an annotated gene	Unk	NW_018085313.1	98165	99037	873
TRUnk*	Not an annotated gene	ENSSSCG00000048612	Unk	AEMK02000253.1	98579	101152	2574
RTUnk*	Not an annotated gene	Not an annotated gene	Unk	NW_018085062.1	100505	105179	4675
RTUnk*	Not an annotated gene	Not an annotated gene	Unk	NW_018085255.1	103422	110498	7077
RTUnk*	Not an annotated gene	Not an annotated gene	Unk	NW_018085062.1	104951	105796	846
RTUnk*	Not an annotated gene	Not an annotated gene	Unk	NW_018085171.1	105225	107240	2016
RTUnk*	Not an annotated gene	Not an annotated gene	Unk	NW_018085333.1	106680	114131	7452
RTUnk*	Not an annotated gene	Not an annotated gene	Unk	NW_018085255.1	110313	117285	6973
TRUnk*	Not an annotated gene	ENSSSCG00000054648	Unk	AEMK02000477.1	116766	120435	3670	Ensembl locus encodes a 296 AA protein (build 11.1).
RTUnk*	Not an annotated gene	Not an annotated gene	Unk	NW_018084850.1	127938	131756	3819	Ensembl locus ENSSSCG00000046429 encoded a 1272 AA protein (build 11.1).
RTUnk*	Not an annotated gene	Not an annotated gene	Unk	NW_018084850.1	139130	139871	742
PERVC Env Unk*	Not an annotated gene	Not an annotated gene	Unk	NW_018085136.1	564598	566534	1937
PERVC Pol Unk*	Not an annotated gene	Not an annotated gene	Unk	NW_018085136.1	567030	569848	2819
PERVC Gag Unk*	Not an annotated gene	Not an annotated gene	Unk	NW_018085136.1	569576	571558	1983
RTUnk*	Not an annotated gene	Not an annotated gene	Unk	NW_018085344.1	705097	707634	2538	Ensembl locus ENSSSCG00000044974 encoded a 1108 AA protein (build 11.1).
PERVC Gag Unk*	Not an annotated gene	Not an annotated gene	Unk	NW_018085293.1	821255	823557	2303
PERV Pol Unk*	Not an annotated gene	Not an annotated gene	Unk	NW_018085293.1	822985	823736	752
PERV Pol Unk*	Not an annotated gene	Not an annotated gene	Unk	NW_018085293.1	824027	826409	2383
PERVB Env Unk*	Not an annotated gene	Not an annotated gene	Unk	NW_018085293.1	826904	828873	1970
PERVC Gag Unk*	Not an annotated gene	Not an annotated gene	Unk	NW_018085293.1	911048	912970	1923
PERV Pol Unk*	Not an annotated gene	Not an annotated gene	Unk	NW_018085293.1	912702	912973	272
PERV Pol Unk*	Not an annotated gene	Not an annotated gene	Unk	NW_018085293.1	912990	914028	1039
RTUnk*	Not an annotated gene	Not an annotated gene	Unk	NW_018085237.1	1089612	1093430	3819	Conceptual ORF encodes a 1272 AA protein (build 11.1).
TRUnk*	Not an annotated gene	ENSSSCG00000051184	Unk	AEMK02000698.1	1314269	1315156	888	Ensembl locus encodes a 296 AA protein (build 11.1).
RTUnk*	Not an annotated gene	Not an annotated gene	Unk	NW_018085100.1	1315672	1319490	3819	Conceptual ORF encodes a 1272 AA protein (build 11.1).
RTX*	Not an annotated gene	ENSSSCG00000046611	X	NC_010461.5	472701	476519	3819	Ensembl locus ENSSSCG00000050740 encoded a 1272 AA protein (build 11.1).
RTX*	Not an annotated gene	Not an annotated gene	X	NC_010461.5	1830059	1833877	3819	Conceptual ORF encodes a 1272 AA protein (build 11.1).
TRX*	Not an annotated gene	ENSSSCG00000035655	X	NC_010461.5	2471812	2472699	888	Ensembl locus encodes a 296 AA protein (build 11.1).
HMW TRX*	Not an annotated gene	Not an annotated gene	X	NC_010461.5	19593196	19594101	906
RTX*	Not an annotated gene	ENSSSCG00000045871	X	NC_010461.5	21770131	21770538	408	Ensembl locus ENSSSCG00000045871 encodes a 135 AA protein (build 11.1) that is weakly hologologous to pig reverse transcriptase-like protein AAX77009.1.
RTX*	Not an annotated gene	ENSSSCG00000061540	X	NC_010461.5	24238912	24242730	3819	Ensembl locus encodes a 989 AA protein (build 11.1), locus is annotated as multiexonic (2). Conceptual ORF encodes a 1272 AA protein (build 11.1).
RTX*	Not an annotated gene	ENSSSCG00000060977	X	NC_010461.5	24496740	24500447	3708	Ensembl locus ENSSSCG00000042135 encoded a 1235 AA protein (build 11.1); Ensembl locus encodes a 952 AA protein (build 11.1), locus is annotated as multiexonic (2); Conceptual ORF contains an indel. Occurs in the IL1RAPL1 gene.
TRX*	Not an annotated gene	ENSSSCG00000043660	X	NC_010461.5	28720148	28720588	441	Ensembl locus encodes a 167 AA protein (build 11.1), locus is annotated as multiexonic (2).
RTX*	Not an annotated gene	ENSSSCG00000046408	X	NC_010461.5	29476459	29480277	3819	Ensembl locus is annotated as lncRNA (build 11.1), locus is annotated as multiexonic (2). Conceptual ORF encodes a 1272 AA protein (build 11.1).
RTX*	Not an annotated gene	ENSSSCG00000052786	X	NC_010461.5	32164660	32168727	4068	Ensembl locus ENSSSCG00000043406 encoded a 1355 AA protein (build 11.1). Ensembl locus encodes a 989 AA protein (build 11.1), locus is annotated as multiexonic (2)
RTX*	Not an annotated gene	ENSSSCG00000044870	X	NC_010461.5	34080481	34084298	3818	Ensembl locus encodes a 101 AA protein (build 11.1). Conceptual ORF contains an indel (build 11.1). Occurs in the SRPX gene.
RTX*		Not an annotated gene	X	NC_010461.5	39128819	39132637	3819	Ensembl locus ENSSSCG00000042346 encoded a 1272 AA protein (build 11.1).
RTX*		Not an annotated gene	X	NC_010461.5	43869988	43870374	387	Ensembl locius ENSSSCG00000050055 encoded a 128 AA protein (build 11.1).
RTX*	Not an annotated gene	Not an annotated gene	X	NC_010461.5	44104959	44108777	3819	Occurs in th DGKK gene
TRX*	Not an annotated gene	ENSSSCG00000042142	X	NC_010461.5	45513247	45514134	888	Ensembl locus encodes a 296 AA protein (build 11.1).
RTX*	Not an annotated gene	Not an annotated gene	X	NC_010461.5	46152323	46156140	3818	Ensembl locus ENSSSCG00000041758 encoded a 845 AA protein (build 11.1); Occurs in the SMC1A gene.
L1TD1	110257743	ENSSSCG00000047701	X	NC_010461.5	46349921	46352855	2935	Ensembl and NCBI loci encodes a 264 AA protein (build 11.1).
RTX*	Not an annotated gene	Not an annotated gene	X	NC_010461.5	46464095	46467460	3366	Ensembl locus ENSSSCG00000047166 encoded a 1121 AA protein (build 11.1).
RTX*	Not an annotated gene	Not an annotated gene	X	NC_010461.5	46625829	46628976	3148	Ensembl locus ENSSSCG00000045368 encoded 126 AA protein (build 11.1).
TRX*	Not an annotated gene	ENSSSCG00000041777	X	NC_010461.5	47781753	47782412	660
RTX*	Not an annotated gene	ENSSSCG00000059274	X	NC_010461.5	48269370	48273188	3819	Ensembl locus encodes a 845 AA protein (build 11.1), locus is annotated as multiexonic (2). Conceptual ORF encodes a 1272 AA protein (build 11.1).
TRX*	Not an annotated gene	Not an annotated gene	X	NC_010461.5	48311430	48312500	1071
RTX*	Not an annotated gene	Not an annotated gene	X	NC_010461.5	48555776	48556441	666	Ensembl locus ENSSSCG00000045978 encoded a 221 AA protein (build 11.1).
TRX*	Not an annotated gene	ENSSSCG00000042147	X	NC_010461.5	49223224	49223883	660
TRX*	Not an annotated gene	ENSSSCG00000040285	X	NC_010461.5	51114359	51115246	888	Ensembl locus encodes a 296 AA protein (build 11.1).
RTX*	Not an annotated gene	Not an annotated gene	X	NC_010461.5	51247878	51251696	3819	Ensembl locus ENSSSCG00000051177 encoded a 1272 AA protein (build 11.1).
PERVC Gag X*	Not an annotated gene	Not an annotated gene	X	NC_010461.5	55080290	55082281	1992
PERV Pol X*	Not an annotated gene	Not an annotated gene	X	NC_010461.5	55082012	55083212	1201
RTX*	Not an annotated gene	Not an annotated gene	X	NC_010461.5	55921896	55922555	660	Ensembl locus ENSSSCG00000042687 encoded a 220 AA protein (build 11.1). Occurs in the EDA gene.
RTL5	102167195	ENSSSCG00000020876	X	NC_010461.5	58008195	58012965	4771	Ensembl locus ENSSSCG00000041663 encoded a 264 AA protein (build 11.1).
RTX*	Not an annotated gene	Not an annotated gene	X	NC_010461.5	59658571	59659365	795	Retrotransposon Gag Protein
RTX*	Not an annotated gene	Not an annotated gene	X	NC_010461.5	59721309	59747440	26132
RTX*	Not an annotated gene	Not an annotated gene	X	NC_010461.5	61157159	61157550	392
RTX*	Not an annotated gene	ENSSSCG00000052341	X	NC_010461.5	62449147	62452965	3819	Ensembl locus encodes a 101 AA protein, locus is annotated as multiexonic (2). Conceptual ORF encodes a 1272 AA protein (build 11.1); Occurs in the CYSLTR1 gene.
RTL3	100518463	ENSSSCG00000042322	X	NC_010461.5	62725700	62727236	1537	Bovine and rodent orthologs. Error, NCBI locus 100518463 encodes a low quality (2 N, 2 X) protein (build 11.1). Pseudogene in pigs.
RTX*	Not an annotated gene	Not an annotated gene	X	NC_010461.5	63018312	63018833	522	Ensembl locus ENSSSCG00000044488 encoded a 173 AA protein (build 11.1).
RTX*	Not an annotated gene	Not an annotated gene	X	NC_010461.5	63158525	63162342	3818	Ensembl locus encodes a 101 AA protein (build 11.1). Conceptual ORF contains an indel (build 11.1). Occurs in the SRPX gene.
RTX*	Not an annotated gene	Not an annotated gene	X	NC_010461.5	67804527	67808342	3816	Coneptual ORF contains 3 indels (build 11.1).
TRX*	Not an annotated gene	ENSSSCG00000040198	X	NC_010461.5	69846499	69847386	888	Ensembl locus encodes a 296 AA protein (build 11.1).
RTX*	Not an annotated gene	Not an annotated gene	X	NC_010461.5	69847911	69851729	3819	Conceptual ORF encodes a 1272 AA protein (build 11.1).
RTX*	Not an annotated gene	ENSSSCG00000051391	X	NC_010461.5	71396193	71398025	1833	Ensembl locus encodes a 351 AA protein (build 11.1).
PERV Gag X*	Not an annotated gene	Not an annotated gene	X	NC_010461.5	71403352	71404774	1423
PERV Pol X*	Not an annotated gene	Not an annotated gene	X	NC_010461.5	71404772	71406767	1996	Conceptual ORF contains a stop codon.
PERV Env X*	Not an annotated gene	Not an annotated gene	X	NC_010461.5	71407249	71409269	2021
PERVC Gag X*	Not an annotated gene	Not an annotated gene	X	NC_010461.5	72245053	72247033	1981
PERV Pol X*	Not an annotated gene	Not an annotated gene	X	NC_010461.5	72246767	72247829	1063
PERV Env X*	Not an annotated gene	Not an annotated gene	X	NC_010461.5	72247828	72248529	702
PERV Env X*	Not an annotated gene	Not an annotated gene	X	NC_010461.5	72247829	72248496	668
PERVA X*	Not an annotated locus	Not an annotated locus	X	NC_010461.5	73752981	73761906	8926
PERVC Env X*	Not an annotated gene	Not an annotated gene	X	NC_010461.5	73753769	73755718	1950	Ensembl locus ENSSSCG00000020695 encoded a 431 AA protein (build 11.1). Conceptual ORF is interrpted by a stop codon.
PERVC Pol X*	Not an annotated gene	Not an annotated gene	X	NC_010461.5	73756216	73759031	2816	Conceptual ORF is interrupted by an indel.
PERVC Gag X*	Not an annotated gene	Not an annotated gene	X	NC_010461.5	73758762	73760753	1992	Conceptual ORF is interrupted by a stop codon.
TRX*	Not an annotated gene	ENSSSCG00000056840	X	NC_010461.5	76026529	76027110	582
RTX*	Not an annotated gene	ENSSSCG00000054330	X	NC_010461.5	77770854	77774672	3819	Ensembl locus ENSSSCG00000042737 encoded a 1247 AA protein (build 11.1); Ensembl locus ENSSSCG00000054330 encodes an 840 protein (build 11.1), locus is annotated as multiexonic (2). Conceptual ORF encodes a 1272 AA protein (build 11.1);
RTX*	Not an annotated gene	ENSSSCG00000058847	X	NC_010461.5	80646813	80650630	3818	Ensembl locus encodes a 1121 AA protein (build 11.1); Conceptual ORF contains an indel. Occurs in the NDUFB5Ps gene.
TRX*	Not an annotated gene	ENSSSCG00000037437	X	NC_010461.5	81127424	81128311	888
PERV Pol X*	Not an annotated gene	Not an annotated gene	X	NC_010461.5	81544349	81545124	776
PERV Gag X*	Not an annotated gene	Not an annotated gene	X	NC_010461.5	81544932	81545862	931
RTX*	Not an annotated gene	Not an annotated gene	X	NC_010461.5	83852251	83852956	706
RTX*	Not an annotated gene	Not an annotated gene	X	NC_010461.5	86181347	86183701	2355	Ensembl locus ENSSSCG00000049221 encoded a 784 AA protein (build 11.1). Occurs in the IL1RAPL2 gene.
RTL9	102162245	ENSSSCG00000027981	X	NC_010461.5	90553099	90565001	11903
RTL4	100524357	ENSSSCG00000012589	X	NC_010461.5	91920451	92333326	412876	Bovine and rodent orthologs.
TRX*	Not an annotated gene	ENSSSCG00000044000	X	NC_010461.5	99541697	99542584	888	Ensembl locus encodes a 296 AA protein (build 11.1).
TRX*	Not an annotated gene	ENSSSCG00000061275	X	NC_010461.5	100721921	100722808	888
RTX*	Not an annotated gene	ENSSSCG00000042390	X	NC_010461.5	100770830	100774648	3819	Conceptual ORF encodes a 1272 AA protein (build 11.1).
RTX*	Not an annotated gene	Not an annotated gene	X	NC_010461.5	103406396	103410214	3819	Conceptual ORF encodes a 1272 AA protein (build 11.1).
TRX*	Not an annotated gene	ENSSSCG00000032855	X	NC_010461.5	104016327	104017214	888	Ensembl locus encodes a 296 AA protein (build 11.1).
TRX*	Not an annotated gene	ENSSSCG00000060751	X	NC_010461.5	104158302	104197077	38776
RTX*	Not an annotated gene	Not an annotated gene	X	NC_010461.5	107294312	107298130	3819	Conceptual ORF encodes a 1272 AA protein (build 11.1). Occurs in th ENOX2 gene.
RTL8B	100736603	ENSSSCG00000052926	X	NC_010461.5	110793198	110794496	1299
RTL8A	100521485	ENSSSCG00000040769	X	NC_010461.5	110810150	110811475	1326	NCBI locus is annotated as FAM127 (build 11.1).
RTL8AL1*	110257712	ENSSSCG00000056196	X	NC_010461.5	110813912	110815239	1328
RTL8AL2*	100518170	ENSSSCG00000053526	X	NC_010461.5	110833247	110834588	1342
PERVB Env X*	Not an annotated gene	Not an annotated gene	X	NC_010461.5	112843437	112845410	1974	Conceptual ORF encodes a 657 AA protein;
PERV Gag X*	Not an annotated gene	Not an annotated gene	X	NC_010461.5	112845649	112846582	934	Conceptual ORF encodes a partial length (311 AA) protein.
RTX*	Not an annotated gene	Not an annotated gene	X	NC_010461.5	113021024	113024842	3819	Ensembl locus ENSSSCG00000041149 encoded a 1272 AA protein (build 11.1).
TRX*	Not an annotated gene	ENSSSCG00000044964	X	NC_010461.5	113025366	113026253	888
TRX*	Not an annotated gene	ENSSSCG00000054933	X	NC_010461.5	115396922	115397809	888	Ensembl locus encodes a 296 AA protein (build 11.1).
RTX*	Not an annotated gene	Not an annotated gene	X	NC_010461.5	115468856	115471960	3105	Conceptual ORF encodes a 1,034 AA protein.
LDOC1	100525445	ENSSSCG00000060354	X	NC_010461.5	115580622	115583129	2508
RTX*	Not an annotated gene	Not an annotated gene	X	NC_010461.5	125839924	125843742	3819	Ensembl locus ENSSSCG00000048942 encoded a 1272 AA protein (build 11.1).
RTY*	Not an annotated gene	ENSSSCG00000059628	Y	NC_010462.3	1580356	1580727	372	Ensembl locus ENSSSCG00000041005 encoded a 123 AA protein (build 11.1). Ensembl locus is annotated as lncRNA (build 11.1).
RTY	Not an annotated gene	ENSSSCG00000054294	Y	NC_010462.3	3266306	3270124	3819	Ensembl locus is annotated as lncRNA (build 11.1), locus is annotated as multiexonic (7), conceptual ORF encode s 1272 AA protein.
RTY	Not an annotated gene	ENSSSCG00000058683	Y	NC_010462.3	6497396	6501214	3819	Ensembl locus is annotated as a processed pseudogene (build 11.1).
RTY*	Not an annotated gene	Not an annotated gene	Y	NC_010462.3	9679834	9680646	813	Ensembl locus ENSSSCG00000047603 encoded a 270 AA protein (build 11.1).
PERV Env Y*	106510029	ENSSSCG00000036124	Y	NC_010462.3	20195425	20197407	1983	Ensembl locus encodes a 630 AA protein (build 11.1), locus is annotated as multiexonic (3).Conceptual ORF contains 1 stop codon.
LOC106510029*	106510029	Not an annotated gene	Y	NC_010462.3	20197112	20202540	5429	NCBI locus 106510029 encodes a 1539 AA, low quality (1 N, 1 X) protein (build 11.1), locus is annotated as multiexonic (6); The conceptual ORF contans sequences for reverse transcriptase, Pol and Gag and includes several indels and stop codons.
PERVC Pol Y*	106510029	Not an annotated gene	Y	NC_010462.3	20198004	20200820	2817	Conceptual ORF contains 2 stop codons.
PERVC Env Y*	Not an annotated gene	Not an annotated gene	Y	NC_010462.3	21868017	21869965	1949
PERVC Pol Y*	Not an annotated gene	Not an annotated gene	Y	NC_010462.3	21870461	21873277	2817	Conceptual ORF encodes a 939 AA protein.
PERVC Pol Y*	Not an annotated gene	Not an annotated gene	Y	NC_010462.3	21873008	21875000	1993
PERV Gag Y*	Not an annotated gene	Not an annotated gene	Y	NC_010462.3	24408869	24410440	1572
PERVC Gag Y*	Not an annotated gene	Not an annotated gene	Y	NC_010462.3	25246758	25248749	1992
PERVC Pol Y*	Not an annotated gene	ENSSSCG00000034853	Y	NC_010462.3	25248480	25251914	3435	Ensembl locus encodes a 1144 AA protein (build 11.1).
PERVC Env Y*	Not an annotated gene	Not an annotated gene	Y	NC_010462.3	25251790	25253739	1950
PERV Gag Y*	Not an annotated gene	Not an annotated gene	Y	NC_010462.3	25261969	25263539	1571
PERV Pol Y*	Not an annotated gene	Not an annotated gene	Y	NC_010462.3	25270742	25271502	761
PERV Gag Y*	Not an annotated gene	Not an annotated gene	Y	NC_010462.3	25271310	25272855	1546
PERV Gag Y*	Not an annotated gene	Not an annotated gene	Y	NC_010462.3	25300660	25302056	1397
						Total bps	3518178
Key
Reverse Transcriptase (RT)
PERV Locus
PERV Env Protein
PERV Gag Protein
PERV Pol Protein
Transposase (TR)
LMW Low Molecular Weight
HMW Low Molecular Weight
