# Supplementary material for: Verification and comparison of pig, mouse, and human genome similarities: use of manual assembly and analyses
Source: BMC Genomics. 2025 Dec 18;27:85. doi: 10.1186/s12864-025-12388-x (PMC12831279; doi:10.1186/s12864-025-12388-x)
Supplement: Supplementary file 5 — Supplementary Material 5: Table S5. Summary of Build Errors in Selenoprotein Genes. [file 12864_2025_12388_MOESM5_ESM.xlsx]

## Sheet: Sheet1
Table 5S. Summary of Build Errors in Selenoprotein Genes.
Gene	Biotype in Pigs	NCBI build 11.1	Ensembl build 11.1.	MARC build 1.0	Human Ensembl build 38.13	Mouse Ensembl build 39	Notes
DIO1	Protein coding	Correct	Correct	Correct	Correct	Correct
DIO2	Protein coding	Truncated (265/269 AA)*	Correct	Not an annotated gene	Correct	Correct
DIO3	Protein coding	Correct	Truncated (295/305 AA) protein; locus is annotated as multiexonic (2)	Correct	Correct	Correct
GPX1	Protein coding	Correct	Correct	Not an annotated gene	Correct	Correct
GPX2	Protein coding	Correct	Correct	Truncated (189/190 AA)*	Correct	Correct
GPX3	Protein coding	Correct	Truncated (219/226 AA)*	Truncated (225/226 AA)*	Correct	Correct
GPX4	Protein coding	Correct	Correct	Correct	Correct	Correct
GPX6	Protein coding	Correct	Truncated (220/221 AA)*	Truncated (220/221 AA)*	Correct	Correct	Rat and mouse GPX6 do not contain selenocysteine (PMID: 29698745).
MSRB1	Protein coding	Correct	Correct	Elongated (188/116 AA)*	Correct	Correct
SELENOF	Protein coding	Correct	Correct	Correct	Correct	Correct
SELENOH	Protein coding	Correct	Correct	Not an annotated gene	Correct	Correct
SELENOI	Protein coding	Correct	Correct	Correct	Correct	Correct
SELENOK	Protein coding	Correct	Correct	Locus contains sequences for 2 truncated genes (93/94 AA)*	Correct	Correct
SELENOM	Protein coding	Correct	Correct	Truncated (141/142 AA)*	Correct	Correct
SELENON	Protein coding	Correct	Elongated (574/557 AA)*	Truncated (556/557 AA) *	Correct	Correct
SELENOO	Protein coding	Correct	Truncated (657/672 AA*	Truncated (670/672 AA*	Correct	Correct
SELENOP	Protein coding	Correct	Not an annotated gene	Truncated (196/390 AA) *	Correct	Correct
SELENOS	Protein coding	Correct	Correct	Correct	Correct	Correct
SELENOT	Protein coding	Correct	Correct	Truncated (194/195 AA) *	Correct	Correct
SELENOV	Protein coding	Correct	Correct	Truncated (341/342 AA)*	Correct	Correct
SELENOW	Protein coding	Correct	Elongated (90//87 AA)*	Elongated (103/87 AA)*	Correct	Correct
SEPHS2	Protein coding	Correct	Not an annotated gene	Not an annotated gene	Correct	Correct
TXNRD1	Protein coding	Correct	Elongated (512/499 AA)*	Correct	Correct	Correct
TXNRD2	Protein coding	Correct	Elongated (606/515 AA)*	Elongated (606/515 AA)*	Correct	Correct
TXNRD3	Protein coding	Low quality (1 N, 1 X) protein	Elongated (622/512 AA)	Elongated (742/512 AA)	Correct	Correct
% Correctly assembled and annotated		92	56	28	100	100
* UAG is missing or translated as a stop codon
N = ambiguous nucleotide X = ambiguous amino acid
