# Supplementary material for: Verification and comparison of pig, mouse, and human genome similarities: use of manual assembly and analyses
Source: BMC Genomics. 2025 Dec 18;27:85. doi: 10.1186/s12864-025-12388-x (PMC12831279; doi:10.1186/s12864-025-12388-x)
Supplement: Supplementary file 6 — Supplementary Material 6: Table S6. Status of Mucin Genes in the 3 Pig Genomes . [file 12864_2025_12388_MOESM6_ESM.xlsx]

## Sheet: Gene Present but not Annotated
Table 6S. Status of Mucin Genes in the 3 Pig Genomes
		Mucin Superfamily Genes
Gene	Biotype in Pig	NCBI 11.1	Ensembl 11.1	MARC 1.0
CD164	Protein Coding	Correct	Correct	Correct
EMCN	Protein Coding	254/249 AA	231/249 AA	Correct
LOC110262119*	Protein Coding	Correct	Not an annotated gene	Not an annotated gene
MCAM	Protein Coding	Correct	667/638 AA	Correct
MUC1	Protein Coding	Correct	Correct	Elongated (810/638 AA)
MUC12	Protein Coding	636/668 AA	Not an annotated gene	Annotated as LncRNA
MUC15	Protein Coding	Correct	Correct	Correct
MUC16	Protein Coding	Split into 2 loci 721/6956 AA and 568/6956 AA	255/6956 AA	Sequence not present
MUC17	Pseudogene	Not an annotated gene	Not an annotated gene	Not an annotated gene
MUC19	Protein Coding	Correct	Not an annotated gene	Not an annotated gene
MUC2	Protein Coding	Low quality, 5319/5310 AA, 6 N, 6 X	1798/5310 AA	3743/5310 AA
MUC20	Protein Coding	Correct	569/523 AA, not annotated	569/523 AA, not annotated
MUC21	Protein Coding	Low quality protein	546/616 AA	464/616 AA, not annotated
MUC3A	Protein Coding	Split into 4 NCBI loci All encode truncated proteins	Not an annotated gene	Annotated as LncRNA
MUC5AC	Protein Coding	Low quality, 6 N, 6 X	4915/5809 AA	3743/5809 AA
MUC5B	Protein Coding	1 N, 1 X	4385/5758 AA	Annotated as LncRNA
MUC6	Protein Coding	5118/5692 AA	2670/5692 AA	2787/5692 AA
MUC7	Protein Coding	Not an annotated gene	Not an annotated gene	Not an annotated gene
MUC13	Protein Coding	320/670 AA	537/ 670 AA	758/ 670 AA, not annotated
MUC4	Protein Coding	1412/3745 AA	1180/3745 AA	1180/3745 AA
MUCL3	Protein Coding	Truncated (527/723 AA)	Truncated (699/723 AA)	Truncated (493/723 AA)
% Correctly assembled and annotated		0.333333	0.142857	0.190476
* Pig-specific gene
N = ambiguous nucleotide X = ambiguous AA
