# Supplementary material for: Verification and comparison of pig, mouse, and human genome similarities: use of manual assembly and analyses
Source: BMC Genomics. 2025 Dec 18;27:85. doi: 10.1186/s12864-025-12388-x (PMC12831279; doi:10.1186/s12864-025-12388-x)
Supplement: Supplementary file 7 — Supplementary Material 7: Table S7. Status of Protocadherin Genes in the 3 Pig Genomes. [file 12864_2025_12388_MOESM7_ESM.xlsx]

## Sheet: Sheet1
Table 7S. Status of Protocadherin Genes in the 3 Pig Genomes
Gene Symbol	NCBI Gene	Ensembl 11.1	MARC 1.0	Notes
DCHS1	100623166	ENSSSCG00000029189	ENSSSCG00070001121	Bovine and rodent orthologs. Error, Ensembl locus ENSSSCG00000029189 encodes a truncated (3294/3296 AA) protein (build 11.1). Error, MARC locus ENSSSCG00070001121 encodes a truncated (3294/3296 AA) protein (build 1.0). Error, NCBI locus 100623166 encodes a low quality protein (2 N, 2 X) (build 11.1).
PCDHA1	100621895	ENSSSCG00000029281	ENSSSCG00070001577	Rodent but no bovine orthologs. Error, Ensembl locus ENSSSCG00000029281 contains sequences for 7 genes (PCDHA1, PCDHAC2 PCDHA6, PCDHA3, PCDHA7; PCDHA2 and PCDHAC1) (build 11.1); transcript ENSSSCT00000056174.3 encodes a chimeric (PCDHA1, PCDHA3) protein. Error, MARC locus ENSSSCG00070001577 encodes a truncated (783/956 AA) protein (build 1.0). Error, NCBI locus 100621895 encodes a truncated (816/…
PCDHA10	100622074	ENSSSCG00000029281	ENSSSCG00070001588	Bovine and rodent orthologs. Error, Ensembl locus ENSSSCG00000029281 contains sequences for 7 genes (PCDHA1, PCDHAC2 PCDHA6, PCDHA3, PCDHA7; PCDHA2 and PCDHAC1) (build 11.1); transcripts ENSSSCT00000060937.1 and ENSSSCT00000039684 encode truncated PCDHA10 proteins (build 11.1). Error, MARC locus ENSSSCG00070001588 encodes a truncated (208/997 AA) protein (build 1.0). Error, NCBI locus 100622074 i…
PCDHA2	100621803	ENSSSCG00000061745	ENSSSCG00070001615	Bovine and rodent orthologs. Bovie ortholog is annotated as PCDHA13. Error, Ensembl locus ENSSSCG00000061745 contains sequences for 2 genes (PCDHA2, PCDHA3) (build 11.1); transcript ENSSSCT00000106892.1 is chimeric. Error, MARC locus ENSSSCG00070001615 encodes a truncated (868/965 AA) protein (build 1.0). Error, NCBI locus encodes a truncated (810/965 AA), low quality protein (build 11.1).
PCDHA3	100621701	ENSSSCG00000061745	ENSSSCG00070001758	Rodent but no bovine orthologs. Error, Ensembl locus ENSSSCG00000061745 contains sequences for 2 genes (PCDHA2, PCDHA3) (build 11.1); transcript ENSSSCT00000106892.1 is chimeric. Error, MARC locus ENSSSCG00070001758 contains sequences for 6 genes (PCDHAC2 PCDHA6, PCDHA3, PCDHA7; PCDHA2, PCDHAC1) (build 1.0), transcript ENSSSCT00070003306.1 encodes a chimerci (PCDHA5, PCDHA3) protein. Error, NCBI …
PCDHA5	110259511	Not an annotated gene.	ENSSSCG00070001758	Bovine and rodent orthologs. Error, Not an annotated gene. Error, MARC locus ENSSSCG00070001758 contains sequences for 6 genes (PCDHAC2 PCDHA6, PCDHA3, PCDHA7; PCDHA2, PCDHAC1) (build 1.0), transcript ENSSSCT00070003306.1 encodes a chimeric (PCDHA5, PCDHA3) protein. Error, NCBI locus encodes a truncated (236/955 AA) protein (build 11.1).
PCDHA6	100738826	ENSSSCG00000029281	ENSSSCG00070001758	Bovine and rodent orthologs. Error, Ensembl locus ENSSSCG00000029281 contains sequences for 7 genes (PCDHA1, PCDHAC2 PCDHA6, PCDHA3, PCDHA7; PCDHA2 and PCDHAC1) (build 11.1); Transcript ENSSSCT00000026037.2 encodes PCDHA6; Transcript ENSSSCT00000026168.2 encodes a truncated PCDHA6 protein. Error, MARC locus ENSSSCG00070001758 contains sequences for 6 genes (PCDHAC2 PCDHA6, PCDHA3, PCDHA7; PCDHA2,…
PCDHA7	102160218	ENSSSCG00000029442	ENSSSCG00070001758	Bovine and rodent orthologs. Error, Ensembl locus ENSSSCG00000029442, encodes a truncated (788/969 AA) protein (build 11.1). Error, MARC locus ENSSSCG00070001758 contains sequences for 6 genes (PCDHAC2 PCDHA6, PCDHA3, PCDHA7; PCDHA2, PCDHAC1) (build 1.0). Transcript ENSSSCT00070003312.1 encodes a chimeric (PCDHAC2, PCDHA7) protein.. Error, NCBI locus 102160218 encodes a truncated (820/969 AA), lo…
PCDHAC1	100621701	ENSSSCG00000029281	ENSSSCG00070001758	Bovine and rodent orthologs. Error, Ensembl locus ENSSSCG00000029281 contains sequences for 7 genes (PCDHA1, PCDHAC2 PCDHA6, PCDHA3, PCDHA7; PCDHA2 and PCDHAC1) (build 11.1); transcript ENSSSCT00000088603.2 encodes PCDHAC1. Error, MARC locus ENSSSCG00070001758 contains sequences for 6 genes (PCDHAC2 PCDHA6, PCDHA3, PCDHA7; PCDHA2, PCDHAC1) (build 1.0); transcript ENSSSCT00070003332.1 encodes PCDH…
PCDHAC2	100621701	ENSSSCG00000029281	ENSSSCG00070001758	Rodent but no bovine orthologs. Error, Ensembl locus ENSSSCG00000029281 contains sequences for 7 genes (PCDHA1, PCDHAC2 PCDHA6, PCDHA3, PCDHA7; PCDHA2 and PCDHAC1) (build 11.1); Transcript ENSSSCT00000030832.4 encodes PCDHAC2. Error, MARC locus ENSSSCG00070001758 contains sequences for 6 genes (PCDHAC2 PCDHA6, PCDHA3, PCDHA7; PCDHA2, PCDHAC1) (build 1.0). Transcript ENSSSCT00070003351.1 encodes P…
PCDHA11	110259139	ENSSSCG00000024998	ENSSSCG00070001900	Bovine and rodent orthologs. Error, Ensembl locus ENSSSCG00000024998 contains sequences for 2 genes (PCDHA11 and PCDHA12); transcript ENSSSCT00000054343.1 encodes a truncated (834/970 AA) PCDHA11 protein (build 11.1). Error, MARC locus ENSSSCG00070001900 enodes an elongated (1205/970 AA) protein (build 1.0). Error, NCBI locus 110259139 contains a chimeric protein that is derived from 2 genes (PCD…
PCDHB1	100521438	ENSSSCG00000014377	ENSSSCG00070002004	Bovine and rodent orthologs. Error, Ensembl locus ENSSSCG00000014377 encodes a truncated (691/818 AA) protein (build 11.1). Error, MARC locus ENSSSCG00070002004 is annotated as a pseudogene (build 1.0), locus is annotated as multiexomic. Error, NCBI locus 100521438 encodes a low quality protein (1 N, 1 X) (build 11.1). Intronless in humans and pigs. Single exon coding sequence.
PCDHB4	110259512	ENSSSCG00000027852	ENSSSCG00070002049	Bovine and rodent orthologs. Gene has diverged into 2 paralogs (PCDHB4 and PCDHB4L) in pigs. Error, Ensembl locus ENSSSCG00000027852 encodes a truncated (777/807 AA) protein and is not annotated (build 11.1); locus is annotated as multiexonic (2). Error, MARC locus ENSSSCG00070002049 encodes an elongated protein (808/807 AA) that is not annotated (build 1.0), locus is annotated as multiexonic. Sc…
PCDHB4L*	100521779	ENSSSCG00000027852	ENSSSCG00070002078	Pig-specific gene. Gene has diverged into 2 paralogs (PCDHB4 and PCDHB4L*) in pigs. Error, Ensembl locus ENSSSCG00000027852 encodes a truncated (777/807 AA) protein (build 11.1). Error, MARC locus ENSSSCG00070002078 is annotated as lncRNA (build 1.0). Error, NCBI locus encodes a low quality (2 N, 2 X) protein (build 11.1). Intronless in pigs. Single exon coding sequence.
PCDHB6	102166091	Not an annotated gene.	ENSSSCG00070002112	Bovine and rodent orthologs. Error, Not an annotated gene. Error, MARC locus ENSSSCG00070002112 encodes a truncated (801 AA) protein (build 1.0), several coding exons are missing. Screened against NCBI build 11.1. Low 3’ UTR conservation between human and porcine PCDHB6 mRNA. Intronless. Single exon coding sequence.
PCDHB7	110259513	ENSSSCG00000036961	ENSSSCG00070002154	Bovine and rodent orthologs. Rodent gene is annotated as Pcdhb15. Error, Ensembl locus encodes a truncated (798/804 AA) protein (build 11.1); locus is annotated as multiexonic (2). Error, MARC locus ENSSSCG00070002154 enodes a truncated (794/804 AA) protein (build 1.0), locus is annotated as multiexonic (2). Screened against NCBI build 11.1. Intronless in humans and pigs. Single exon coding seque…
PCDHB15	106504267	ENSSSCG00000036348	ENSSSCG00070002207	Bovine but no rodent orthologs. Rodent gene annotates Pcdhb15 as the ortholog to human PCDHB7. Error, Ensembl locus ENSSSCG00000036348 is annotated as a pseudogene (build 11.1), locus is annotated as multiexonic. Error, MARC locus ENSSSCG00070002207 encodes a truncated (791/799 AA) protein that is not annotated (build 1.0), locus is annotated as multiexonic. Error, NCBI locus 106504267 encodes a …
PCDHGA11	Sequence is not present.	ENSSSCG00000027371	ENSSSCG00070002303	Bovine and rodent orthologs. Error, Ensembl locus ENSSSCG00000027371 contains sequences for 6 genes (PCDHGA4, PCDHGC3, PCDHGA11, PCDHGC4, PCDHGA5, PCDHGC5) (build 11.1); transcript ENSSSCT00000044559.3 encodes PCDHGA11 (build 11.1). Error, MARC locus ENSSSCG00070002303 contains the sequences for PCDHGC5, PCDHGA9, PCDHGC4, PCDHGC3, PCDHGA1, PCDHGA11, PCDHGA2, PCDHGB7 and PCDHGA8 (build (1.0), tran…
PCDHGA8	110259669	Not an annotated gene.	ENSSSCG00070002303	Bovine and rodent orthologs. Error, Not an annotated gene. Error, MARC locus ENSSSCG00070002303 contains the sequences for PCDHGC5, PCDHGA9, PCDHGC4, PCDHGC3, PCDHGA1, PCDHGA11, PCDHGA2, PCDHGB7 and PCDHGA8 (build (1.0), transcript ENSSSCT00070004335.1 enodes PCDHGA8. Error, NCBI locus 110259669 encodes a truncated (757/927 AA) protein (build 11.1), the 5’ UTR region has 3 indels. Predicted RNA a…
PCDHGA9	110259670	Not an annotated gene.	ENSSSCG00070002303	Bovine and rodent orthologs. Error, Not an annotated gene. Error, MARC locus ENSSSCG00070002303 contains the sequences for PCDHGC5, PCDHGA9, PCDHGC4, PCDHGC3, PCDHGA1, PCDHGA11, PCDHGA2, PCDHGB7 and PCDHGA8 (build (1.0), transcript ENSSSCT00070004339.1 encodes an elongated (949/932 AA) PCDHGA9 protein (build 1.0). Error, NCBI locus 110259670 encodes a truncated (828/932 AA) protein (build 11.1).
PCDHGB7	100736974	ENSSSCG00000023932	ENSSSCG00070002303	Bovine and rodent orthologs. Error, Ensembl locus ENSSSCG00000023932 encodes a truncated (773/931 AA) protein (build 11.1). Error, NCBI locus 100736974 encodes a truncated (930/931 AA), low quality protein (1 N, 1 X) protein (build 11.1). Error, MARC locus ENSSSCG00070002303 contains the sequences for PCDHGC5, PCDHGA9, PCDHGC4, PCDHGC3, PCDHGA1, PCDHGA11, PCDHGA2, PCDHGB7 and PCDHGA8 (build (1.0)…
PCDHGC3	Not an annotated gene.	ENSSSCG00000027371	ENSSSCG00070002303	Bovine and rodent orthologs. Error, Ensembl locus ENSSSCG00000027371 contains sequences for 6 genes (PCDHGA4, PCDHGC3, PCDHGA11, PCDHGC4, PCDHGA5, PCDHGC5) (build 11.1); transcript ENSSSCT00000053514.3 encodes PCDHGC3. Error, MARC locus ENSSSCG00070002303 contains the sequences for PCDHGC5, PCDHGA9, PCDHGC4, PCDHGC3, PCDHGA1, PCDHGA11, PCDHGA2, PCDHGB7 and PCDHGA8 (build (1.0), transcript , trans…
PCDHGC4	Not an annotated gene.	ENSSSCG00000027371	ENSSSCG00070002303	Bovine and rodent orthologs. Error, Ensembl locus ENSSSCG00000027371 contains sequences for 6 genes (PCDHGA4, PCDHGC3, PCDHGA11, PCDHGC4, PCDHGA5, PCDHGC5) (build 11.1); transcript ENSSSCT00000054998.3 encod Error, MARC locus ENSSSCG00070002303 contains the sequences for PCDHGC5, PCDHGA9, PCDHGC4, PCDHGC3, PCDHGA1, PCDHGA11, PCDHGA2, PCDHGB7 and PCDHGA8 (build (1.0), transcript ENSSSCT00070004358…
PCDHGC5	Not an annotated gene.	ENSSSCG00000027371	ENSSSCG00070002303	Bovine and rodent orthologs. Error, Ensembl locus ENSSSCG00000027371 contains sequences for 6 genes (PCDHGA4, PCDHGC3, PCDHGA11, PCDHGC4, PCDHGA5, PCDHGC5) (build 11.1); transcript ENSSSCT00000054789.2 encodes PCDHGC5. Error, MARC locus ENSSSCG00070002303 contains the sequences for PCDHGC5, PCDHGA9, PCDHGC4, PCDHGC3, PCDHGA1, PCDHGA11, PCDHGA2, PCDHGB7 and PCDHGA8 (build (1.0), transcript ENSSSCT…
PCDHGB1	106509585	ENSSSCG00000025141	ENSSSCG00070002365	Rodent and bovine orthologs. Error, Ensembl locus ENSSSCG00000025141 encodes a truncated (844/929 AA) protein (build 11.1). Error, MARC locus ENSSSCG00070002365 encodes a truncated (844/929 AA) protein (build 1.0) that is not annotated. Error, NCBI locus 106509585 encodes a truncated (812/929 AA), low quality protein (2 N, 2 X) (build 11.1).
PCDHGA6	110259668	ENSSSCG00000046808	ENSSSCG00070002462	Bovine and rodent orthologs. Error, Ensembl locus ENSSSCG00000027371 encodes a truncated (800/913 AA) protein (build 11.1). Error, MARC locus ENSSSCG00070002462 encodes an elongated (928/913 AA) protein (build 1.0). Error, NCBI locus 110259668 encodes a truncated (654/913 AA) protein (build 11.1) due to an indel in the 5’ coding region.
PCDHGB4	106509590	Not an annotated gene.	ENSSSCG00070002640	Bovine and rodent orthologs. Error, not an annotated gene in Ensembll build 11.1. Error, MARC locus ENSSSCG00070002640 encodes a truncated (828/923 AA) protein (build 1.0). Error, NCBI locus 106509590 encodes a truncated (803/923 AA), low quality (1 X, 1 N) protein (build 11.1).
PCDHGB5	100737660	Not an annotated gene.	ENSSSCG00070002648	Bovine and rodent orthologs. Error, not an annotated gene in Ensembl genome build 11.1. Error, MARC locus ENSSSCG00070002648 encodes a truncated (762/926 AA) protein (build 1.0). Error, NCBI locus 100737660 encodes a truncated (825/926 AA) low quality protein (build 11.1).
PCDHGA10	Not an annotated gene.	Not an annotated gene.	ENSSSCG00070002653	Bovine and rodent orthologs. Error, not an annotated gene in Ensembl build 11 1. Error, MARC locus ENSSSCG00070002653 encodes a truncated (785/932 AA) that is not annotated (build 1.0). Error, not an annotated gene in NCBI build 11.1.
PCDHGB8	Not an annotated gene.	ENSSSCG00000044449	ENSSSCG00070002674	Bovine and rodent orthologs.. Expressed pseudogene in primates (PCDHGB8P). Error, Ensembl locus ENSSSCG00000044449 encodes a truncated protein (270/933 AA) that is not annotated (build 11.1). Error, MARC locus ENSSSCG00070002674 encodes a truncated protein (259/933 AA) that is not annotated (build 1.0). Error, Not an annotated gene in NCBI build 11.1.
PCDH1	100626940	ENSSSCG00000022289	ENSSSCG00070003342	Bovine and rodent orthologs. Error, Ensembl locus ENSSSCG00000022289 encodes an elongated (1390/1237 AA) protein (build 11.1). Error, MARC locus ENSSSCG00070003342 encodes an elongated (1386/1237 AA) protein (build 1.0). Screened against NCBI build 11.1.
PCDH12	100520068	ENSSSCG00000014395	ENSSSCG00070003405	Bovine and rodent orthologs. Screened against Ensembl build 11.1. Error, MARC locus ENSSSCG00070003405 encodes a truncated (1184/1200 AA) protein (build 1.0). Screened against NCBI build 11.1.
DCHS2	100626442	ENSSSCG00000026886	ENSSSCG00070003656	Bovine and rodent orthologs. Error, Ensembl locus ENSSSCG00000026886 encodes a truncated (3365/3366 AA) protein (build 11.1). Error, MARC locus ENSSSCG00000026886 encodes a truncated (3284/3366 AA) protein (build 1.0). Error, NCBI locus 100626442 encodes a low quality (1 N, 1 X)1 protein (build 11.1).
LAMA3	100511642	ENSSSCG00000003709	ENSSSCG00070003656	Bovine and rodent orthologs. Screened against Ensembl build 11.1. Error, MARC locus ENSSSCG00070003656 encodes a truncated (3284/3345 AA) protein (build 1.0). Screened against NCBI build 11.1.
PCDH7	100520035	ENSSSCG00000008765	ENSSSCG00070022427	Bovine and rodent orthologs. Error, Ensembl locus ENSSSCG00000008765 encodes an elongated (1246/1070 AA) protein (build 11.1). Screened against MARC build 1.0. Screened against NCBI build 11.1.
PCDH15	100151991, 110256792	ENSSSCG00000010426	ENSSSCG00070022628	Bovine and rodent orthologs. Error, Ensembl locus ENSSSCG00000010426 encodes a truncated (984/1948 AA) protein (build 11.1). Error, MARC locus ENSSSCG00070022628 encodes an elongated (19551948 AA) protein (build 1.0). Error, gene is artifactually duplicated (100151991, 110256792) in NCBI build 11.1, both encode truncated proteins; locus 100151991 encodes a low quality protein.
PCDH9	106505308	ENSSSCG00000038842	ENSSSCG00070023296	Bovine and rodent orthologs. Screened against Ensembl build 11.1. Screened against MARC build 1.0. Screened against NCBI build 11.1.
PCDH20	110255824	ENSSSCG00000031955	ENSSSCG00070023340	Bovine and rodent orthologs. Screened against Ensembl build 11.1. Screened against MARC build 1.0. Screened against NCBI build 11.1.
PCDH17	100157362	ENSSSCG00000009446	ENSSSCG00070023433	Bovine and rodent orthologs. Screened against Ensembl build 11.1. Screened against MARC build 1.0. Screened against NCBI build 11.1.
PCDH8	100155738	ENSSSCG00000009445	ENSSSCG00070023471	Bovine and rodent orthologs. Screened against Ensembl build 11.1. Screened against MARC build 1.0. Screened against NCBI build 11.1.
PCDHB2	100514339	ENSSSCG00000014379	ENSSSCG00070023737	Bovine and rodent orthologs. Error, gene is split into 3 loci (ENSSSCG00000014379, ENSSSCG00000036597) in Ensembl build 11.1.; both loci are not annotated, encode severely truncated proteins and are listed as multiexonic (build 11.1). Error, MARC locus ENSSSCG00070023737 encodes an elongated (800/790 AA) protein that is not annotated, the first and last coding exons are incorrectly assigned. NCBI…
PCDHB3	Sequence is not presen	Sequence is not presen	ENSSSCG00070023756	Bovine and rodent orthologs. Error, sequence is not present in Ensembl build 11.1. Error, MARC locus ENSSSCG00070023756 encodes an elongated (795/791 AA) protein, locus is annotated as multiexonic and the last coding exon is incorrectly assigned. Error, sequence is not present in NCBI build 11.1. Intronless in humans and pigs. Single exon coding sequence.
PCDH10	100620123	ENSSSCG00000036125	ENSSSCG00070024004	Bovine and rodent orthologs. Error, Ensembl locus ENSSSCG00000027494 encodes a truncated (1039/1040 AA) protein (build 11.1). Screened against MARC build 1.0. Error, NCBI locus 100620123 encodes a low quality (1 N, 1 X) protein (build 11.1).
PCDH18	110262155	ENSSSCG00000032749	ENSSSCG00070024025	Bovine and rodent orthologs. Error, Ensembl locus ENSSSCG00000032749 is missing isoform 1 (build 11.1). Error, MARC locus ENSSSCG00070024025 is missing isoform 1 (build 1.0). Screened against NCBI build 11.1.
PCDH11X	414736	ENSSSCG00000029771	ENSSSCG00070028629	Bovine and rodent orthologs. Screened against Ensembl build 11.1. Screened against MARC build 1.0. Screened against NCBI build 11.1.
PCDH19	100515639	ENSSSCG00000012479	ENSSSCG00070028704	Bovine and rodent orthologs. Screened against Ensembl build 11.1. Error, MARC locus ENSSSCG00070028704 encodes a truncated (856/1145 AA) protein (build 1.0). Screened against NCBI build 11.1.
PCDHA9	100621701	ENSSSCG00000029442	Not an annotated gene	Bovine and rodent orthologs. Mouse Pcdha9 is annotated as Pcdha8. Error, Ensembl locus ENSSSCG00000029442 encodes a truncated PCDHA9 (788/971 AA) protein that is not annotated (build 11.1). Error, not an annotated gene.in MARC build 1.0. Error, NCBI locus 100621701, annotated as protocadherin alpha-C2 contains sequences for PCDHA3, PCDHAC1, PCDHAC2 and PCDHA9.
PCDHB10	Sequence is not present	Sequence is not present	Not an annotated gene	Bovine and rodent orthologs. Error, sequence not present in Ensembl build 11.1. Error, Not an annotated gene.in MARC build 1.0. Error, sequence not present in NCBI build 11.1. Predicted RNA and protein coding sequences shown below. Intronless in humans and pigs. Single exon coding sequence.
PCDHA12	110259139	ENSSSCG00000024998	Not an annotated gene.	Bovine but no rodent orthologs.holog is annotated as Bovine orthlog is annotated as PCDHA13. Mouse Pcdha13 ortholog is annotated as Pcdha12. Error, Ensembl locus ENSSSCG00000024998 contains sequences for 2 genes (PCDHA11 and PCDHA12); transcript ENSSSCT00000051874.1 encodes a truncated (806/969 AA) PCDHA12 protein (build 11.1). Error, Not an annotated gene.in MARC build 1.0.. Error, NCBI locus 11…
PCDHA13	102160959	ENSSSCG00000028030	Not an annotated gene.	Bovine and rodent orthologs. Mouse ortholog is annotated as Pcdha12. Error, Ensembl locus ENSSSCG00000028030 encodes a truncated (802/968 AA) protein (build 11.1). Error, Not an annotated gene.in MARC build 1.0. Error, NCBI locus encodes a truncated (799/968 AA), low quality (1 N, 1 X) protein (build 11.1).
PCDHA4	Not an annotated gene.	ENSSSCG00000025603	Not an annotated gene.	Bovine and rodent orthologs. Error, Ensembl locus ENSSSCG00000025603 encodes a truncated (785/943 AA) (build 11.1). Error, not an annotated gene in MARC build 1.0. Error, not an annotated gene in NCBI build 11.1.
PCDHACT	Not an annotated gene.	Not an annotated gene.	Not an annotated gene.	Bovine and rodent orthologs. Error, not an annotated gene in Ensembl build 11.1. Error, not an annotated gene in MARC build 1.0. Error, not an annotated gene in NCBI build 11.1.
PCDHB11	100737316	ENSSSCG00000027852	Not an annotated gene.	Bovine but no rodent orthologs. Error, Ensembl locus ENSSSCG00000027852 encodes a truncated (777/804 AA) protein and is not annotated, locus is annotated as multiexonic. Error, not an annotated gene in MARC build 1.0; gene has 9 indels. Screened against NCBI build 11.1. Porcine mRNA is equally homologous to PCDHB11 and PCDHB12. Intronless in humans and pigs. Single exon coding sequence.
PCDHB16	Sequence is not present.	Sequence is not present.	Not an annotated gene.	Bovine and rodent orthologs. Error, sequence not present in Ensembl build 11.1. Error, Not an annotated gene.in MARC build 1.0. Error, sequence not present in NCBI build 11.1. Predicted RNA and protein coding sequences shown below. Intronless in humans and pigs. Single exon coding sequence.
PCDHB18	100624174	ENSSSCG00000053239	Not an annotated gene.	Rodent but no bovine ortholog (11322959). Expressed pseudogene (PCDHB18P) in humans (11322959). Screened against Ensembl build 11.1. Error, not an annotated gene in MARC build 1.0; gene has 4 indels. Screened against NCBI build 11.1. Intronless in humans and pigs. Single exon coding sequence.
PCDHB5	100514515	ENSSSCG00000036516	Not an annotated gene.	Bovine and rodent orthologs. Pig gene has diverged into 2 paralogs (PCDHB5, PCDHB5L).. Error, Ensembl locus ENSSSCG00000036516 encodes a truncated (765/801 AA) protein that is not annotated (build 11.1). Error, not an annotated gene in MARC build 1.0. Error, NCBI locus 100514515 encodes a low quality protein (1 N, 1 X) (build 11.1). Intronless in pigs. Single exon coding sequence.
PCDHB5L*	100514515	ENSSSCG00000053951	Not an annotated gene.	Gene has diverged into 2 paralogs (PCDHB5, PCDHB5L) in pigs. Error, Ensembl locus ENSSSCG00000053951 encodes a truncated protein (766/785 AA) that is not annotated (build 11.1); locus is annotated as multiexonic (3) Error, not an annotated gene in MARC build 1.0. Screened against NCBI build 11.1. Intronless. Single exon coding sequence.
PCDHGA1	100515772	Not an annotated gene.	Not an annotated gene.	Bovine and rodent orthologs. Error, Ensembl locus ENSSSCG00000031384 is annotated as a pseudogene (build 11.1). Error, not an annotated gene in MARC build 1.0. Error, NCBI locus 106509588 encodes a truncated (803/930 AA), low quality (1 X, 1 N) protein (build 11.1).
PCDHGA12	Not an annotated gene.	Not an annotated gene.	Not an annotated gene.	Bovine and rodent orthologs. Error, not an annotated gene in Ensembl build 11.1. Error, not an annotated gene in MARC build 1.0.
PCDHGA2	106509588	ENSSSCG00000031384	Not an annotated gene.	Bovine and rodent orthologs. Error, Ensembl locus ENSSSCG00000031384 is annotated as a pseudogene (build 11.1). Error, not an annotated gene in MARC build 1.0. Error, NCBI locus 106509588 encodes a truncated (803/930 AA), low quality (1 X, 1 N) protein (build 11.1).
PCDHGA3	100516665	Not an annotated gene.	Not an annotated gene.	Bovine and rodent orthologs. Error, not an annotated gene in Ensembl build 11.1 Error, not an annotated gene in MARC build 1.0. Error, NCBI locus 100516665 encodes a truncated (820/932 AA), low quality (1 X, 1 N) (build 11.1).
PCDHGA4	110255294	ENSSSCG00000027371	Not an annotated gene.	Bovine and rodent orthologs. Error, Ensembl locus ENSSSCG00000027371 contains sequences for 6 genes (PCDHGA4, PCDHGC3, PCDHGA11, PCDHGC4, PCDHGA5, PCDHGC5) (build 11.1); transcript ENSSSCT00000015723.5 encodes PCDHGA4. ENSSSCT00000044559.3 PCDHGA11 Error, not an annotated gene in MARC build 1.0. Screened against NCBI build 11.1.
PCDHGA5	100516665	ENSSSCG00000027371	Not an annotated gene.	Bovine and rodent orthologs. Error, Ensembl locus ENSSSCG00000027371 contains sequences for 6 genes (PCDHGA4, PCDHGC3, PCDHGA11, PCDHGC4, PCDHGA5, PCDHGC5) (build 11.1); transcript ENSSSCT00000026556.2 encodes PCDHGA5. Error, not an annotated gene in MARC build 1.0. Error, NCBI locus 100516665 encodes a truncated (809/931/ AA) protein (build 11.1).
PCDHGA7	110259517	ENSSSCG00000040315	Not an annotated gene.	Bovine and rodent orthologs. Error, Ensembl locus ENSSSCG00000040315 is annotated as a pseudogene (build 11.1). Error, not an annotated gene in MARC build 1.0. Error, NCBI locus encodes a truncated (715/930 AA) low quality protein (build 11.1).
PCDHGB2	100516485	ENSSSCG00000027371	Not an annotated gene.	Bovine and rodent orthologs. Error, Ensembl locus ENSSSCG00000027371 contains the sequences for PCDHGA1, PCDHGA5, PCDHGA6, PCDHGB2, PCDHGB3, PCDHGC3 and PCDHGC4 transcript ENSSSCT00000053930.3 encodes PCDHGB2. Error, not an annotated gene in MARC build 1.0. Error, NCBI locus is missing isoform 1 (build 11.1).
PCDHGB3	Not an annotated gene.	Not an annotated gene.	Not an annotated gene.	Bovine and rodent orthologs. Error, not an annotated gene in Ensembl build 11.1. Error, not an annotated gene in MARC build 1.0. Error, not an annotated gene in NCBI build 11.1.
PCDHGB6	110259518	ENSSSCG00000031533	Not an annotated gene.	Bovine and rodent orthologs. Error, Ensembl ENSSSCG00000031533 encodes a severely truncated (260/929 AA) protein (build 11.1). Error, not an annotated gene in MARC build 1.0. Error, NCBI locus 110259518 encodes a severely truncated (165/929 AA) protein (build 11.1); locus is annotated as intronless.
PCDH11Y	Not present in the porcine genome.	Not present in the porcine genome.	Not present in the porcine genome.	Primate-specific gene.
PCDHA8	Not present in the porcine genome.	Not present in the porcine genome.	Not present in the porcine genome.	No bovine or rodent orthologs.
PCDHB12	Not present in the porcine genome.	Not present in the porcine genome.	Not present in the porcine genome.	Bovine but no rodent orthologs. Pcdhb19 is the closest rodent paralog. Intronless in humans. Single exon coding sequence.
PCDHB13	Not present in the porcine genome.	Not present in the porcine genome.	Not present in the porcine genome.	Primate-specific gene. Intronless in humans. Single exon coding sequence.
PCDHB14	Not present in the porcine genome.	Not present in the porcine genome.	Not present in the porcine genome.	Bovine but no rodent orthologs. Intronless in humans.
PCDHB17	Not present in the porcine genome.	Not present in the porcine genome.	Not present in the porcine genome.	Present in rodents and chimpanzee (11322959). Transcribed pseudogene in humans (11322959).
Pcdhb19	Not present in the porcine genome.	Not present in the porcine genome.	Not present in the porcine genome.	Rodent but no bovine ortholog (11322959). PCDHB12 paralog. Pseudogene in humans (11322959).
Pcdhb20	Not present in the porcine genome.	Not present in the porcine genome.	Not present in the porcine genome.	Present in rodents (11322959). Pseudogene in humans (11322959).
Pcdhb21	Not present in the porcine genome.	Not present in the porcine genome.	Not present in the porcine genome.	Present in rodents (11322959). Pseudogene in humans (11322959).
Pcdhb22	Not present in the porcine genome.	Not present in the porcine genome.	Not present in the porcine genome.	Present in rodents (11322959). Pseudogene in humans (11322959).
PCDHB8	Not present in the porcine genome.	Not present in the porcine genome.	Not present in the porcine genome.	Bovine but no rodent orthologs. Gene not present in Ensembl build 11.1 or any other porcine genome examined to date. Intronless in humans. Single exon coding sequence.
PCDHB9	Not present in the porcine genome.	Not present in the porcine genome.	Not present in the porcine genome.	Human PCDHB9 and rodent Pcdhb9 genes are not orthologous. Gene not present in Ensembl build 11.1 or any other porcine genome examined to date. Intronless in humans. Single exon coding sequence.
Pcdhb9	Not present in the porcine genome.	Not present in the porcine genome.	Not present in the porcine genome.	Human PCDHB9 and rodent Pcdhb9 genes are not orthologous. Gene not present in Ensembl build 11.1 or any other porcine genome examined to date. Single exon coding sequence.
% of Pig Genes correctly assembled and annotated	22.3881	11.9403	8.95522
N = ambiguous nucleotide X = ambiguous amino acid
