# Supplementary material for: Verification and comparison of pig, mouse, and human genome similarities: use of manual assembly and analyses
Source: BMC Genomics. 2025 Dec 18;27:85. doi: 10.1186/s12864-025-12388-x (PMC12831279; doi:10.1186/s12864-025-12388-x)
Supplement: Supplementary file 8 — Supplementary Material 8: Table S8. Status of Readthrough Genes in the 3 Pig Genomes. [file 12864_2025_12388_MOESM8_ESM.xlsx]

## Sheet: Sheet1
Table 8S. Status of Readthrough Genes in the Three Pig Genomes
Gene Symbol	Likelyhood Score^	Predicted Pig Sequence	Evidence for Transcription in Pig	Notes
3110039M20Rik	0	No	N/A	Mouse-specific gene.
ACBD7-DCLRE1CP1	0	No	N/A	Primate-specific gene.
ANKRD20A4-ANKRD20A20P	0	No	N/A	Primate-specific gene.
ANKRD62P1-PARP4P3	0	No	N/A	Human-specific gene.
AOX3P-AOX2P	0	No	N/A	Human-specific gene.
Apoc2l	0	No	N/A	Rodent-specific gene.
ARHGAP27P1-BPTFP1-KPNA2P3	0	No	N/A	Human-specific gene.
ARMCX5-GPRASP2	0	No	N/A	Human-specific gene.
ARPC4-TTLL3	0	No	N/A	Primate-specific gene.
ATP6V1G2-DDX39B	0	No	N/A	Human-specific gene.
BLOC1S1-RDH5	0	No	N/A	Human-specific gene.
BMS1P2-AGAP9	0	No	N/A	Human-specific gene.
BMS1P4-AGAP5	0	No	N/A	Human-specific gene.
BORCS7-ASMT	0	No	N/A	Primate-specific gene.
BUB1B-PAK6	0	No	N/A	Human-specific gene.
C1QTNF3-AMACR	0	No	N/A	Human-specific gene
C8orf44-SGK3	0	No	N/A	Primate-specific gene.
CA5BP1-CA5B	0	No	N/A	Primate-specific gene.
CCDC169-SOHLH2	0	No	N/A	Primate-specific gene.
CCL15-CCL14	0	No	N/A	Primate-specific gene.
CCZ1P-OR7E38P	0	No	N/A	Primate-specific gene.
CENPS-CORT	0	No	N/A	Human-specific gene.
CFAP298-TCP10L	0	No	N/A	Primate-specific gene.
CHKB-CPT1B	0	No	N/A	Mouse but no bovine ortholog. Mouse gene is annotated as Gm44502.
CNPY3-GNMT	0	No	N/A	Human-specific gene.
CRYZL2P-SEC16B	0	No	N/A	Human-specific gene.
CYP3A7-CYP3A51P	0	No	N/A	Human-specific gene.
CZ1P-ASNS	0	No	N/A	Human-specific gene.
DNAAF4-CCPG1	0	No	N/A	Human-specific gene.
Dpm1-Adnp	0	No	N/A	Mouse-specific gene.
DTX2P1-UPK3BP1-PMS2P11	0	No	N/A	Human-specific gene.
DUS4L-BCAP29	0	No	N/A	Human-specific gene.
ERV3-1-ZNF117	0	No	N/A	Human-specific gene.
FAM24B-CUZD1	0	No	N/A	Primate-specific gene.
GIMAP1-GIMAP5	0	No	N/A	Human-specific gene.
GJA9-MYCBP	0	No	N/A	Human-specific gene.
Gje1-vta1	0	No	N/A	Mouse-specific gene.
Gm44501	0	No	N/A	Mouse-specific gene.
Gm44502	0	No	N/A	Mouse-specific gene.
Gm44502	0	No	N/A	Mouse-specific gene.
Gm45927*	0	No	N/A	Rodent-specific gene.
Gon7-Moap1	0	No	N/A	Mouse-specific gene.
GUCA1ANB-GUCA1A	0	No	N/A	Human-specific gene.
INMT-MINDY4	0	No	N/A	Human-specific gene.
INS-IGF2	0	No	N/A	Human-specific gene.
IQCJ-SCHIP1-AS1	0	No	N/A	Primate-specific gene
KCNK4-CATSPERZ	0	No	N/A	Primate-specific gene.
KHDC1-KHDC1L	0	No	N/A	Human-specific gene.
KLRC4-KLRK1	0	No	N/A	Human-specific gene.
KYAT1-SPOUT1	0	No	N/A	Primate-specific gene.
LIMS3-LOC440895	0	No	N/A	Human-specific gene.
LINC00680-GUSBP4	0	No	N/A	Primate-specific transcribed pseudogene
LINC01297-DUXAP10-NBEAP6	0	No	N/A	Human-specific gene.
LINC02210-CRHR1	0	No	N/A	Human-specific gene.
LINC02210-CRHR1	0	No	N/A	Primate-specific gene.
LOC100289561-PRKRIP1	0	No	N/A	Primate-specific gene.
LY75-CD302	0	No	N/A	Human-specific gene.
LYNX1-SLURP2	0	No	N/A	Primate-specific gene.
MAGEA10-MAGEA5	0	No	N/A	Human-specific gene.
Mef2bl	0	No	N/A	Mouse specific gene.
Methig1	0	No	N/A	Mouse-specific gene. METTL7A ortholog?
MIA-RAB4B	0	No	N/A	Human-specific gene.
MICOS10-NBL1	0	No	N/A	Primate-specific gene.
MMP24-AS1-EDEM2	0	No	N/A	Primate-specific gene.
MROH7-TTC4	0	No	N/A	Human-specific gene.
NDST2-ZSWIM8-AS1	0	No	N/A	Primate-specific gene.
NDUFC2-KCTD14	0	No	N/A	Human-specific gene.
P2RX5-TAX1BP3	0	No	N/A	Human-specific gene.
PARGP1-AGAP4	0	No	N/A	Primate-specific gene.
PDCD6-AHRR	0	No	N/A	Human-specific gene.
PDXDC2P-NPIPB14P	0	No	N/A	Human-specific gene.
PEDS1-UBE2V1	0	No	N/A	Human-specific gene.
PIR-FIGF	0	No	N/A	Human-specific gene.
PKD1P3-NPIPA1	0	No	N/A	Human-specific gene.
PKD1P3-NPIPA1	0	No	N/A	Human-specific gene.
PKD1P4-NPIPA8	0	No	N/A	Human-specific gene.
PKD1P5-LOC105376752	0	No	N/A	Human-specific gene.
PKD1P6-NPIPP1	0	No	N/A	Human-specific gene.
POLR2J2-UPK3BL1	0	No	N/A	Human-specific gene.
PPIP5K1P1-CATSPER2	0	No	N/A	Human-specific gene.
PPT2-EGFL8	0	No	N/A	Primate-specific gene.
PRH1-PRR4	0	No	N/A	Human-specific gene.
PRH1-TAS2R14	0	No	N/A	Human-specific gene.
PRORP-PSMA6	0	No	N/A	Human-specific gene.
PTGER4P2-CDK2AP2P2	0	No	N/A	Human-specific gene.
RAET1E-LRP11	0	No	N/A	Human-specific gene.
RBAK-RBAKDN	0	No	N/A	Primate-specific gene.
Rnf8-Cmtr1	0	No	N/A	Mouse-specific gene.
RPSAP41-EIF3EP1	0	No	N/A	Human-specific gene.
Slc10a3-ubl4*	0	No	N/A	Mouse-specific gene.
SLC35D2-HSD17B3	0	No	N/A	Primate-specific gene.
SLCO1B3-SLCO1B7	0	No	N/A	Primate-specific gene.
SLMO2-ATP5E	0	No	N/A	Human-specific gene.
SLX1A-SULT1A3	0	No	N/A	Primate-specific gene.
SLX1B-SULT1A4	0	No	N/A	Primate-specific gene.
SMURF2P1-LRRC37BP1	0	No	N/A	Primate-specific gene.
SPECC1L-ADORA2A	0	No	N/A	Human-specific gene.
ST20-MTHFS	0	No	N/A	Human-specific gene.
ST6GALNAC4-ST6GALNAC6-AK1	0	No	N/A	Human-specific gene.
STAG3L5P-PVRIG2P-PILRB	0	No	N/A	Human-specific gene.
STX16-NPEPL1	0	No	N/A	Primate-specific gene.
SUGT1P4-STRA6LP	0	No	N/A	Human-specific transcribed pseudogene.
SUGT1P4-STRA6LP-CCDC180	0	No	N/A	Human-specific gene.
TBC1D3P1-DHX40P1	0	No	N/A	Human-specific gene.
TEN1-CDK3	0	No	N/A	Primate-specific gene.
TIMM23B-AGAP6	0	No	N/A	Human-specific gene.
TLCD4-RWDD3	0	No	N/A	Primate-specific gene.
TMEM256-PLSCR3	0	No	N/A	Human-specific gene.
TMX2-CTNND1	0	No	N/A	Human-specific gene.
TNFAIP8L2-SCNM1	0	No	N/A	Human-specific gene.
TPD52-MRPS28	0	No	N/A	Primate-specific gene.
TPTEP2-CSNK1E	0	No	N/A	Human-specific gene.
TRIM6-TRIM34	0	No	N/A	Primate-specific gene.
TSNAX-DISC1	0	No	N/A	Primate-specific gene.
TVP23C-CDRT4	0	No	N/A	Primate-specific gene.
URGCP-MRPS24	0	No	N/A	Human-specific gene.
XNDC1N-ZNF705EP-ALG1L9P	0	No	N/A	Human-specific gene.
ZNF286A-TBC1D26	0	No	N/A	Primate specific gene.
ZNF511-PRAP1	0	No	N/A	Primate-associated gene Transcript also present in Budorcas taxicolor.
ZNF559-ZNF177	0	No	N/A	Human-specific gene.
ZNF625-ZNF20	0	No	N/A	Primate-specific gene.
ZNF660-ZNF197	0	No	N/A	Primate-specific gene.
ZNF660-ZNF197	0	No	N/A	Primate-specific gene.
ZNF664-RFLNA	0	No	N/A	Primate-specific gene.
ZNF670-ZNF695	0	No	N/A	Human-specific gene.
ZNF765-ZNF761	0	No	N/A	Human-specific gene.
ZNF8-ERVK3-1	0	No	N/A	Human-specific gene.
ZNF816-ZNF321P	0	No	N/A	Human-specific gene.
FDX2-ZGLP1	1	Yes	N/A	No bovine or rodent orthologs. Error, not an annotated gene in Ensembl build 11.1. Error, not an annotated gene in MARC build 1.0. Error, NCBI locus 100526209 contains sequences for 3 genes (FDX2, ZGLP1, FDX2-ZGLP1) (build 11.1).; transcript XM_021083786.1 encodes FDX2-ZGLP1.
FKBP1A-SDCBP2	1	Yes	N/A	No bovine or rodent orthologs. No evidence for non-human transcripts. Error, not an annotated gene in Ensembl build 11.1. Error, not an annotated gene in MARC build 1.0. Error, not an annotated gene in NCBI build 11.1.
INO80B-WBP1	1	Yes	N/A	No bovine or rodent orthologs. Error, not an annotated gene in NCBI build 11.1. Error, not an annotated gene in Ensembl build 11.1. Error, not an annotated gene in MARC build 1.0.
NPHP3-ACAD11	1	Yes	N/A	No bovine or rodent orthologs. Error, not an annotated gene in NCBI build 11.1. Error, not an annotated gene in Ensembl build 11.1. Error, not an annotated gene in MARC build 1.0.
SERF2-C15orf63	1	Yes	N/A	No bovine or rodent orthologs. Not an annotated gene in Ensembl build 11.1. Not an annotated gene in MARC build 1.0. Not an annotated gene in NCBI build 11.1.
SLC45A3-ELK4	1	Yes	N/A	No bovine or rodent orthologs. Not an annotated gene in human NCBI genome build GRCh38.p14. Error, not an annotated gene in NCBI build 11.1. Error, not an annotated gene in Ensembl build 11.1. Error, not an annotated gene in MARC build 1.0.
TM4SF19-DYNLT2B	1	Yes	N/A	No bovine or rodent orthologs.
ADAM15-EFNA4	2	Yes	N/A	No bovine or rodent orthologs. Predicted transcripts found in Monodon monoceros and Balaenoptera musculus. Occurs as a transcript variant XM_001929336.5 in NCBI locus 100153483 (build 11.1). Error, not an annotated gene in NCBI build 11.1. Error, not an annotated gene in Ensembl build 11.1. Error, not an annotated gene in MARC build 1.0.
BOLA2-SMG1P6	2	Yes	N/A	No bovine or rodent orthologs. Error, not an annotated gene in Ensembl build 11.1. Error, not an annotated gene in NCBI build 11.1. Error, not an annotated gene in MARC build 11.1.
CKLF-CMTM1	2	Yes	N/A	No bovine or rodent orthologs. Gene exists in Phocoena sinus and Meles meles. Not an annotated gene in Ensembl build 11.1. Not an annotated gene in MARC build 1.0. Not an annotated gene in NCBI build 11.1.
DNAJC25-GNG10	2	Yes	N/A	Transcript is present in Odocoileus virginianus texanus.and Myotis davidii.
EPPIN-WFDC6	2	Yes	N/A	Error, not an annotated gene in Ensembl build 11.1. Error, NCBI locus contains sequences for 2 genes (WFDC6, EPPIN-WFDC6); transcript XM_021077836.1 encodes EPPIN-WFDC6 (build 11.1).
FAM47E-STBD1	2	Yes	N/A	No bovine or rodent orthologs. Not an annotated gene in NCBI build 11.1. Not an annotated gene in Ensembl build 11.1. Not an annotated gene in MARC build 1.0.
FXYD6-FXYD2	2	Yes	N/A	Transcript is present in multiple mammlian species including Equus quagga, Condylura cristata, Budorcas taxicolor, Moschus berezovskii, Lipotes vexillifer. Error, not an annotated gene in Ensembl build 11.1. Error, not an annotated gene in MARC build 1.0. Error, not an annotated gene in NCBI build 11.1.
GET1-SH3BGR	2	Yes	N/A	No bovine or rodent orthologs. Transcript predicted in Myotis myotis, Budorcas taxicolor] and Carlito syrichta. Error, not an annotated gene in NCBI build 11.1. Error, not an annotated gene in Ensembl build 11.1. Error, not an annotated gene in MARC build 1.0.
HNRNPUL2-BSCL2	2	Yes	N/A	No bovine or rodent orthologs.
HOXA10-HOXA9	2	Yes	N/A	Mouse but no bovine ortholog.
HSPB2-C11orf52	2	Yes	N/A	No bovine or rodent orthologs. Not an annotated gene in Ensembl build 11.1. Not an annotated gene in MARC build 1.0. Not an annotated gene in NCBI build 11.1.
HSPB2-C11orf52	2	Yes	N/A	No bovine or rodent orthologs. Not an annotated gene in Ensembl build 11.1. Not an annotated gene in MARC build 1.0. Not an annotated gene in NCBI build 11.1.
IFNAR2-IL10RB	2	Yes	N/A	No bovine or rodent orthologs. Predicted transcripts are found in Bubalus carabanensis, Cebus imitator, Moschus berezovskii and Budorcas taxicolor. Error, not an annotated gene in Ensembl build 11.1. Error, not an annotated gene in MARC build 1.0. Error, not an annotated gene in NCBI build 11.1.
MSH5-SAPCD1	2	Yes	N/A	No bovine or rodent orthologs. Occurs as a predicted RNA transcript variant in Bison bison, Bos indicus x Bos taurus, and Vicugna pacos. Error, not an annotated gene in NCBI build 11.1. Error, not an annotated gene in Ensembl build 11.1. Error, not an annotated gene in MARC build 1.0.
PHOSPHO2-KLHL23	2	Yes	N/A	Predicted transcript found in Delphinapterus leucas, Balaenoptera musculus, Bos indicus, Sturnira hondurensis, Artibeus jamaicensis and Canis lupus dingo. Error, not an annotated gene in Ensembl build 11.1. Error, not an annotated gene in MARC build 1.0. Error, not an annotated gene in NCBI build 11.1.
PMF1-BGLAP	2	Yes	N/A	No bovine or rodent orthologs. Found as a transcript variant in Molossus molossus, Phyllostomus discolor and Sciurus carolinensis. Error, not an annotated gene in Ensembl build 11.1. Error, not an annotated gene in MARC build 1.0. Error, not an annotated gene in NCBI build 11.1.
PPAN-P2RY11	2	Yes	N/A	No bovine or rodent orthologs. Predicted transcript found in numerous mammalian species including Bos mutus, Phacochoerus africanus, Physeter catodon, Tursiops truncatus, Orcinus orca and Balaenoptera acutorostrata. Error, not an annotated gene in Ensembl build 11.1. Error, not an annotated gene in MARC build 1.0. Error, not an annotated gene in NCBI build 11.1.
PTGES3L-AARSD1	2	Yes	N/A	Mouse but no bovine ortholog. Mouse ortholog is annotated as Gm27029 (ENSMUSG00000097239).. Predicted transcripts found in other artiodactyla (Diceros bicornis minor, Muntiacus reevesi, Bos mutus, Equus quagga). Error,not an annotated gene in Ensembl build 11.1. Error,not an annotated gene in MARC build 1.0. Error,not an annotated gene in NCBI build 11.1.
RAD51L3-RFFL	2	Yes	N/A	No bovine or rodent orthologs. Not an annotated gene in Ensembl build 11.1. Not an annotated gene in MARC build 1.0. Not an annotated gene in NCBI build 11.1. Predicted RNA sequence shown below.
RBM14-RBM4	2	Yes	N/A	Mouse but no bovine ortholog.Mouse gene is annotated as Gm21992. Predicted sequence also found in Rhinolophus ferrumequinum. Error, not an annotated gene in Ensembl build 11.1. Error, not an annotated gene in MARC build 1.0. Error, not an annotated gene in NCBI build 11.1.
RPL17-C18orf32	2	Yes	N/A	Error, not an annotated gene in Ensembl build 11.1. Error, not an annotated gene in MARC build 1.0. Error, not an annotated gene in NCBI build 11.1.
RPL36A-HNRNPH2	2	Yes	N/A	No bovine or rodent orthologs. Error, not an annotated gene in Ensembl build 11.1. Error, MARC locus ENSSSCG00070028805 contains sequences for 3 genes (RPL36A, HNRNPH2, RPL36A-HNRNPH2) (build 1.0). Error, not an annotated gene in NCBI build 11.1.
SAA2-SAA4	2	Yes	N/A	No bovine or rodent orthologs. Predicted transcript present in Budorcas taxicolor and Moschus berezovskii. Error, not an annotated gene in Ensembl build 11.1. Error, not an annotated gene in MARC build 1.0.. Error, not an annotated gene in NCBI build 11.1.
SETDB2-PHF11	2	Yes	N/A	Rodent but no bovine orthologs. Gene is annotated as Gm45935 in mouse. Gene is present in Phacochoerus africanus and Balaenoptera acutorostrata scammoni. Error, not an annotated gene in Ensembl build 11.1. Error, not an annotated gene in MARC build 1.0 Error, not an annotated gene in NCBI build 11.1.
SOGA3-KIAA0408	2	Yes	N/A	No bovine or rodent orthologs. Occurs as a predicted variant of the SOGA3 gene in Pteropus vampyrus, Oryx dammah, Pteropus giganteus, Rousettus aegyptiacus Error, not an annotated gene in Ensembl build 11.1. Error, not an annotated gene in MARC build 1.0. Error, NCBI locus 100512321 contains sequences for 2 genes (MTCL3, SOGA3-KIAA0408). Pig sequence XM_021088467.1 encodes SOGA3-KIAA0408.
SPICE1-CFAP44	2	Yes	N/A	No rodent ortholog. Occurs as a predicted CFAP44 transcript variant in Tursiops truncatus and Bos taurus. Error, not an annotated gene in Ensembl build 11.1. Error, not an annotated gene in MARC build 1.0. Error, not an annotated gene in NCBI build 11.1.
SYNJ2BP-COX16	2	Yes	N/A	Mouse and human but no bovine orthologs. Not an annotated gene in Ensembl build 11.1. Not an annotated gene in MARC build 1.0. Not an annotated gene in NCBI build 11.1. Predicted RNA and protein shown below.
SYS1-DBNDD2	2	Yes	N/A	No bovine or rodent orthologs. Predicted transcript variant (XM_015237781.2) of the DBNDD2 gene in Vicugna pacos. Error, not an annotated gene in NCBI build 11.1. Error, not an annotated gene in Ensembl build 11.1. Error, not an annotated gene in MARC build 1.0.
TMED7-TICAM2	2	Yes	N/A	No bovine or rodent orthologs. Gene present as a transcript variant in many species including Phacochoerus africanus, Camelus bactrianus, Cervus elaphus, Bos indicus and Bubalus bubalis. Error, not an annotated gene in Ensembl build 11.1. Error, not an annotated gene in MARC build 1.0. Error, not an annotated gene in NCBI build 11.1.
ZHX1-C8orf76	2	Yes	N/A	Not an annotated gene in Ensembl build 11.1. Not an annotated gene in MARC build 1.0. Not an annotated gene in NCBI build 11.1.
ABCF2-H2BK1	3	Yes	N/A	No bovine or rodent orthologs. Predicted sequence exists is several other members of Cetartidactyla including Lipotes vexillifer, Odobenus rosmarus divergens, Bos mutus. Error, not an annotated gene in Ensembl build 11.1. Error, not an annotated gene in MARC build 1.0. Error, not an annotated gene in NCBI build 11.1.
ABHD14A-ACY1	3	Yes	DQIR01160512.1	No bovine or rodent orthologs. Transcript present in Sousa chinensis, Muntiacus reevesi and Orycteropus afer afer. Not an annotated gene in Ensembl build 11.1. Not an annotated gene in MARC build 1.0. Not an annotated gene in NCBI build 11.1.
ANKHD1-EIF4EBP3	3	Yes	DQIR01022808.1, DQIR01275175.1, DQIR01212044.1	Mouse but no bovine orthologh. Mouse gene is annotated as Maskbp3. Not an annotated gene in Ensembl build 11.1. Not an annotated gene in MARC build 1.0. Not an annotated gene in NCBI build 11.1.
APOC4-APOC2	3	Yes	DQIR01291279.1, DQIR01180931.1	Not an annotated gene in NCBI build 11.1. Not an annotated gene in MARC build 1.0.
ARHGAP11A-SCG5	3	Yes		No bovine or rodent orthologs. Transcript present in multiple mammalian species including Equus quagga, Marmota monax, Dasypus novemcinctus, Moschus berezovskii and Budorcas taxicolor. Error, not an annotated gene in Ensembl build 11.1. Error, not an annotated gene in MARC build 1.0. Error, not an annotated gene in NCBI build 11.1.
ARHGAP19-SLIT1	3	Yes		No bovine or rodent ortholog. Transcript present in Bos mutus and Mandrillus leucophaeus. Not an annotated gene in Ensembl build 11.1. Not an annotated gene in MARC build 1.0. Not an annotated gene in NCBI build 11.1.
ARL2-SNX15	3	Yes		Not an annotated gene in Ensembl build 11.1. Not an annotated gene in MARC build 1.0. Error, MARC locus ENSSSCG00070021717 is annotated as ARL2-SNX15 (build 1.0). Not an annotated gene in NCBI build 11.1.
ARPIN-AP3S2	3	Yes		No bovine or rodent orthologs. Transcript present in numerous mammalian species including Budorcas taxicolor, Phoca vitulina, Myotis lucifugus, Phodopus roborovskii, Molossus molossus and Moschus berezovskii. Error, not an annotated gene in Ensembl build 11.1. Error, not an annotated gene in MARC build 1.0. Error, not an annotated gene in NCBI build 11.1.
ATF7-NPFF	3	Yes		No bovine or rodent orthologs. Transcript variant in Mustela putorius furo,Jaculus jaculus, Panthera leo and Peromyscus maniculatus bairdii. Not an annotated gene in Ensembl build 11.1. Not an annotated gene in MARC build 1.0. Not an annotated gene in NCBI build 11.1.
ATRIP-TREX1	3	Yes	GFLN01013870.1	Mouse but no bovine ortholog. Mouse gene is annotated as Gm53191. Error, not an annotated gene in Ensembl build 11.1. Error, not an annotated gene in MARC build 1.0. Error, not an annotated gene in NCBI build 11.1.
BCL2L2-PABPN1	3	Yes	DQIR01215679.1	No bovine or rodent orthologs. Gene is present in Balaenoptera acutorostrata and Physeter catodon. Error, not an annotated gene in Ensembl build 11.1. Error, MARC locus ENSSSCG00070000509 contains sequences for PABPN1 (ENSSSCT00070000978.1), BCL2L2-PABPN1 (ENSSSCT00070000965.1) and BCL2L2 (ENSSSCT00070000971.1) (build 1.0). Error, not an annotated gene in NCBI build 11.1.
BIVM-ERCC5	3	Yes		Transcript variants found in numerous non primate species including Bubalus bubalis, Cervus canadensis, Miniopterus natalensis, Equus caballus, Pteropus giganteus and Ursus americanus. Not an annotated gene in Ensembl build 11.1. Not an annotated gene in MARC build 1.0. Not an annotated gene in NCBI build 11.1.
BLOC1S5-TXNDC5	3	Yes		Transcript is found in Heterocephalus glaber, Fukomys damarensis, Heterocephalus glaber.
BORCS8-MEF2B	3	Yes	DQIR01305683.1	No bovine or rodent orthologs. Not an annotated gene in Ensembl build 11.1. Not an annotated gene in MARC build 1.0. Not an annotated gene in NCBI build 11.1.
CORO7-PAM16	3	Yes	N/A	No bovine or rodent orthologs. Orthologs exist in multiple other species. Not an annotated gene in Ensembl build 11.1. Not an annotated gene in MARC build 1.0. Error, NCBI locus 100513346 contains sequences for 2 gene (CORO7, CORO7-PAM16, PAM16) (build 11.1), protein XP_020942354.1 is annotated as CORO7 isoform X6.
EEF1AKMT4-ECE2	3	Yes	N/A	Bovine and rodent orthologs. Mouse gene is annotated as Eef1ece2. Error, not an annotated gene in Ensembl build 11.1. Error, not an annotated gene in MARC build 1.0. Error, NCBI locus 100627224 contains sequences for 3 genes (EEF1AKMT4-ECE2, EEF1AKMT4), ECE2; protein XP_013837703.1 is the EEF1AKMT4-ECE2 protein (build 11.1).
EFNA4-EFNA3	3	Yes	N/A	No bovine or rodent orthologs. Transcript present in Ochotona princeps, Gracilinanus agilis. Error, not an annotated gene in Ensembl build 11.1. Error, not an annotated gene in MARC build 1.0. Error, not an annotated gene in NCBI build 11.1.
FMC1-LUC7L2	3	Yes	N/A	Present as an annotated gene in Budorcas taxicolor, Talpa occidentalis Not an annotated gene in Ensembl build 11.1. Error, MARC locus ENSSSCG00070022514 is annotated as FMC1-LUC7L2 (build 1.0) and contains sequences for 2 genes; transcript ENSSSCT00070044838.1 encodes a truncated (339/458 AA) protein. Error, not an annotated gene in NCBI build 11.1.
FPGT-TNNI3K	3	Yes	N/A	No bovine or rodent orthologs. Predicted transcript present in Moschus berezovskii, Equus quagga, Neovison vison, Dasypus novemcinctus, Orycteropus afer afer. Not an annotated gene in Ensembl build 11.1. Not an annotated gene in MARC build 1.0. Not an annotated gene in NCBI build 11.1.
GPR75-ASB3	3	Yes	N/A	No bovine or rodent orthologs. Transcript also present in Oryctolagus cuniculus, Molossus molossus, Ictidomys tridecemlineatus, Budorcas taxicolor, Odobenus rosmarus. Error, not an annotated gene in Ensembl build 11.1. Error, not an annotated gene in MARC build 1.0. Error, not an annotated gene in NCBI build 11.1.
HSPE1-MOB4	3	Yes	N/A	No bovine or rodent orthologs. Protein appears as a predicted MOB4 isoform in multiple mammalian species including Balaenoptera musculus, Equus przewalskii, and Physeter catodon. Error, not an annotated gene in Ensembl build 11.1. Error, not an annotated gene in MARC build 1.0. Error, not an annotated gene in NCBI build 11.1.
IQCJ-SCHIP1	3	Yes	DQIR01279046.1	Mouse but no bovine ortholog. Mouse gene is annotated as Iqschfp. Error, not an annotated gene in Ensembl build 11.1. Error, not an annotated gene in MARC build 1.0. Error, NCBI locus 100514494 encodes a low quality (1, N, 1 X) protein that is annotated as schwannomin-interacting protein 1 (build 11.1).
ISY1-RAB43	3	Yes		No bovine or mouse orthologs. Predicted transcript found in Heterocephalus glaber, Phyllostomus discolor, Ovis aries and Bos mutus. Not an annotated gene in Ensembl build 11.1.. Not an annotated gene in MARC build 1.0 Not an annotated gene in NCBI build 11.1..
JMJD7-PLA2G4B	3	Yes	DQIR01135081.1	Rodent but no bovine ortholog. Mouse gene is annotated as Gm28042. Not an annotated gene in Ensembl build 11.1. Not an annotated gene in MARC build 11.1. Not an annotated gene in NCBI build 11.1.
LRCH4-SAP25	3	Yes	GFLN01067424.1, GFLN01067428.1, GFLN01067433.1	Mouse but no bovine ortholog. Mouse gene is annotated as Gm20605. Predicted gene in Oryx dammah and Acinonyx jubatus No human ortholog. Error, not an annotated gene in Ensembl build 11.1. Error, not an annotated gene in MARC build 1.0. Error, NCBI locus 100516002 contains sequences for 2 genes (LRCH4-SAP25, LRCH4); transcript XR_002342282.1 encodes LRCH4-SAP25.
LY6G6F-LY6G6D	3	Yes	DQIR01034704.1	No bovine or rodent orthologs. Error, not an annotated gene in Ensembl build 11.1. Error, not an annotated gene in MARC build 1.0. Error, not an annotated gene in NCBI build 11.1.
MPV17L-BMERB1	3	Yes	N/A	No bovine or rodent orthologs. Gene found in other mammals including Physeter catodon and Budorcas taxicolor. Not an annotated gene in Ensembl build 11.1. Not an annotated gene in MARC build 1.0. Not an annotated gene in NCBI build 11.1.
NEDD8-MDP1	3	Yes	N/A	No bovine or rodent orthologs. Predicted transcript present in Budorcas taxicolor, Phodopus roborovskii, Orycteropus afer afer and Cervus hanglu yarkandensis. Error, not an annotated gene in Ensembl build 11.1. Error, not an annotated gene in MARC build 1.0 Error, not an annotated gene in NCBI build 11.1.
NT5C1B-RDH14	3	Yes	N/A	Gene found in other mammals including Orycteropus afer afer, ctidomys tridecemlineatus, Marmota marmota marmota and Myotis lucifugus. Error, not an annotated gene in NCBI build 11.1. Error, not an annotated gene in NCBI build 11.1. Error, not an annotated gene in NCBI build 11.1.
P3R3URF-PIK3R3	3	Yes	N/A	Predicted transcript in several mammals including Enhydra lutris kenyoni, Odobenus rosmarus divergens, Bos mutus, and Carlito syrichta. Not an annotated gene in NCBI build 11.1. Not an annotated gene in NCBI build 11.1. Not an annotated gene in NCBI build 11.1.
POC1B-GALNT4	3	Yes	N/A	Gene found in primates and non-primates (Monodon monoceros, Myotis myotis, Sciurus carolinensis). Error, not an annotated gene in Ensembl build 11.1. Error, not an annotated gene in MARC build 1.0. Error, not an annotated gene in NCBI build 11.1.
RAB4B-EGLN2	3	Yes	N/A	Not an annotated gene in Ensembl build 11.1. Not an annotated gene in MARC build 1.0. Error, NCBI locus 100523381 contains sequences for 2 genes (RAB4B, RAB4B-EGLN2); transcript XM_021094408.1 encodes RAB4B-EGLN2 (build 11.1).
RNF103-CHMP3	3	Yes	N/A	No bovine or rodent orthologs. Predicted gene (as a CHMP3 isoform) exists in multiple mammalian species including Ovis aries, Capra hircus and Delphinapterus leucas.
RPS10-NUDT3	3	Yes	N/A	No bovine or rodent orthologs.Predicted gene in Budorcas taxicolor and Orycteropus afer afer. Error, not an annotated gene in Ensembl build 11.1. Error, MARC ENSSSCG00070006746 locus contains sequences for 3 genes (RPS10, NUDT3, RPS10-NUDT3) (build 1.0); transcript ENSSSCT00070012973.1 encodes RPS10-NUDT3. Error, not an annotated gene in NCBI build 11.1.
SENP3-EIF4A1	3	Yes	N/A	No bovine or rodent orthologs. Predicted gene also found in Hippopotamus amphibius, Balaenoptera musculus and Elephas maximus indicus. Not an annotated gene in Ensembl build 11.1. Not an annotated gene in MARC build 1.0. Not an annotated gene in NCBI build 11.1.
TBCEL-TECTA	3	Yes	DQIR01135860.1	No bovine or rodent orthologs. Error, not an annotated gene in Ensembl 11.1 Error, not an annotated gene in MARC 1.0 Error, NCBI locus 100523684 contains sequences for 3 genes (TBCEL-TECTA, TECTA, TBCEL) (build 11.1), sequence XM_021062995.1 encodes TBCEL-TECTA.
TGIF2-RAB5IF	3	Yes	DQIR01098597.1	Not an annotated gene in Ensembl build 11.1. Error, not an annotated gene in MARC build 1.0. Error, MARC locus ENSSSCG00070008790 is annotated as TGIF2-RAB5IF (build 1.0). Not an annotated gene in NCBI build 11.1.
TMEM276-ZFTRAF1	3	Yes	N/A	Bovine and rodent orthologs. Transcript found in numerous mammalian species including Eumetopias jubatus, Jaculus jaculus, Callorhinus ursinus, Neophocaena asiaeorientalis asiaeorientalis and Ailuropoda melanoleuca. Error, not an annotated gene in Ensembl build 11.1. Error, not an annotated gene in MARC build 1.0. Error, not an annotated gene in NCBI build 11.1.
TNFSF12-TNFSF13	3	Yes	N/A	Mouse but no bovine ortholog. Predicted gene also present in Cricetulus griseus, Phodopus roborovskii., Budorcas taxicolor, Equus quagga and Myotis myotis. Mouse gene is annotated as Tnfsfm13. Not an annotated gene in Ensembl build 11.1. Not an annotated gene in NCBI build 11.1.
TSC22D4-C7ORF61	3	Yes	DQIR01256122.1	Error, not an annotated gene in Ensembl build 11.1. Error, MARC locus ENSSSCG00070015997 contains sequences for 3 genes (TSC22D4-C7ORF61, TSC22D4, SPACDR) (build 1.0); transcript ENSSSCT00070031408.1 encodes TSC22D4-C7ORF61. Error, not an annotated gene in NCBI build 11.1.
ZFP82L-ZNF420L1*	3	Yes	N/A	Pig-specific gene. Transcript present in Transcript present in Phacochoerus africanus, Prionailurus viverrinus, Enhydra lutris kenyoni and Lynx rufus. Error, not an annotated gene in Ensembl build 11.1. Error, not an annotated gene in MARC build 1.0. Error, NCBI locus 102164415 encodes an elongated (1320/1321 AA) (ZFP82L-ZNF420L1*) sequence (build 11.1).
ZNF71-SMIM17	3	Yes	N/A	Transcript present in Phyllostomus hastatus and Phyllostomus discolor. Not an annotated gene in Ensembl build 11.1. Not an annotated gene in MARC build 1.0. Not an annotated gene in NCBI build 11.1.
AMACR-SLC45A2*	4	Yes	DQIR01302876.1, DQIR01143750.1, DQIR01295415.1	No bovine or rodent orthologs. No human ortholog. Pig-specific gene. Error, Ensembl locus ENSSSCG00000016821 contains sequences for 3 genes (SLC45A2, AMACR, AMACR-SLC45A2*) (build 11.1). transcript ENSSSCP00000073410, ENSSSCT00000018315.5 encode AMACR-SLC45A2*. Error, MARC locus ENSSSCG00070008753 contains sequences for 3 genes (SLC45A2, AMACR, AMACR-SLC45A2*) (build 1.0); transcript ENSSSCT00070…
ATP5MF-PTCD1	4	Yes	DQIR01297166.1	Annotated transcript in Bos indicus and Equus przewalskii. Not an annotated gene in Ensembl build 11.1. Not an annotated gene in MARC build 1.0. Not an annotated gene in NCBI build 11.1.
CHURC1-FNTB	4	Yes	DQIR01280758.1, DQIR01035034.1, DQIR01159285.1	No bovine or rodent orthologs. Gene also exists in Trichechus manatus, Bos mutus, Cervus hanglu yarkandensis, Trichechus manatus latirostris and Heterocephalus glaber. Error, not an annotated gene in Ensembl build 11.1. Error, not an annotated gene in MARC build 1.0 Error, not an annotated gene in NCBI build 11.1.
COMMD3-BMI1	4	Yes	DQIR01030196.1	No bovine or mouse orthologs. Transcript variant present in numerous mammalian species including Budorcas taxicolor, Rattus rattus, Cricetulus griseus, Orycteropus afer afer, and Lynx canadensis. Not an annotated gene in Ensembl build 11.1. Not an annotated gene in MARC build 1.0. Not an annotated gene in NCBI build 11.1.
EEF1E1-BLOC1S5	4	Yes	DQIR01198878.1, DQIR01289498.1	No bovine or rodent orthologs. Transcript present in Bos indicus, Phyllostomus discolor and Physeter catodon. Not an annotated gene in Ensembl build 11.1. Not an annotated gene in MARC build 1.0. Not an annotated gene in NCBI build 11.1.
IPO11-LRRC70	4	Yes	GFLN01028625.1	No bovine or rodent orthologs. Predicted transcripts in Balaenoptera musculus and Cercocebus atys. Error, not an annotated gene in Ensembl build 11.1. Error, not an annotated gene in MARC build 1.0 Error, not an annotated gene in NCBI build 11.1.
MSANTD3-TMEFF1	4	Yes	DQIR01160647.1, DQIR01021753.1	No bovine or rodent orthologs. Error, not an annotated gene in Ensembl build 11.1. Error, MARC locus ENSSSCG00070023943 is annotated as MSANTD3-TMEFF1 and contains sequences for 3 genes (TMEFF1, MSANTD3-TMEFF1, and MSANTD3); transcript ENSSSCT00070047779.1 encodes MSANTD3-TMEFF1 (build 1.0). Error, not an annotated gene in NCBI build 11.1.
NME1-NME2	4	Yes	DQIR01029205.1, DQIR01248691.1, DQIR01320678.1 ‘DQIR01320679.1, DQIR01232131.1, DQIR01023560.1	Bovine and rodent orthologs. Bovine protein DAA18668.1. Mouse gene is annotated as Gm20390. Predicted transcript also found in Moschus berezovskii, Budorcas taxicolor, Muntiacus reevesi, and Equus quagga. Not an annotated gene in Ensembl build 11.1. Not an annotated gene in MARC build 1.0. Not an annotated gene in NCBI build 11.1.
NOS1AP-C1orf226*	4	Yes	GFLN01009823.1, GFLN01009822.1, GFLN01009825.1	No bovine, rodent or human orthologs. Predicted transcript also found in a large number of mammls including Phacochoerus africanus, Balaenoptera acutorostrata, Vicugna pacos, Camelus bactrianus, Ceratotherium simum simum and Monodon monoceros. Error, Ensembl locus ENSSSCG00000006344 contains sequences for 3 genes (NOS1AP, C1orf226, NOS1AP-C1orf226*) (build 11.1); transcript ENSSSCT00000051570.2 e…
PKM-PARP6*	4	Yes	DQIR01186569.1	No bovine or rodent orthologs. No human ortholog. Transcript present in numerous mammalian species including Phoca vitulina, Prionailurus bengalensis, Puma yagouaroundi, Mirounga leonina, Condylura cristata and Phodopus roborovskii. Error, MARC locus ENSSSCG00070008772 ccontains sequences for 3 genes (PARP6, PKM, PKM-PARP6*) (build 1.0), transcripts ENSSSCT00070017208.1, ENSSSCT00070017177.1 and …
PLEC-ZNF469*	4	Yes	DQIR01130436.1, DQIR01130435.1, DQIR01024104.1	No bovine or rodent orthologs. Error, Ensembl locus ENSSSCG00000039094 contains sequences for 4 genes (PARP10, PLEC, ZNF469 and PLEC-ZNF469*) (build 11.1); transcript ENSSSCT00000054546.3 encodes PLEC-ZNF469*. Not an annotated gene in MARC build 1.0
PRR5-ARHGAP8	4	Yes	DQIR01166427.1, GFLN01060412.1, DQIR01093009.1	No bovine or rodent orthologs. Predicted gene also found in Bos mutus, Lynx canadensis, Symphalangus syndactylus, Macaca fascicularis, Hippopotamus amphibius and Molossus molossus. Not an annotated gene in Ensembl build 11.1. Not an annotated gene in MARC build 1.0. Not an annotated gene in NCBI build 11.1.
RBP1-NMNAT3*	4	Yes	GFLN01049942.1, DQIR01169838.1	Transcript present in Myotis lucifugus, Bos indicus, Gopherus flavomarginatus, Catharus ustulatus and others. Error, not an annotated gene in Ensembl build 11.1. Error, not an annotated gene in MARC build 1.0. Error, not an annotated gene in NCBI build 11.1.
RIPPLY2-CYB5R4	4	Yes	DQIR01021912.1	No bovine or rodent orthologs. Predicted transcript present in Phacochoerus africanus, Ictidomys tridecemlineatus, Sorex araneus, Ochotona princeps and Myotis brandtii. Error, not an annotated gene in NCBI build 11.1. Error, not an annotated gene in Ensembl build 11.1. Error, not an annotated gene in MARC build 1.0.
RNASEK-C17orf49	4	Yes	DQIR01141475.1	No bovine or rodent orthologs. Predicted transcript in Lagenorhynchus obliquidens, Odocoileus virginianus texanus and Microcebus murinus. Error, not an annotated gene in Ensembl build 11.1. Error, not an annotated gene in MARC build 1.0 Error, not an annotated gene in NCBI build 11.1.
RNF185-LIMK2*	4	Yes	DQIR01244652.1	Predicted transcript occurs in a large number of mammals including Phacochoerus africanus, Tursiops truncatus, Orcinus orca, Delphinapterus leucas and Balaenoptera musculus. No human ortholog. Error, not an annotated gene in NCBI build 11.1. Error, MARC locus ENSSSCG00070022738 contains sequences for 3 genes (RNF185, LIMK2, RNF185-LIMK2*); transcript ENSSSCT00070045270.1 encodes RNF185-LIMK2* (bu…
RTEL1-TNFRSF6B	4	Yes	DQIR01254768.1, DQIR01254768.1, DQIR01220473.1	No bovine or rodent ortholog. Predicted transcript present in Budorcas taxicolor and Ceratotherium simum simum. Error, not an annotated gene in Ensembl build 11.1. Error, not an annotated gene in MARC build 1.0.. Error, NCBI contains sequences for 2 genes (TNFRSF6B, RTEL1-TNFRSF6B) (build 11.1.); transcript XM_021078364.1 encodes RTEL1-TNFRSF6B.
SEPT5-GP1BB	4	Yes	GFLN01020122.1, GFLN01020117.1, GFLN01020121.1	No bovine or rodent orthologs. Predicted gene in Phacochoerus africanus and Balaenoptera acutorostrata scammoni. Not an annotated gene in Ensembl build 11.1. Not an annotated gene in MARC build 1.0. Not an annotated gene in NCBI build 11.1.
STIMATE-MUSTN1	4	Yes	DQIR01261530.1	Error, not an annotated gene in Ensembl build 11.1. Error, not an annotated gene in MARC build 1.0. Error, NCBI locus 100153598 contains sequences for 3 genes (STIMATE, TMEM110-MUSTN1, MUSTN1) (build 11.1); sequence XM_021068951.1 encodes STIMATE-MUSTN1
TNNI2-ACTA1	4	Yes	(PMID: 34778431)	Pig-specific gene. Transcripts and biological activity of pig gene described (PMID: 34778431). Not an annotated gene in Ensembl build 11.1. Not an annotated gene in MARC build 1.0. Not an annotated gene in NCBI build 11.1.
TRAIP-UBA7*	4	Yes	DQIR01034090.1, DQIR01272241.1	No bovine or rodent orthologs. No human ortholog. Pig-specifc gene. Error, not an annotated gene in Ensembl build 11.1. Error, MARC locus ENSSSCG00070002865 contains sequences for 3 genes (TRAIP, UBA7, TRAIP-UBA7*) transcript ENSSSCT00070005434.1 encodes TRAIP-UBA7*. Error, not an annotated gene in NCBI build 11.1.
TRIM39-RPP21	4	Yes	GFLN01019769.1	Transcript found in several mammals including Canis lupus, Equus quagga and Budorcas taxicolor. Not an annotated gene in Ensembl build 11.1. Not an annotated gene in MARC build 1.0. Not an annotated gene in NCBI build 11.1.
ZFP91-CNTF	4	Yes	DQIR01118075.1, DQIR01032063.1	Mouse but no bovine orthologs. Mouse gene is annotated as Gm44505. Transcript present in Hylobates moloch. Error, not an annotated gene in Ensembl build 11.1 Error, MARC locus ENSSSCG00070025666 contains sequences for 3 genes (CNTF, ZFP91, ZFP91-CNTF); transcripts ENSSSCT00070051321.1 and ENSSSCT00070051316.1 encode ZFP91-CNTF (build 1.0). Error, not an annotated gene in NCBI build 11.1.
ZNF474-ZNF475*	4	Yes	AK352117.1, DQIR01027530.1	Gene also present as a a splice variant of ZNF474 in numerous Cetartiodactyla including; Bos taurus, Phacochoerus africanus, Hippopotamus amphibius kiboko, Orcinus orca and Lagenorhynchus obliquidens. Ensembl locus ENSSSCG00000014233 for ZNF474 contains sequences for the ZNF474-ZNF475 readthough gene (build 11.1).. Error, MARC locus ENSSSCG00070015649 for ZNF474 contains sequences for the ZNF474-…
^ Score
0 = no transcript could be predicted, human, primate or mouse-specific gene.
1 = Predicted transcript but no evidence of existence in other species
2 = Predicted transcript, limited evidence of existence (2 species or less)
3 = Predicted transcript, limited evidence of existence (2 species or less) transcription demonstrated in pig
4 = Predicted transcript, evidence of existence (2 species or more) transcription demonstrated in pig
* = Pig-specific gene
