# Supplementary material for: Verification and comparison of pig, mouse, and human genome similarities: use of manual assembly and analyses
Source: BMC Genomics. 2025 Dec 18;27:85. doi: 10.1186/s12864-025-12388-x (PMC12831279; doi:10.1186/s12864-025-12388-x)
Supplement: Supplementary file 9 — Supplementary Material 9: Table S9. Microproteins. [file 12864_2025_12388_MOESM9_ESM.xlsx]

## Sheet: Sheet1
Table 9S. Microproteins
Gene	NCBI build 11.1	Ensembl build 11.1.	MARC build 1.0	Notes
CRNDE	102165609	ENSSSCG00000047270	Not an annotated gene.	Error, Ensembl locus is annotated as ncRNA (build 11.1). Error, NCBI locus 102165609 is annotated as ncRNA (build 11.1).
CYREN	100523873	ENSSSCG00000048509	ENSSSCG00070025954	Bovine and rodent orthologs. Error, Ensembl locus ENSSSCG00000048509 is missing isofform 1 (build 11.1). Error, MARC locus ENSSSCG00070025954 encodes a truncated (146/148 AA) protein (build 1.0). Error, NCBI locus 100523873 is missassembled and is missing isofform 2 (build 11.1).
DLEU1	Not an annotated gene.	Not an annotated gene.	ENSSSCG00070002289, ENSSSCG00070002292	No annotated bovine or rodent orthologs. 2 microproteins (33735310) are encoded by ORF1 and ORF8 in humans. Gene is split into 2 loci (ENSSSCG00070002289, ENSSSCG00070002292) in MARC build 1.0.
ETDA	Annotated as ncRNA	No annotation	Not an annotated gene	Rodent but no bovine orthologs. Mouse gene is annotated as Etd. Annotated as a protein-coding gene in the NCBI-curated Phacochoerus africanus genome. Pig gene has diverged itno 2 paralogs (ETDA, ETDAL*).
ETDAL*	Not an annotated gene	Not an annotated gene	Not an annotated gene	Pig gene has diverged itno 2 paralogs (ETDA, ETDAL*).
FAM237B	106504950	ENSSSCG00000031091	ENSSSCG00070016338	Rodent but no bovine ortholog. Mouse gene is annotated as Gm8773. Error, Ensembl locus ENSSSCG00000031091 encodes an elongated (139/137 AA) protein (build 11.1). Error, MARC locus ENSSSCG00070016338 encodes an elongated (181/137 AA) protein (build 1.0). Error, NCBI locus 106504950 contains sequences for FAM237A and FAM237B (build 11.1); there are no annotated protein sequences for FAM237B. Protei…
FXYD1	Not an annotated gene.	ENSSSCG00000021374	ENSSSCG00070010455	Bovine and rodent orthologs. Error, Ensembl locus ENSSSCG00000021374 contains sequences for FXYD1 and FXYD7 (build 11.1). Error, MARC locus ENSSSCG00070010455 contains sequences for FXYD1 and FXYD7 (build 11.1). Protein coding gene in the NCBI annotated Phacochoerus africanus genome.
FXYD3	397413	ENSSSCG00000024666	ENSSSCG00070010541	Bovine and rodent orthologs. Error, Ensembl locus ENSSSCG00000024666 is missing several isoforms (build 11.1). Error, MARC locus ENSSSCG00070010541 is missing several isoforms (build 1.0). Error, NCBI locus 397413 is missing several isoforms (build 11.1).
GAU*	Not an annotated gene.	Not an annotated gene.	Not an annotated gene.	No annotated bovine or rodent orthologs. Occurs in the COX1 gene.
HOXB-AS3	102166259	Not an annotated gene.	Not an annotated gene.	No bovine or rodent orthologs. Error, NCBI locus 102166259 is not annotated (build 11.1).
LINC-PINT	106506781, 110257572	ENSSSCG00000054289	ENSSSCG00070026885	Bovine and rodent orthologs. Bovine gene is annotated as LOC107131356. PINT87 protein coding Error, Ensembl locus ENSSSCG00000054289 encodes 70 AA protein coding gene; the protein has no orthology to any mammalian protein (build 11.1). Error, MARC locus ENSSSCG00070026885 encodes 70 AA protein coding gene; the protein has no orthology to any mammalian protein (build 1.0). Error, gene is split bet…
LINC00467	100739139	Not an annotated gene.	Not an annotated gene.	No annotated bovine or rodent orthologs. Error, NCBI locus 100739139 is annotated as LOC100739139 (build 11.1). Gene present in other artidactyla (Phacochoerus africanus, Equus caballus, Ceratotherium simum).
LOC128125817	Not an annotated gene	ENSSSCG00000061658	ENSSSCG00070029186	Mouse but no bovine ortholog. Mouse gene is annotated as LOC139428847. Error, Ensembl locus ENSSSCG00000061658 is not annotated (build 11.1). Error, MARC locus ENSSSCG00070029186 is not annotated (build 1.0).. Occurs in the HIVEP3 gene.
LOC128706665	Not an annotated gene.	Not an annotated gene.	Not an annotated gene.	No annotated bovine or rodent genes. The 5’ UTR or the MKKS gene encodes short transcript that encodes only uORFs by using alternative polyadenylation sites, that give rise to the microproteins uMKKS1 and uMKKS2 (PMID: 23671934).
MINAS-60*	Not an annotated gene.	Not an annotated gene.	Not an annotated gene.	Bovine and rodent orthologs. (PMID: 35393574). The microprotein MINAS-60 arise as a result of a frameshift in the ORF of RBM10 (PMID: 35393574).
MIURF	Not an annotated gene.	Not an annotated gene.	Not an annotated gene.	No annotated bovine or rodent genes. Protein coding gene in other NCBI annotated Cetartiodactyla (Phacochoerus africanus, Ovis aries, Bubalus bubalis, Orcinus orca, Camelus dromedarius) genomes. Intronless.
MLDHR	Not an annotated gene.	Not an annotated gene.	Not an annotated gene.	No bovine or rodent orthologs. Protein coding gene in the NCBI annotated Globicephala melas genome.
MT-RNR1	Not an annotated gene.	ENSSSCG00000018061	ENSSSCG00070030621	Bovine but no rodent orthologs. Bovine gene is annotated as LOC104972216. Ensembl locus ENSSSCG00000018061 does not encode a microprotein sequence (build 11.1). MARC locus ENSSSCG00070030621 does not encode a microprotein sequence (build 1.0).
MTRNR2L8	Not an annotated gene.	ENSSSCG00000018063	ENSSSCG00070030623	No bovine or rodent orthologs. Error, Ensembl locus ENSSSCG00000018063 is annotated as MtrRNA (build 11.1). Error, MARC locus ENSSSCG00070030623 is annotated as Mt rRNA (build 1.0). Gene has erroneously been reported as missing (23587058) in pigs.
PELATON (SMIM25)	110257356	ENSSSCG00000049609	Not an annotated gene.	Bovine but no rodent orthologs. Bovine gene is annotated as LOC132346985. Pig gene is non-protein coding. Error, Ensembl locus ENSSSCG00000049609 is not annotated (build 11.1). Error, NCBI locus 110257356 is annotated as LOC110257356.
SHLP4*	Not an annotated gene.	ENSSSCG00000018063	ENSSSCG00070030623	No annotated bovine or rodent orthologs. Error, Ensembl locus ENSSSCG00000018063 is not annotated (build 11.1). Error, MARC locus ENSSSCG00070030623 is not annotated (build 1.0).
SHLP6*	Not an annotated gene.	ENSSSCG00000018063	ENSSSCG00070030623	No annotated bovine or rodent orthologs. Error, Ensembl locus ENSSSCG00000018063 is not annotated (build 11.1). Error, MARC locus ENSSSCG00070030623 is not annotated (build 1.0).
SHMOOSE*	Not an annotated gene	No annotation	No annotation	No annotated bovine or rodent othologs. Error, Ensembl locus ENSSSCG00000018090 is not annotated (build 11.1). Error, MARC locus ENSSSCG00070030650 is not annotated (build 1.0).
SMIM10	100153591	ENSSSCG00000061518	ENSSSCG00070000216	Bovine but no direct rodent ortholog. Error, Ensembl locus ENSSSCG00000061518 encodes an elongated (85/69 AA) protein (build 11.1). Error, MARC locus ENSSSCG00070000216 encodes an elongated (85/69 AA) protein (build 1.0). Error, NCBI locus 100153591 encodes an elongated (247/69 AA) protein (build 11.1). Intronless.
SMIM10L2B	100519939	ENSSSCG00000047832	ENSSSCG00070000283	No bovine or rodent orthologs. Error, Ensembl locus ENSSSCG00000052329 is not annotated (build 11.1). Error, MARC locus ENSSSCG00070000283 is not annotated (build 1.0). Error, NCBI locus 100519939 is annotated as small integral membrane protein 10-like protein 2A (build 11.1). SMIM10L2A and SMIM10L2B have identical protein sequences in pigs. SMIM10L2A and SMIM10L2B have identical protein sequence…
SMIM13	100517535	ENSSSCG00000032146	ENSSSCG00070000561	Bovine and rodent orthologs. Error, Ensembl locus ENSSSCG00000032146 encodes an elongated (197/87 AA) protein (build 11.1). Error, MARC locus ENSSSCG00070000561 an elongated (197/87 AA) protein (build 1.0). Error, NCBI locus encodes a protein 197 AA protein (XP_003128226.2) encoding a transposase (build 11.1)..
SMIM21	Not an annotated gene.	Not an annotated gene.	Not an annotated gene.	Primate-specific protein coding gene. Pseudogene in pigs.
SMIM29	100156657	ENSSSCG00000023160	ENSSSCG00070006841	Bovine and rodent orthologs. Bovine protein is annotated as LOC100126544. Error, Ensembl locus ENSSSCG00000023160 is missing isoform 1 (build 11.1) Error, MARC locus ENSSSCG00070006841 is annotated as LOC100156657 (build 1.0). Error, NCBI locus 100156657 is annotated as LOC100156657 (build 11.1). Gene is present and correctly annotated in the NCBI annotated Phacochoerus africanus genome..
SMIM31	100519499	ENSSSCG00000038890	ENSSSCG00070012649	Bovine and rodent orthologs. Error, bovine gene is annotated as the non-coding gene LOC101905490. Error, Ensembl locus ENSSSCG00000038890 encodes an elongated (72/69 AA) protein (build 11.1). Error, MARC locus ENSSSCG00070012649 encodes an elongated (72/69 AA) protein (build 1.0). Error, NCBI locus 100519499 is annotated as non-coding RNA (ncRNA) and is annotated as LOC100519499. Protein coding g…
SMIM33	110259781	ENSSSCG00000042105	ENSSSCG00070023331	Bovine and rodent orthologs. Error, Ensembl locus ENSSSCG00000042105 encodes an elongated (131/132 AA) protein (Build 11.1). Error, MARC locus ENSSSCG00070023331 is not annotated (build 1.0). Error, NCBI locus 110259781 encodes an elongated (219/132 AA) protein that is not annotated (build 11.1), due to an indel. Gene present in the NCBI annotated Phacochoerus africanus genome.
SMIM38	Not an annotated gene.	Not an annotated gene.	Not an annotated gene.	Rodent but no annotated bovine ortholog. Gene has diverged into 2 paralogs (SMIM38, SMIM38L1) and 1 pseudogene (SMIM38P) in pigs. Gene is present in the NCBI annotated Phacochoerus africanus genome. Very low 5’ and 3’ conservetion between human and pig SMIM38 RNA.
SMIM38L1*	Not an annotated gene.	Not an annotated gene.	Not an annotated gene.	Gene has diverged into 2 paralogs (SMIM38, SMIM38L1) and 1 pseudogene (SMIM38P) in pigs.
SMIM39	Not an annotated gene.	Not an annotated gene.	Not an annotated gene.	Rodent but no annotated bovine ortholog. Sequence is part of the ARHGEF4 gene.
SMIM46	Not an annotated gene.	Not an annotated gene.	Not an annotated gene.	Bovine and rodent orthologs. Intronless.
SMIM47	Not an annotated gene.	ENSSSCG00000048990	ENSSSCG00070026828	Bovine and rodent orthologs. Bovine gene is annotated as LOC100848379. Mouse gene is annotated as Gm15517. Error, Ensembl locus ENSSSCG00000048990 encodes an elongated (75/28 AA) protein that is not annotated (build 11.1). Error, MARC locus ENSSSCG00070026828 is not annotated (build 1.0). Not an annotated gene in the NCBI nnotated Phacochoerus africanus genome.
SMIM6	100625498	ENSSSCG00000051419	Not an annotated gene.	Bovine and rodent orthologs. Error, Ensembl locus ENSSSCG00000051419 is annotated as a pseudogene (build 11.1). Error, annotated as ncRNA in NCBI build 11.1. Protein coding gene in the NCBI annotated Phacochoerus africanus genome.
UBAP1-AST6	Not an annotated gene.	Not an annotated gene.	Not an annotated gene.	No bovine or rodent orthologs.
CRCT1	100153482	ENSSSCG00000044768	ENSSSCG00070028016	Bovine and rodent orthologs. Error, Ensembl locus ENSSSCG00000044768 encodes a truncated (95/109 AA) protein (build 11.1). Error, MARC locus ENSSSCG00070028016 is annotated as a pseudogene (build 1.0). Gene has erroneously been reported as missing (23587058) in pigs.
FXYD4	100511475	ENSSSCG00000044108	ENSSSCG00070014256	Bovine and rodent orthologs. Error, Ensembl locus encodes an elongated (222/88 AA) protein (build 11.1). Error, MARC locus ENSSSCG00070014256 encodes an elongated (89/88 AA) protein that is not annotated (build 1.0).
FXYD7	100623939	ENSSSCG00000021374	ENSSSCG00070010455	Bovine and rodent orthologs. Error, Ensembl locus ENSSSCG00000021374 contains sequences for FXYD1 and FXYD7 (build 11.1). Error, MARC locus ENSSSCG00070010455 contains sequences for FXYD1 and FXYD7 (build 11.1).
SMIM15L1*	100737049	Not an annotated gene.	ENSSSCG00070029834	Pig-specific gene. Gene has diverged into 4 paralogs (SMIM15, SMIM15L1, SMIM15L2, SMIM15L3) in pigs. Error, MARC locus ENSSSCG00070029834 is not annotated (build 1.0). Intronless. Single exon coding sequence.
SMIM15L2*	100738075	Not an annotated gene.	Not an annotated gene.	Pig-specific gene. Gene has diverged into 4 paralogs (SMIM15, SMIM15L1, SMIM15L2, SMIM15L3) in pigs. Intronless Single exon coding sequence.
SMIM15L3*	100738075	Not an annotated gene.	Not an annotated gene.	Pig-specific gene. Gene has diverged into 4 paralogs (SMIM15, SMIM15L1, SMIM15L2, SMIM15L3) in pigs. Single exon coding sequence.
SMIM1L*	100520228	ENSSSCG00000055464	ENSSSCG00070003495	Gene has diverged into 2 paralogs in pigs (SMIM1, SMIM1L). Pig-specific genes. Error, Ensembl locus ENSSSCG00000055464 is annotated as a pseudogene (build 11.1).. Error, MARC locus ENSSSCG00070003495 is not annotated (build 1.0). Intronless
TUG1	100525309	ENSSSCG00000057183	ENSSSCG00070022844	Bovine and rodent orthologs. Bovine and rodent genes are annotated as ncRNA. Error, Ensembl locus ENSSSCG00000057183 encodes an incorrect protein (build 11.1). Error, gene is split into 4 loci (ENSSSCG00070022845, ENSSSCG00070022848, ENSSSCG00070022841, ENSSSCG00070022844) in MARC build 1.0, all are annotated as misc RNA. Gene uses a non-AUG (CUG) translation initiation codon.
MTLN (SMIM37)	100521082	ENSSSCG00000061624	ENSSSCG00070026940	Bovine and rodent orthologs. Error, MARC locus ENSSSCG00070026940 is not annotated (build 1.0). Error, NCBI locus 100521082 encodes an elongated (119/56 AA) protein (build 11.1) that is not annotated.
NCBP2AS2	Not an annotated gene.	ENSSSCG00000059099	Not an annotated gene.	Bovine and rodent orthologs. Annotated gene in the NCBI-curated Phacochoerus africanus genome. Intronless.
SMIM10L3	Not an annotated gene.	ENSSSCG00000047832	Not an annotated gene.	Bovine and rodent orthologs. Alternate translation of FAM220A mRNA (PMID: 19659802). Error, Ensembl locus ENSSSCG00000047832 encodes an elongated (83/68 AA) protein (build 11.1).
SMIM40	Not an annotated gene.	ENSSSCG00000059451	ENSSSCG00070007646	Rodent but no annotated bovine ortholog. Error, MARC locus ENSSSCG00070007646 is not annotated (build 1.0). Protein coding gene in the NCBI annotated Phacochoerus africanus genome.
SMIM42	Not an annotated gene.	ENSSSCG00000060062	Not an annotated gene.	No annotated bovine or rodent orthologs. Intronless. Single exon coding region. Protein coding gene in the NCBI annotated Phacochoerus africanus genome.
SMIM43	110262163	ENSSSCG00000044775	ENSSSCG00070022744	Bovine and rodent orthologs. Error, MARC locus ENSSSCG00070022744 is annotated as lncRNA (MARC build 1.0). NCBI locus 110262163 also encodes a predicted transcript is annotated as a low quality (3 N, 3 X) protein (XP_020957297.1) (build 11.1); this protein has limited orthology to other proteins.
UQCC5 (SMIM4)	102167511	ENSSSCG00000034529	ENSSSCG00070025507	Bovine and rodent orthologs. Error, MARC locus ENSSSCG00070025507 encodes an elongated (83/80 AA) protein (build 1.0). Error, NCBI locus is annotated as ncRNA (build 11.1). Gene present in the NCBI annotated Phacochoerus africanus genome.
C11orf98	100621377	ENSSSCG00000023323	Sequence not present	Bovine and rodent orthologs. Error, sequence is not present in MARC build 1.0.
FXYD2	541593	ENSSSCG00000015084	ENSSSCG00070004112	Bovine and rodent orthologs.. Error, MARC locus ENSSSCG00070004112 encodes an elongated (217/65 AA) protein (build 1.0).
PET117	106504161	ENSSSCG00000052391	Not an annotated gene.	Bovine and rodent orthologs.
SMIM10L2A	110255250	ENSSSCG00000052329	Not an annotated gene.	Bovine and rodent orthologs. Error, Ensembl locus ENSSSCG00000052329 is not annotated (build 11.1). Error, NCBI locus is annotated as small integral membrane protein 10-like protein 2A (build 11.1). SMIM10L2A and SMIM10L2B have identical protein sequences in pigs. SMIM10L2A and SMIM10L2B have identical protein sequences in humans.
SMIM14	100627474	ENSSSCG00000021793	ENSSSCG00070021109	Bovine and rodent orthologs. Error, MARC locus encodes an elongated (302/99 AA) protein (build 1.0).
SMIM5	100625566	ENSSSCG00000038844	ENSSSCG00070021034	Bovine and rodent orthologs. Error, MARC locus ENSSSCG00070021034 encodes an elongated (82/79 AA) protein (build 1.0).
UQCC3	100621476	ENSSSCG00000038370	ENSSSCG00070025099	Bovine and rodent orthologs. Error, MARC locus ENSSSCG00070025099 encodes an elongated (135/90 AA) protein (build 1.0). Low 3’ UTR conservation between human and pig UQCC3 mRNA.
UQCC6	110260781	ENSSSCG00000056928	ENSSSCG00070006917	Bovine and rodent orthologs. Error, MARC locus is annotated as C12orf73 (build 1.0).
MUSTN1	100153598	Not an annotated gene.	ENSSSCG00070025367	Bovine and rodent orthologs. Error, NCBI locus 100153598 contains sequences for 3 genes (STIMATE, TMEM110-MUSTN1, MUSTN1) (build 11.1).
SMIM27	Not an annotated gene.	ENSSSCG00000058178	ENSSSCG00070018174	Bovine and rodent orthologs. Error, Ensembl locus ENSSSCG00000058178 is not annotated (build 11.1). Error, MARC locus ENSSSCG00070018174 is not annotated (build 1.0). Annotated gene in the NCBI curated Phacochoerus africanus genome.
SMIM28	Not an annotated gene	ENSSSCG00000048346	ENSSSCG00070025280	Bovine but no rodent orthologs. Error, Ensembl locus ENSSSCG00000048346 encodes a truncated (152/164 AA) protein (build 11.1). Error, Ensembl locus ENSSSCG00070025280 encodes a truncated (152/164 AA) protein that is not annotated (build 1.0. Present in the NCBI curated Phacochoerus africanus genome.
STRIT1	106505720	ENSSSCG00000057007	ENSSSCG00070002870	Bovine and rodent orthologs. Error, Ensembl locus is not annotated (build 11.1). Error, NCBI locus 106505720 annoated as ncRNA (build 11.1). Protein coding gene in the NCBI annotated Phacochoerus africanus genome.
CRIPT	100524556	Not an annotated gene	ENSSSCG00070000994	Bovine and rodent orthologs.
FXYD6	102158732	ENSSSCG00000015083	ENSSSCG00070004075	Bovine and rodent orthologs. Error, Ensembl locus ENSSSCG00000015083 encodes an elongated (210/95 AA) protein (build 11.1).
LAMTOR4	100526100	ENSSSCG00000007646	ENSSSCG00070015676	Bovine and rodent orthologs. Error, Ensembl locus ENSSSCG00000007646 is missing isoform 1 (build 11.1).
SMIM10L1	100516137	ENSSSCG00000037609	ENSSSCG00070021566	Bovine and rodent orthologs. Gene has diverged into 2 paralogs in pigs (SMIM10L1 and LOC106510680) and cows. Error, Ensembl locus ENSSSCG00000037609 encodes an incorrect protein (build 11.1); locus is annotated as multiexonic. Intronless
SMIM20	100622616	ENSSSCG00000040571	ENSSSCG00070022686	Bovine and rodent orthologs. Error, Ensembl locus ENSSSCG00000040571 encodes an elongated (112/67 AA) protein (build 11.1).
TMSB10	100037998	ENSSSCG00000008245	ENSSSCG00070029092	Bovine and rodent orthologs. Error, Ensembl gene ENSSSCG00000008245 encodes a protein with 5 extra amino acids (DCYKK) at the beginning.
UQCC4	100621476	ENSSSCG00000038370	Not an annotated gene	Bovine and rodent orthologs. Error, Ensembl locus ENSSSCG00000038882 is annotated as C16orf91 (build 11.1).
MT-RNR2	Not an annotated gene.	ENSSSCG00000018063	ENSSSCG00070030623	Bovine but no rodent orthologs. Error, Ensembl locus ENSSSCG00000018063 is annotated as non protein coding (build 11.1). Error, MARC locus ENSSSCG00070030623 is annotated as non protein coding (build 1.0. Intronless.
MYMX	110261530	ENSSSCG00000053910	ENSSSCG00070022043	Bovine and rodent orthologs. Error, bovine gene is annotated as ncRNA. Error, NCBI locus 110261530 is annotated as LOC110261530 (build 11.1.)
SMIM30	100519283	ENSSSCG00000057236	ENSSSCG00070028759	Bovine and rodent orthologs. Error, NCBI locus 100519283 is annotated as ncRNA (build 11.1). Protein coding gene in the NCBI annotated Phacochoerus africanus genome.
SMIM32	Not an annotated gene	ENSSSCG00000040031	ENSSSCG00070021518	Bovine and rodent orthologs. Gene present in the NCBI annotated Phacochoerus africanus genome.. Intronless.
SMIM35	100622439	ENSSSCG00000050318	ENSSSCG00070003922	Bovine and rodent orthologs. Error, NCBI locus 100622439 annotated as ncRNA (build 11.1). Gene present as a protein coding gene in the NCBI annotated Phacochoerus africanus genome.
SMIM36	Not an annotated gene.	ENSSSCG00000054589	ENSSSCG00070023562	Bovine and rodent orthologs. Gene is present in the NCBI annotated Phacochoerus africanus genome.
SMIM41	Not an annotated gene.	ENSSSCG00000052770	ENSSSCG00070030306	Rodent but no annotated bovine ortholog. Protein coding gene in the NCBI annotated Capricornis sumatraensis, Ovis aries and Tursiops truncatus genomes.
SMIM44	Not an annotated gene.	ENSSSCG00000049629	ENSSSCG00070026417	Bovine and rodent orthologs. Bovine gene is not annotated in NCBI build 3.1 or Ensembl build ARS-UCD1.2. Mouse gene is annotated as Gm48552. Error, Ensembl locus ENSSSCG00000049629 encodes a truncated (146/147 AA) protein (build 11.1) Error, MARC locus ENSSSCG00070026417 encodes a truncated (146/1497AA) protein that is not annotated (build 1.0). Protein coding gene in the NCBI annotated Phacochoe…
SMIM45	Not an annotated gene.	ENSSSCG00000057743	ENSSSCG00070028501	Bovine and rodent orthologs. Bovine gene is annotated as LOC535121. Error, MARC locus ENSSSCG00070028501 encodes an elongated (146/68 AA) protein (build 1.0).
SPAAR	100514147	ENSSSCG00000058329	ENSSSCG00070026466	Bovine and rodent orthologs. Error NCBI locus100514147, annotated as ncRNA (build 11.1). Protein coding gene in the NCBI annotated genome of Phacochoerus africanus.
TMEM238L	Not an annotated gene.	ENSSSCG00000055105	ENSSSCG00070002138	Rodent but no annotated bovine orthologs. Error, not an annotated gene in NCBI build 11.1; part of the sequence overlaps with the LOC110255888 gene. Gene is present in the NCBI annotated Phacochoerus africanus genome.
APELA	102159782	ENSSSCG00000031750	ENSSSCG00070012632	Bovine and rodent orthologs.
APLN	100625006	ENSSSCG00000048443	ENSSSCG00130021083	Bovine and rodent orthologs.
ARLN	110255263	ENSSSCG00000031773	ENSSSCG00070022298	Bovine and rodent orthologs. Mouse gene is annotated as 1810037I17Rik. Very low 5’ UTR orthology between human and pig C4orf3 mRNA. Intronless.
ATP5ME	396950	ENSSSCG00000023903	ENSSSCG00070006634	Bovine and rodent orthologs.
ID1	100522839	ENSSSCG00000037016	ENSSSCG00070003073	Bovine and rodent orthologs. Intronless. Single exon coding sequence.
LYRM2	100523036	ENSSSCG00000004324	ENSSSCG00070024647	Bovine and rodent orthologs.
LYRM4	100522444	ENSSSCG00000031269	ENSSSCG00070001722	Bovine and rodent orthologs.
MRLN	105667210	ENSSSCG00000032953	ENSSSCG00070013932	Bovine and rodent orthologs.
MSMP	100512517	ENSSSCG00000038905	ENSSSCG00070026750	Bovine and rodent orthologs.
MZT1	100521289	ENSSSCG00000040073	ENSSSCG00070023228	Bovine and rodent orthologs.
NBDY	110257828	ENSSSCG00000053779	ENSSSCG00070024031	Bovine and rodent orthologs.
PIGBOS1	102165327	ENSSSCG00000059295	ENSSSCG00070008643	Bovine and rodent orthologs (PMID: 31653868) Bovine gene is annotated as non-coding RNA.
SLN	733627	ENSSSCG00000029651	ENSSSCG00070020762	Bovine and rodent orthologs.
SMIM1	100625759	ENSSSCG00000036305	ENSSSCG00070029588	Bovine and rodent orthologs. Gene has diverged into 2 paralogs in pigs (SMIM1, SMIM1L*).
SMIM11	100511159	ENSSSCG00000012046	ENSSSCG00070011970	Bovine and rodent orthologs. There are 2 human pseudogenes (SMIM11P1, SMIM11P2).
SMIM12	100623345	ENSSSCG00000053136	ENSSSCG00070027466	Bovine and rodent orthologs. There is one human pseudogene (SMIM12P1).
SMIM15	100525133	ENSSSCG00000033814	ENSSSCG00070016310	Bovine and rodent orthologs. Gene has diverged into 4 paralogs (SMIM15, SMIM15L1, SMIM15L2, SMIM15L3) in pigs.
SMIM17	100515142	ENSSSCG00000035252	ENSSSCG00070004789	Bovine and rodent orthologs.
SMIM18	102167879	ENSSSCG00000033236	ENSSSCG00070026537	Bovine and rodent orthologs.
SMIM19	100152445	ENSSSCG00000031857	ENSSSCG00070015505	Bovine and rodent orthologs.
SMIM22	100525984	ENSSSCG00000061225	ENSSSCG00070026213	Bovine and rodent orthologs. Bovine gene is annotated as LOC112444345. Very low 5’ and 3’ UTR conservation between human and pig SMIM22 mRNA.
SMIM23	110257257	ENSSSCG00000044666	ENSSSCG00070015293	Bovine and rodent orthologs. Error, Ensembl locus ENSSSCG00000044666 is annotated as a pseudogene (build 11.1). Error, MARC locus ENSSSCG00070015293 is annotated as a pseudogene (build 1.0).
SMIM24	100737370	ENSSSCG00000038067	ENSSSCG00070026418	Bovine and rodent orthologs. Error, Ensembl locus ENSSSCG00000038067 encodes an elongated (187/136 AA) protein (build 11.1) that is not annotated. Error, MARC locus ENSSSCG00070026418 encodes an elongated (187/136 AA) protein (build 1.0). Error, NCBI locus 100737370 encodes an elongated (187/136 AA) protein (build 11.1).
SMIM26	100524915	ENSSSCG00000025589	ENSSSCG00070021058	Bovine and rodent orthologs. Error, bovine gene is annotated as ncRNA. Error, Ensembl locus ENSSSCG00000025589 encodes an elongated (89/69 AA) protein (build 11.1). Error, MARC locus ENSSSCG00070021058 encodes an elongated (72/69 AA) protein (build 1.0). Error, NCBI locus 100524915 is annotated as non-coding RNA (ncRNA). Protein coding gene in the NCBI annotated Phacochoerus africanus genome.
SMIM3	110259544	ENSSSCG00000056671	ENSSSCG00070007942	Bovine and rodent orthologs. Single exon coding sequence.
SMIM34	110256476	ENSSSCG00000057115	ENSSSCG00070011939	Bovine and rodent orthologs.
SMIM7	100512765	ENSSSCG00000013863	ENSSSCG00070020022	Bovine and rodent orthologs.
SMIM8	100154764	ENSSSCG00000004300	ENSSSCG00070024726	Bovine and rodent orthologs.
SMIM9	102165426	ENSSSCG00000055917	ENSSSCG00070007141	Bovine and rodent orthologs. Very low 5’ conservation between human and pig SMIM9 mRNA.
SMPX	780438	ENSSSCG00000032720	ENSSSCG00070023290	Bovine and rodent orthologs.
STMP1	100521821	ENSSSCG00000056374	ENSSSCG00070025613	Bovine and rodent orthologs. Annotated as intronless in pigs. Pig gene has 3 exons.
TOMM5	100520533	ENSSSCG00000058091	ENSSSCG00070022704	Bovine and rodent orthologs.
UMAD1	102165755	ENSSSCG00000036169	ENSSSCG00070011012	Bovine and rodent orthologs.
% Correctly assembled and annotated	49.1379	51.7241	47.4138
ncRNA = Non-coding RNA
N = ambiguous nucleotide X = ambiguous amino acid
* Designates non-HGNC or MGI-approved gene symbol
