# Supplementary material for: Verification and comparison of pig, mouse, and human genome similarities: use of manual assembly and analyses
Source: BMC Genomics. 2025 Dec 18;27:85. doi: 10.1186/s12864-025-12388-x (PMC12831279; doi:10.1186/s12864-025-12388-x)
Supplement: Supplementary file 10 — Supplementary Material 10: Table S10. Pig, Mouse and Human Gene and Total Protein Comparisons. [file 12864_2025_12388_MOESM10_ESM.xlsx]

## Sheet: Summary
Table 10S. Pig, Mouse and Human Gene and Total Protein Comparisons
Group	Pig	Mouse	Human	Total	Average
Proteins**	15613	16496	15770	47879
Protein coding genes in Genome***	20790	22192	20080	63062
Percent of Total	0.750986	0.743331	0.785359		0.759892
Proteins **	Number	Percentage		Comparison	Fold
Only human (0:0:1) orthology	1024	0.0538862		Only mouse/only human	2.19336
Only mouse (0:1:0) orthology	2246	0.118192		Only mouse/only pig	2.53785
Only pig (1:0:0) orthology	885	0.0465716		Only pig/only human	0.864258
Human pig but not mouse (1:0:1) orthology	598	0.0314687		Only human/only pig	1.15706
Human mouse but not pig (0:1:1) orthology	120	0.00631479		Human-pig/Human-mouse	4.98333
Pig mouse but not human (1:1:0) orthology	102	0.00536757
Human pig and mouse (1:1:1) orthology	14028	0.738199
Total Number of Individual Protein-coding Genes	19003	1
* = pig specific gene
** (excludes olfactory receptors, TCR and BCR receptors, and MHC class I and II)
lower case = mouse specific gene
***Pig SScrofa11.1, Mouse GRCm39, Human GRCh38.p14

## Sheet: Total Protein (TP)
15613 elements in "Pig":	16496 elements in "Mouse":	15770 elements in "Human":	885 elements included exclusively in "Pig" (1:0:0) orthologs	2246 elements included exclusively in "Mouse" 0:1:0 orthologs	1024 elements included exclusively in "Human (0:0:1) ortholog	598 common elements in "Pig" and "Human" (1:0:1 orthologs)	102 common elements in "Pig" and "Mouse" (1:1:0 orthologs)	120 common elements in "Mouse" and "Human" (0:1:1 orthologs)	14028 common elements in "Pig", "Mouse" and "Human" (1:1:1 Orthologs)
1700013G24Rik	1110025L11Rik	A1BG	ABCB1L1*	1110025L11Rik	ABCA10	A2ML1	1700013G24Rik	A1BG	A2M
2200002J24Rik	1110025M09Rik	A1CF	ABCB1L2*	1110025M09Rik	ACSM6	ABCA3	2200002J24Rik	A1CF	A3GALT2
A1BG	1110059E24Rik	A2M	ABCC13	1110059E24Rik	ACTR3C	ABCC11	ABCA14	ADH1A	A4GALT
A1CF	1500032P08Rik	A2ML1	ABCC4L1*	1500032P08Rik	ADAM6	ABCF2-H2BK1	ABCA15	ADH6	A4GNT
A2M	1700001F09Rik	A3GALT2	ABCC4L2*	1700001F09Rik	ADH1B	ABHD14A-ACY1	ABCA16	ALPG	AAAS
A2ML1	1700001J03Rik	A4GALT	ABCC4L3*	1700001J03Rik	AGAP11	ACSM2A	ACE3	ANKK1	AACS
A3GALT2	1700001K19Rik	A4GNT	ABCC4L4*	1700001K19Rik	AGAP4	ACSM2B	ACNAT1	APOC1	AADAC
A4GALT	1700003H04Rik	AAAS	ABCC4L5*	1700003H04Rik	AGAP5	ADA2	ACNAT2	ARHGAP40	AADACL2
A4GNT	1700006A11Rik	AACS	ABCC4L6*	1700006A11Rik	AGAP6	ADGRD2	ACTE1	AWAT1	AADACL3
AAAS	1700008O03Rik	AADAC	ABCC4L7*	1700008O03Rik	AGAP9	ADGRE2	ACTL11	C12orf42	AADACL4
AACS	1700012A03Rik	AADACL2	ACOT4L*	1700012A03Rik	AKR1B15	ADGRE3	ADAM3A	C4B	AADAT
AADAC	1700012B07Rik	AADACL3	ACTR3L*	1700012B07Rik	AKR1C2	ADIRF	ADGRE4	CALML3	AAGAB
AADACL2	1700013G24Rik	AADACL4	ADAM20L1*	1700017N19Rik	AKR7A3	ADM5	AHSA2	CCDC74A	AAK1
AADACL3	1700017N19Rik	AADAT	ADAM20L2*	1700018F24Rik	AKR7L	AKAP17A	ALDH3B2	CCL3	AAMDC
AADACL4	1700018F24Rik	AAGAB	ADAM20L3*	1700019A02Rik	ALG10B	AKR1C1	AOX2	CD300E	AAMP
AADAT	1700019A02Rik	AAK1	ADAM20L4*	1700024J04Rik	ALG1L2	AKR1C3	AOX4	CEACAM20	AANAT
AAGAB	1700024J04Rik	AAMDC	ADAM20L5*	1700029F12Rik	ALMS1P1	AKR1C8	APON	CES4A	AAR2
AAK1	1700029F12Rik	AAMP	ADAM20L6*	1700029H14Rik	ALPP	AMELY	ARF2*	CFHR1	AARD
AAMDC	1700029H14Rik	AANAT	ADAM21L*	1700031F05Rik	AMY1A	AMY2A	ATP5MJL	CFHR3	AARS1
AAMP	1700031F05Rik	AAR2	ADAM3B	1700040F15Rik	AMY1B	ANGPTL5	ATP8B5	CLCNKB	AARS2
AANAT	1700040F15Rik	AARD	ADGRE2L1*	1700049E17Rik1	AMY1C	ANHX	BPIFB5	CTSE	AARSD1
AAR2	1700049E17Rik1	AARS1	ADGRE2L2*	1700049E17Rik2	ANKRD18A	ANOS1	BPIFB9	CUZD1	AASDH
AARD	1700049E17Rik2	AARS2	ADGRE2L3*	1700054O19Rik	ANKRD18B	APOBEC3B	BTNL1	CXCL5	AASDHPPT
AARS1	1700054O19Rik	AARSD1	ADGRE3L*	1700056E22Rik	ANKRD20A1	APOL2	BTNL10	CYP11B1	AASS
AARS2	1700056E22Rik	AASDH	ADH6L*	1700057G04Rik	ANKRD30A	APOL3	BTNL4	DMRTC1	AATF
AARSD1	1700057G04Rik	AASDHPPT	ALPIL1*	1700065D16Rik	ANKRD30B	AQP1	CDIPTOS	DMRTC1B	AATK
AASDH	1700065D16Rik	AASS	ALPIL2*	1700071K01Rik	ANKRD30BL	AQP10	CETN4	DPY19L1	ABAT
AASDHPPT	1700071K01Rik	AATF	AMACR-SLC45A2*	1700109H08Rik	ANKRD36	ARGFX	CLEC2M	EID2B	ABCA1
AASS	1700109H08Rik	AATK	AMY2BL1*	1700123K08Rik	ANKRD36B	ARHGAP11A-SCG5	CMAH	EQTN	ABCA12
AATF	1700123K08Rik	ABAT	AMY2BL2*	1700129C05Rik	ANKRD36C	ARPIN-AP3S2	CSN1S2	FAM90A1	ABCA13
AATK	1700129C05Rik	ABCA1	AMY2BL3*	1810009A15Rik	ANKRD62	ARSD	CSPG4B	FBLN1	ABCA2
ABAT	1810009A15Rik	ABCA10	ANG2*	1810009J06Rik	ANP32D	ARSF	CST13	FBXW12	ABCA4
ABCA1	1810009J06Rik	ABCA12	ANGP	1810024B03Rik	ANXA8L1	ARSL	CTF2	FOXD4	ABCA5
ABCA12	1810024B03Rik	ABCA13	ANKRD26L1*	1810062G17Rik	APOBEC3A	ATF7-NPFF	CYP2C23	FPR1	ABCA6
ABCA13	1810062G17Rik	ABCA2	ANKRD26L2*	1810065E05Rik	APOBEC3C	ATP5MF-PTCD1	CYP2G1	FPR2	ABCA7
ABCA14	1810065E05Rik	ABCA3	ANKRD26L3*	2010106E10Rik	APOBEC3D	ATP5MJ	DEFB15	FPR3	ABCA8
ABCA15	2010106E10Rik	ABCA4	ANXA2RL*	2010109A12Rik	APOBEC3F	AZU1	DOC2G	GBP7	ABCA9
ABCA16	2010109A12Rik	ABCA5	AOC3L*	2010315B03Rik	APOBEC3G	BCAS4	EIF2S3Y	GSTT2	ABCB1
ABCA2	2010315B03Rik	ABCA6	APRG1	2210418O10Rik	APOBEC3H	BCL2L2-PABPN1	FBXL21	H2BC4	ABCB10
ABCA3	2200002J24Rik	ABCA7	ARA	2300003K06Rik	APOL1	BIVM-ERCC5	FER1L4	HAPLN3	ABCB11
ABCA4	2210418O10Rik	ABCA8	ARB2B	2310002L09Rik	APOL4	BOLA2-SMG1P6	FMO13	HSD3B2	ABCB4
ABCA5	2300003K06Rik	ABCA9	ARGFXL1*	2310034C09Rik	APOL5	BORCS8-MEF2B	FMO6	HSPA1A	ABCB5
ABCA6	2310002L09Rik	ABCB1	ARHGAP20L*	2310057N15Rik	AQP12A	C10orf95	GKN3	HUS1B	ABCB6
ABCA7	2310034C09Rik	ABCB10	ARPP19Ps*	2310061N02Rik	AQP7B	C17orf113	Gm19410	IDI2	ABCB7
ABCA8	2310057N15Rik	ABCB11	ARSFL*	2310079G19Rik	ARHGAP11B	C19orf73	Gm20721	IFIT1B	ABCB8
ABCA9	2310061N02Rik	ABCB4	ATP5MC1L*	2410137M14Rik	ARHGEF35	C2orf15	GPR141B	IFNL2	ABCB9
ABCB1	2310079G19Rik	ABCB5	ATP5MJL2*	2410141K09Rik	ARL17A	C2orf92	GPR148L*	IGFL3	ABCC1
ABCB10	2410137M14Rik	ABCB6	ATP5PDL*	2510022D24Rik	ARL17B	C4BPA	GSTT3	IGLL1	ABCC10
ABCB11	2410141K09Rik	ABCB7	BEAN1L*	2610008E11Rik	ARMCX5-GPRASP2	C4BPB	GULO	IRGM	ABCC12
ABCB1L1*	2510022D24Rik	ABCB8	BTN1A1L1*	2610042L04Rik	ARMS2	CALHM3	GVIN1	ITLN1	ABCC2
ABCB1L2*	2610008E11Rik	ABCB9	BTN1A1L2*	2610318N02Rik	ARPC4-TTLL3	CARD8	HTR5B	KCNK18	ABCC3
ABCB4	2610042L04Rik	ABCC1	BTN1A1L3*	2610524H06Rik	ARSH	CASP10	HYAL6	KLRC2	ABCC4
ABCB5	2610318N02Rik	ABCC10	BTN1A1L4*	2700062C07Rik	ASAH2B	CBY3	KIF28	KLRC3	ABCC5
ABCB6	2610524H06Rik	ABCC11	BTN1A1L5*	2700097O09Rik	ASDURF	CCDC74B	KLRA1	KRTAP15-1	ABCC6
ABCB7	2700062C07Rik	ABCC12	BTNL10L*	2810021J22Rik	ATAD3C	CCL14	LCN5	KRTAP19-4	ABCC8
ABCB8	2700097O09Rik	ABCC2	BTNL4L*	2810039B14Rik	ATP11AUN	CCL16	MAGEA13	L3MBTL4	ABCC9
ABCB9	2810021J22Rik	ABCC3	C1GALT1C1L2*	2810408B13Rik	ATP6V1G2-DDX39B	CCL23	MBL1	LCE3A	ABCD1
ABCC1	2810039B14Rik	ABCC4	C3L*	3300002I08Rik	ATXN3L	CCL26	MGAT4E	LCE3E	ABCD2
ABCC10	2810408B13Rik	ABCC5	C4BPAL1*	4930449I24Rik	BAGE2	CCL3L1	MOXD2	LIPF	ABCD3
ABCC11	3300002I08Rik	ABCC6	C4BPAL2*	4930503E14Rik	BLID	CCNI2	MROH3	MAGEE1	ABCD4
ABCC12	4930449I24Rik	ABCC8	C4BPAL3*	4930519L02Rik	BOLA2B	CD1A	MROH4	MMP10	ABCE1
ABCC13	4930503E14Rik	ABCC9	C4orf3L*	4930522L14Rik	BTN2A1	CD1B	MSLNL	MRGPRE	ABCF1
ABCC2	4930519L02Rik	ABCD1	C6orf58L1*	4930555G01Rik	BTN3A1	CD1D	NDUFV3	MS4A3	ABCF2
ABCC3	4930522L14Rik	ABCD2	C6orf58L2*	4930564C03Rik	BTN3A2	CD1E	NEPN	MTRNR2L7	ABCF3
ABCC4	4930555G01Rik	ABCD3	CASP15	4930595M18Rik	BTN3A3	CD300H	NGP	MUC17	ABCG1
ABCC4L1*	4930564C03Rik	ABCD4	CBR1L1*	4933402N22Rik	BTNL3	CD58	NRADD	MUCL1	ABCG2
ABCC4L2*	4930595M18Rik	ABCE1	CBR1L2*	4933421I07Rik	BTNL8	CDK3	PATE5	NAT2	ABCG4
ABCC4L3*	4933402N22Rik	ABCF1	CBR1L3*	4933423P22Rik	BUB1B-PAK6	CEACAM21	PCDHB18	NAT8B	ABCG5
ABCC4L4*	4933421I07Rik	ABCF2	CBR1L4*	5031410I06Rik	C11orf21	CFAP92	PCDHGB8	NHLH2	ABCG8
ABCC4L5*	4933423P22Rik	ABCF2-H2BK1	CBR2*	5430430B14Rik	C1GALT1C1L	CFHR2	PDCD2L	NLRC4	ABHD1
ABCC4L6*	5031410I06Rik	ABCF3	CCDC162*	5730507C01Rik	C1orf210	CHI3L2	PRORSD1	OAS3	ABHD10
ABCC4L7*	5430430B14Rik	ABCG1	CCDC170L*	6030426L16Rik	C1QTNF9B	CHIAP2	PRSS34	PACSIN3	ABHD11
ABCC5	5730507C01Rik	ABCG2	CCL3L2*	6720489N17Rik	C8orf44-SGK3	CHURC1-FNTB	PRSS47	PATE4	ABHD12
ABCC6	6030426L16Rik	ABCG4	CD15	8030474K03Rik	C9orf163	CIMIP3	PTPRV	PLA2G4C	ABHD12B
ABCC8	6720489N17Rik	ABCG5	CD163L2*	9030025P20Rik	CALML6	CKLF-CMTM1	RECK	PLSCR3	ABHD13
ABCC9	8030474K03Rik	ABCG8	CD163L3*	9030624G23Rik	CARD16	CLCA2	SAA3	PRG2	ABHD14A
ABCD1	9030025P20Rik	ABHD1	CD163L4*	9130019O22Rik	CARD18	CLDN25	SEC1	PRH1	ABHD14B
ABCD2	9030624G23Rik	ABHD10	CD164L3*	9330182O14Rik	CASP5	CLEC17A	SECTM1A	PROZ	ABHD15
ABCD3	9130019O22Rik	ABHD11	CD1AL*	9430007A20Rik	CBLL2	CLEC19A	SLC23A4	PRR23A	ABHD16A
ABCD4	9330182O14Rik	ABHD12	CD300CL*	9530053A07Rik	CCDC140	CLEC2B	SLC26A10	RBM43	ABHD16B
ABCE1	9430007A20Rik	ABHD12B	CD300LFL*	9930111J21Rik1	CCDC144A	CLEC2D	SMIM18	RHD	ABHD17A
ABCF1	9530053A07Rik	ABHD13	CD36L1*	9930111J21Rik2	CCDC144NL	CLIC2	SSPO	SAMD9L	ABHD17B
ABCF2	9930111J21Rik1	ABHD14A	CD46L*	A030003K21Rik	CCDC169-SOHLH2	COL21A1	SULTD1	SEC14L4	ABHD17C
ABCF2-H2BK1	9930111J21Rik2	ABHD14A-ACY1	CD48L*	A030005K14Rik	CCL13	COMMD3-BMI1	TAAR3	SEMG1	ABHD18
ABCF3	A030003K21Rik	ABHD14B	CD57*	A030005L19Rik	CCL15	CORO7-PAM16	TAAR4	SERPINA10	ABHD2
ABCG1	A030005K14Rik	ABHD15	CD68L1*	A030014E15Rik	CCL18	CR1	TAS2R134	SERPINA9	ABHD3
ABCG2	A030005L19Rik	ABHD16A	CD84L*	A430033K04Rik	CCL3L3	CSN1S1	TAS2R143	SLC25A18	ABHD4
ABCG4	A030014E15Rik	ABHD16B	CEACAM1L*	A530064D06Rik	CCL4L1	CST11	TCP11L2	SLC7A13	ABHD5
ABCG5	A1BG	ABHD17A	CEACAM21L*	A630023A22Rik	CCL4L2	CT47B1	TDH	SLFN5	ABHD6
ABCG8	A1CF	ABHD17B	CEACAM5L*	AA623943	CCL7	CT55	THA1	SPATA31A1	ABHD8
ABHD1	A2M	ABHD17C	CEACAM6L*	Aadacl2fm1	CCZ1B	CT83	TMPRSS11G*	SPATA31C1	ABI1
ABHD10	A3GALT2	ABHD18	CENPBD1*	Aadacl2fm2	CD1C	CTRB2	TRCG1	SPINT3	ABI2
ABHD11	A430033K04Rik	ABHD2	CES1L1*	Aadacl2fm3	CD300LD	CTSV	TRIM80	SSTR4	ABI3
ABHD12	A4GALT	ABHD3	CHCHD2L2*	ABCA17	CD8B2	CXCL6	URAH	TAS2R14	ABI3BP
ABHD12B	A4GNT	ABHD4	CHIAL1*	Abcb1b	CD99P1	CXCL8	VAMP9	TCEAL5	ABITRAM
ABHD13	A530064D06Rik	ABHD5	CIMAP3L*	Abcg3	CDC14C	CXorf49	VMN1R233	TPSAB1	ABL1
ABHD14A	A630023A22Rik	ABHD6	CITED4L*	Acaa1b	CDK11A	CXorf49B	VNN3	TPSG1	ABL2
ABHD14A-ACY1	AA623943	ABHD8	CL46L*	Acat3	CDRT15L2	CXorf51A	VTCN1	TPTE	ABLIM1
ABHD14B	AAAS	ABI1	CLCA4L*	Acot10	CDY1	CYP2B6	WAP	TREML4	ABLIM2
ABHD15	AACS	ABI2	CLDN1L*	Acot3	CDY2A	CYP2C18	WDR95	TRGC2	ABLIM3
ABHD16A	AADAC	ABI3	CLDN34L1*	Acot5	CDY2B	CYP2J2	ZFP160	TRIM61	ABO
ABHD16B	AADACL2	ABI3BP	CLDN34L2*	Acsm2	CEACAM3	CYP4A11	ZNF271*	TYMP	ABR
ABHD17A	Aadacl2fm1	ABITRAM	CLDN34L3*	Adam24	CEACAM4	CYP4F2		UCP1	ABRA
ABHD17B	Aadacl2fm2	ABL1	CLDN34L4*	Adam25	CEACAM6	CYP4F3		UGT1A7	ABRACL
ABHD17C	Aadacl2fm3	ABL2	CLEC12BL*	Adam26a	CEACAM7	DBF4B		UGT1A9	ABRAXAS1
ABHD18	AADACL3	ABLIM1	CLEC2DL1*	Adam26b	CEACAM8	DCAF16		UPK3BL1	ABRAXAS2
ABHD2	AADACL4	ABLIM2	CLEC2DL2*	Adam34	CELA2B	DDX53		WAPL	ABT1
ABHD3	AADAT	ABLIM3	CLEC2GL1*	Adam39	CELA3A	DEFB104A		WFDC10A	ABTB1
ABHD4	AAGAB	ABO	CLEC7AL1*	Adam6a	CENPS-CORT	DEFB105A		WFDC12	ABTB2
ABHD5	AAK1	ABR	CLEC7AL2*	Adam6b	CFAP58-DT	DEFB107A		ZIK1	ABTB3
ABHD6	AAMDC	ABRA	CLECL1	Agtr1b	CFC1	DEFB108B		ZKSCAN3	ACAA1
ABHD8	AAMP	ABRACL	CLIC1L*	Ahcyl	CFHR4	DEFB110		ZNF426	ACAA2
ABI1	AANAT	ABRAXAS1	COL6A4*	Akr1b7	CFHR5	DEFB112		ZNF551	ACACA
ABI2	AAR2	ABRAXAS2	COMMD9L*	Akr1c12	CHRFAM7A	DEFB113		ZNF597	ACACB
ABI3	AARD	ABT1	COX6B1L*	Akr1c14	CHST5	DEFB114		ZNF707	ACAD10
ABI3BP	AARS1	ABTB1	CPL	Akr1c18	CKMT1B	DEFB116		ZNF780B	ACAD11
ABITRAM	AARS2	ABTB2	CRIP1L*	Akr1c19	CLC	DEFB121		ZNF799	ACAD8
ABL1	AARSD1	ABTB3	CRNDE	Akr1c21	CLEC10A	DEFB124		ZP1	ACAD9
ABL2	AASDH	ACAA1	CRPL1*	Akr1c6	CLEC18B	DEFB127		ZSCAN1	ACADL
ABLIM1	AASDHPPT	ACAA2	CRSP3*	Aldh1a7	CLEC18C	DEFB131A		ZSCAN18	ACADM
ABLIM2	AASS	ACACA	CSF2RAL1*	Aldoart2	CLEC2A	DEFB133			ACADS
ABLIM3	AATF	ACACB	CSF2RAL2*	Amd2	CLEC4C	DEFB134			ACADSB
ABO	AATK	ACAD10	CST15*	Amy2a1	CLEC4M	DEFB136			ACADVL
ABR	ABAT	ACAD11	CSTAL*	Amy2a2	CLEC6A	DEFB4A			ACAN
ABRA	ABCA1	ACAD8	CTRB2L*	Amy2a3	CLPSL1	DEPDC4			ACAP1
ABRACL	ABCA12	ACAD9	CTSGL*	Amy2a4	CLTCL1	DHRS12			ACAP2
ABRAXAS1	ABCA13	ACADL	CUL7L*	Amy2a5	CNPY3-GNMT	DIRAS3			ACAP3
ABRAXAS2	ABCA14	ACADM	CUPIN1	Ang2	CNTNAP3B	DIRC1			ACAT1
ABT1	ABCA15	ACADS	CXorf51AL*	Ang3	CNTNAP3C	DPRX			ACAT2
ABTB1	ABCA16	ACADSB	CYBBL*	Ang4	CRIPTO3	DUXA			ACBD3
ABTB2	ABCA17	ACADVL	CYM*	Ang5	CSH1	DUXB			ACBD4
ABTB3	ABCA2	ACAN	CYP19A2*	Ang6	CSH2	EFNA4-EFNA3			ACBD5
ACAA1	ABCA4	ACAP1	CYP19A3*	Ankrd48	CSHL1	ENOSF1			ACBD6
ACAA2	ABCA5	ACAP2	CYP2A19	Anxa2r2	CSNK1A1L	EPPIN-WFDC6			ACBD7
ACACA	ABCA6	ACAP3	CYP2B6B*	Aoc1l1	CST1	ERAP2			ACCS
ACACB	ABCA7	ACAT1	CYP2C19L	Aoc1l3	CST2	ETV7			ACCSL
ACAD10	ABCA8	ACAT2	CYP2C293*	Apoc2l	CST4	EYS			ACD
ACAD11	ABCA9	ACBD3	CYP2C301*	Apol10a	CST5	FAAH2			ACE
ACAD8	ABCB1	ACBD4	CYP2C33*	Apol10b	CST9	FAM111B			ACE2
ACAD9	ABCB10	ACBD5	CYP2C42	Apol11a	CT45A1	FAM200B			ACER1
ACADL	ABCB11	ACBD6	CYP2C49	Apol11b	CT45A10	FAM200C			ACER2
ACADM	Abcb1b	ACBD7	CYP2J2L1*	Apol7a	CT45A2	FAM246C			ACER3
ACADS	ABCB4	ACCS	CYP2J2L2*	Apol7b	CT45A3	FAM47E-STBD1			ACHE
ACADSB	ABCB5	ACCSL	CYP2J2L3*	Apol7c	CT45A5	FBN3			ACIN1
ACADVL	ABCB6	ACD	CYP2J2L4*	Apol7d	CT45A6	FCAR			ACKR1
ACAN	ABCB7	ACE	CYP3A22	Apol7e	CT45A7	FCGR2A			ACKR2
ACAP1	ABCB8	ACE2	CYP3A227	Apol8	CT45A8	FCGR3A			ACKR3
ACAP2	ABCB9	ACER1	CYP3A29*	Apol9a	CT45A9	FCRL3			ACKR4
ACAP3	ABCC1	ACER2	CYP3A39*	Apol9b	CT47A1	FCRL4			ACLY
ACAT1	ABCC10	ACER3	CYP3A46*	Art2a	CT47A10	FMC1-LUC7L2			ACMSD
ACAT2	ABCC12	ACHE	CYP4A21	Art2b	CT47A11	FOXD4L1			ACO1
ACBD3	ABCC2	ACIN1	CYP4A21L2	Arxes1	CT47A12	FPGT-TNNI3K			ACO2
ACBD4	ABCC3	ACKR1	CYP4A23*	AV320801	CT47A2	FRMD1			ACOD1
ACBD5	ABCC4	ACKR2	CYP4A24	AW146154	CT47A3	FUT3			ACOT1
ACBD6	ABCC5	ACKR3	CYP4A24L*	B020011L13Rik	CT47A4	FXYD6-FXYD2			ACOT11
ACBD7	ABCC6	ACKR4	CYP4F3L1*	B230307C23Rik	CT47A5	GARIN6			ACOT12
ACCS	ABCC8	ACLY	CYP4F3L2*	B430306N03Rik	CT47A6	GAU			ACOT13
ACCSL	ABCC9	ACMSD	CYP4F3L3*	BC024063	CT47A7	GBA3			ACOT4
ACD	ABCD1	ACO1	CYP4F3L4*	BC051070	CT47A8	GCNA			ACOT6
ACE	ABCD2	ACO2	CYP4F3L5	BC053393	CT47A9	GET1-SH3BGR			ACOT7
ACE2	ABCD3	ACOD1	CYP4F55*	Bcl2a1a	CTAGE1	GIMAP2			ACOT8
ACE3	ABCD4	ACOT1	CYP4F56*	Bcl2a1b	CXorf51B	GK3			ACOT9
ACER1	ABCE1	ACOT11	CYP4X1L*	Bcl2a1c	CYP27C1	GLI4			ACOX1
ACER2	ABCF1	ACOT12	DCAF8L2*	Bglap2	CYP2A13	GLYATL2			ACOX2
ACER3	ABCF2	ACOT13	DCN1	Bglap3	CYP2A6	GNLY			ACOX3
ACHE	ABCF3	ACOT2	DDX3	Brcc3dc	CYP2A7	GNRH2			ACOXL
ACIN1	ABCG1	ACOT4	DEFB108L*	Btbd35f1	CYP2C19	GPATCH1			ACP1
ACKR1	ABCG2	ACOT6	DEFB122	Btbd35f10	CYP2C8	GPR32			ACP2
ACKR2	Abcg3	ACOT7	DNAJC19L*	Btbd35f11	CYP2C9	GPR75-ASB3			ACP3
ACKR3	ABCG4	ACOT8	DNAJC4L*	Btbd35f12	CYP2D7	GRK7			ACP4
ACKR4	ABCG5	ACOT9	DPH3L*	Btbd35f13	CYP3A4	GSDMB			ACP5
ACLY	ABCG8	ACOX1	DPPA3L*	Btbd35f14	CYP3A43	GSTA3			ACP6
ACMSD	ABHD1	ACOX2	E230025N22Rik	Btbd35f15	CYP3A5	GUCY2D			ACP7
ACNAT1	ABHD10	ACOX3	EEF1A1L*	Btbd35f16	CYP3A7	GVQW3			ACR
ACNAT2	ABHD11	ACOXL	EEF1B2L*	Btbd35f17	CYP3A7-CYP3A51P	GYG2			ACRBP
ACO1	ABHD12	ACP1	EIF4BL*	Btbd35f18	CYP4A22	GZMH			ACRV1
ACO2	ABHD12B	ACP2	ENSSSCG00000031328	Btbd35f19	CYP4F11	GZMM			ACSBG1
ACOD1	ABHD13	ACP3	ENSSSCG00000040223	Btbd35f2	CYP4F12	H2AC1			ACSBG2
ACOT1	ABHD14A	ACP4	ENSSSCG0000045589	Btbd35f20	CYP4F8	H2AC11			ACSF2
ACOT11	ABHD14B	ACP5	EOLA1L1*	Btbd35f21	CYP4Z1	H2AC12			ACSF3
ACOT12	ABHD15	ACP6	ERVV-2	Btbd35f22	DAOA	H2AC16			ACSL1
ACOT13	ABHD16A	ACP7	ETDAL*	Btbd35f23	DAZ1	H2AC17			ACSL3
ACOT4	ABHD16B	ACR	FABP3L1*	Btbd35f24	DAZ2	H2AC6			ACSL4
ACOT4L*	ABHD17A	ACRBP	FABP3L2*	Btbd35f25	DAZ3	H2BC5			ACSL5
ACOT6	ABHD17B	ACRV1	FABP7L*	Btbd35f26	DAZ4	H4C12			ACSL6
ACOT7	ABHD17C	ACSBG1	FAM170AL*	Btbd35f27	DCAF4L1	HERC5			ACSM3
ACOT8	ABHD18	ACSBG2	FAM60AL*	Btbd35f28	DCAF4L2	HHLA2			ACSM4
ACOT9	ABHD2	ACSF2	FAUL*	Btbd35f29	DCAF8L1	HOXB-AS3			ACSM5
ACOX1	ABHD3	ACSF3	FFAR2L*	Btbd35f3	DCANP1	HSFX1			ACSS1
ACOX2	ABHD4	ACSL1	FMO5L*	Btbd35f30	DCD	HSFX2			ACSS2
ACOX3	ABHD5	ACSL3	FOLR1L*	Btbd35f4	DDX11L2	HSFX3			ACSS3
ACOXL	ABHD6	ACSL4	FSIP2L*	Btbd35f5	DDX60L	HSFX4			ACTA1
ACP1	ABHD8	ACSL5	FTH1L1*	Btbd35f6	DEFA1	HSPE1-MOB4			ACTA2
ACP2	ABI1	ACSL6	FTH1L3*	Btbd35f7	DEFA1B	HTR1E			ACTB
ACP3	ABI2	ACSM1	FTH1L4*	Btbd35f8	DEFA3	HTR3C			ACTBL2
ACP4	ABI3	ACSM2A	FTH1L5*	Btbd35f9	DEFA5	HTR3E			ACTC1
ACP5	ABI3BP	ACSM2B	FTH1L6*	Btf3l4b	DEFA6	ICAM3			ACTG1
ACP6	ABITRAM	ACSM3	FTHL17L1*	C19orf48	DEFB103B	IFI6			ACTG2
ACP7	ABL1	ACSM4	FTLL1*	C1s2	DEFB104B	IFIT5			ACTL10
ACR	ABL2	ACSM5	GALPL*	C20orf27	DEFB105B	IFNAR2-IL10RB			ACTL6A
ACRBP	ABLIM1	ACSM6	GBP2L*	Calr4	DEFB106A	IFNL1			ACTL6B
ACRV1	ABLIM2	ACSS1	GBP6L*	Casp11	DEFB106B	IFNL4			ACTL7A
ACSBG1	ABLIM3	ACSS2	GCNT2L1*	CBR2	DEFB107B	IFNW1			ACTL7B
ACSBG2	ABO	ACSS3	GCNT2L2*	Ccl12	DEFB108A	IGHA1			ACTL8
ACSF2	ABR	ACTA1	GIMAP1L*	Ccl6	DEFB132	IGLL5			ACTL9
ACSF3	ABRA	ACTA2	GKL*	Ccl7	DEFB4B	IGSF22			ACTN1
ACSL1	ABRACL	ACTB	GLB1L2L*	Ccl9	DGCR6	IL17REL			ACTN2
ACSL3	ABRAXAS1	ACTBL2	GLYATL	CCR1L1	DHFR2	IL26			ACTN3
ACSL4	ABRAXAS2	ACTC1	GMCL1L2*	Cd1d2	DHRS4L1	IL32			ACTN4
ACSL5	ABT1	ACTG1	GMCL1L3*	Cd200r2	DHRS4L2	IL37			ACTR10
ACSL6	ABTB1	ACTG2	GMCL1L4*	Cd200r3	DNAJC25-GNG10	ISY1-RAB43			ACTR1A
ACSM2A	ABTB2	ACTL10	GMLL*	Cd209a	DUS4L-BCAP29	ITLN2			ACTR1B
ACSM2B	ABTB3	ACTL6A	GNRHR2*	Cd209b	DUX1	KIF25			ACTR2
ACSM3	ACAA1	ACTL6B	GPAT2L*	Cd209d	DUX4	KIR2DL5A			ACTR3
ACSM4	Acaa1b	ACTL7A	GPD1L2*	Cd209e	EBLN2	KLRF1			ACTR3B
ACSM5	ACAA2	ACTL7B	GPR183L*	Cd209f	EIF5AL1	KRBOX4			ACTR5
ACSS1	ACACA	ACTL8	GPR199	Cd209g	ELOA2	KRTAP1-1			ACTR6
ACSS2	ACACB	ACTL9	GPR79	Cd300c2	EOLA2	KRTAP1-3			ACTR8
ACSS3	ACAD10	ACTN1	GRHPRL*	Cdc5lrt1	ERV3-1	KRTAP1-4			ACTRT1
ACTA1	ACAD11	ACTN2	GSTM4L1	Cdc5lrt10	ERV3-1-ZNF117	KRTAP10-12			ACTRT2
ACTA2	ACAD8	ACTN3	GSTM4L2*	Cdc5lrt4	ERVFC1	KRTAP10-7			ACTRT3
ACTB	ACAD9	ACTN4	GSTP1L1*	Cdc5lrt5	ERVFRD-1	KRTAP10-8			ACVR1
ACTBL2	ACADL	ACTR10	GSTP1L2*	Cdc5lrt6	ERVH48-1	KRTAP12-1			ACVR1B
ACTC1	ACADM	ACTR1A	GVIN1L1*	Cdc5lrt7	ETDB	KRTAP12-2			ACVR1C
ACTE1	ACADS	ACTR1B	GVIN1L2*	Cdc5lrt8	ETDC	KRTAP13-2			ACVR2A
ACTG1	ACADSB	ACTR2	GZMAL*	Cdc5lrt9	EVPLL	KRTAP13-3			ACVR2B
ACTG2	ACADVL	ACTR3	H2AC10	Cdhr18	F8A3	KRTAP13-4			ACVRL1
ACTL10	ACAN	ACTR3B	H2AC16L*	Ceacam10	FAM138B	KRTAP19-5			ACY1
ACTL11	ACAP1	ACTR3C	H2AC6L1*	Ceacam12	FAM156A	KRTAP19-7			ACY3
ACTL6A	ACAP2	ACTR5	H2AC6L2*	Ceacam15	FAM156B	KRTAP2-4			ACYP1
ACTL6B	ACAP3	ACTR6	HBBL1*	Ceacam17	FAM157A	KRTAP20-2			ACYP2
ACTL7A	ACAT1	ACTR8	HBBL2*	Ceacam2	FAM157B	KRTAP21-1			ADA
ACTL7B	ACAT2	ACTRT1	HBBL3*	Ceacam5l2	FAM218A	KRTAP21-2			ADAD1
ACTL8	Acat3	ACTRT2	HIBADHL*	Ceacam9	FAM246A	KRTAP22-1			ADAD2
ACTL9	ACBD3	ACTRT3	HIGD2AL*	Ces1b	FAM246B	KRTAP4-1			ADAL
ACTN1	ACBD4	ACVR1	HMGA2L*	Ces1c	FAM25C	KRTAP4-5			ADAM10
ACTN2	ACBD5	ACVR1B	HMGN1L*	Ces1e	FAM25G	KRTAP4-7			ADAM11
ACTN3	ACBD6	ACVR1C	HNRNPKL*	Ces1f	FAM47B	KRTAP4-8			ADAM12
ACTN4	ACBD7	ACVR2A	HP-20	Ces1g	FAM87A	KRTAP5-10			ADAM15
ACTR10	ACCS	ACVR2B	HP-25-1*	Ces1h	FAM90A10	KRTAP5-11			ADAM17
ACTR1A	ACCSL	ACVRL1	HP-25-2*	Ces2a	FAM90A11	KRTAP5-2			ADAM18
ACTR1B	ACD	ACY1	HSD17B3L*	Ces2b	FAM90A12	KRTAP5-3			ADAM19
ACTR2	ACE	ACY3	HSF2BPL*	Ces2e	FAM90A13	KRTAP5-5			ADAM1A
ACTR3	ACE2	ACYP1	HSF4-NOL3*	Ces2f	FAM90A14	KRTAP5-6			ADAM1B
ACTR3B	ACE3	ACYP2	HSPB11L*	Ces2g	FAM90A15	KRTAP5-8			ADAM2
ACTR3L*	ACER1	ADA	IDI1L*	Ces3a	FAM90A16	KRTAP6-1			ADAM20
ACTR5	ACER2	ADA2	IFIT1L1*	Cfhr4	FAM90A17	KRTAP6-2			ADAM21
ACTR6	ACER3	ADAD1	IFITM1L1*	Chi3l5	FAM90A18	KRTAP6-3			ADAM22
ACTR8	ACHE	ADAD2	IFITM1L2*	Chi3l6	FAM90A19	KRTAP9-2			ADAM23
ACTRT1	ACIN1	ADAL	IFITM1L3*	Chi3l7	FAM90A20	KRTAP9-3			ADAM28
ACTRT2	ACKR1	ADAM10	IFNA11	Chil3	FAM90A22	KRTAP9-4			ADAM29
ACTRT3	ACKR2	ADAM11	IFNAW*	Chil4	FAM90A23	KRTAP9-7			ADAM30
ACVR1	ACKR3	ADAM12	IFND1	Chil5	FAM90A24	LCE1D			ADAM32
ACVR1B	ACKR4	ADAM15	IFND10*	Chil6	FAM90A25P	LCE1E			ADAM33
ACVR1C	ACLY	ADAM17	IFND11	Chmp1b2	FAM90A26	LCE2A			ADAM5
ACVR2A	ACMSD	ADAM18	IFND11Ps2*	Clca3a1	FAM90A3	LCE2B			ADAM7
ACVR2B	ACNAT1	ADAM19	IFND2	Clca3a2	FAM90A5	LCE4A			ADAM8
ACVRL1	ACNAT2	ADAM1A	IFND2L*	Clca3b	FAM90A7	LCE7A			ADAM9
ACY1	ACO1	ADAM1B	IFND3	Clca4a	FAM90A8	LCNL1			ADAMDEC1
ACY3	ACO2	ADAM2	IFND4	Clca4b	FAM90A9	LGALS13			ADAMTS1
ACYP1	ACOD1	ADAM20	IFND5	Cldn13	FAM9A	LGALS7B			ADAMTS10
ACYP2	ACOT1	ADAM21	IFND6*	Cldn34b1	FCGR2C	LILRA6			ADAMTS12
ADA	Acot10	ADAM22	IFND7*	Cldn34b2	FCGR3B	LINC00467			ADAMTS13
ADA2	ACOT11	ADAM23	IFND8	Cldn34b3	FCRL2	LIPJ			ADAMTS14
ADAD1	ACOT12	ADAM28	IFND9	Cldn34b4	FGFBP2	LOC100996750			ADAMTS15
ADAD2	ACOT13	ADAM29	IFNL3L*	Cldn34c1	FOLH1B	LOC101059915			ADAMTS16
ADAL	ACOT2	ADAM30	IFNW2*	Cldn34c2	FOXD4L3	LOC107987425			ADAMTS17
ADAM10	Acot3	ADAM32	IFNW3*	Cldn34c3	FOXD4L4	LOC112267897			ADAMTS18
ADAM11	ACOT4	ADAM33	IFNW4	Cldn34c4	FOXD4L6	LOC124906765			ADAMTS19
ADAM12	Acot5	ADAM5	IFNW5*	Cldn34c5	FUT5	LOC124909293			ADAMTS2
ADAM15	ACOT6	ADAM6	IFNW6*	Cldn34c6	FUT6	LOC128706665			ADAMTS20
ADAM17	ACOT7	ADAM7	IFNW7*	Cldn34d	GAS5	LOC400499			ADAMTS3
ADAM18	ACOT8	ADAM8	IFNW8*	Clec2d	GBP3	LOC647264			ADAMTS4
ADAM19	ACOT9	ADAM9	IGH	Clec2e	GH2	LRRC61			ADAMTS5
ADAM1A	ACOX1	ADAMDEC1	IGLL1L1*	Clec2f	GIMAP1-GIMAP5	LY6G6F-LY6G6D			ADAMTS6
ADAM1B	ACOX2	ADAMTS1	IL15L*	Clec2g	GLUD2	LY6L			ADAMTS7
ADAM2	ACOX3	ADAMTS10	IL1B2*	Clec2h	GLYATL1	MAP1LC3C			ADAMTS8
ADAM20	ACOXL	ADAMTS12	IL3L2*	Clec2i	GLYATL1B	MCHR2			ADAMTS9
ADAM20L1*	ACP1	ADAMTS13	IL4I1L*	Clec2j	GMCL2	MGAM2			ADAMTSL1
ADAM20L2*	ACP2	ADAMTS14	INTS6L2*	Clec4a2	GOLGA6A	MIURF			ADAMTSL2
ADAM20L3*	ACP3	ADAMTS15	IQCJ-SCHIP1	Clec4a3	GOLGA6B	MLDHR			ADAMTSL3
ADAM20L4*	ACP4	ADAMTS16	IRF10*	Clec4a4	GOLGA6C	MLN			ADAMTSL4
ADAM20L5*	ACP5	ADAMTS17	IRF4L*	Clec4b1	GOLGA6D	MLNR			ADAMTSL5
ADAM20L6*	ACP6	ADAMTS18	IRGCL*	Clec4b2	GOLGA6L1	MNDA			ADAP1
ADAM21	ACP7	ADAMTS19	IRS3*	Clec4n	GOLGA6L10	MOGAT3			ADAP2
ADAM21L*	ACR	ADAMTS2	ITLN2L1*	Cma2	GOLGA6L19	MPV17L-BMERB1			ADAR
ADAM22	ACRBP	ADAMTS20	ITLN2L2*	Cmtm2b	GOLGA6L2	MRE11			ADARB1
ADAM23	ACRV1	ADAMTS3	ITLN2L3*	COL6A4	GOLGA6L22	MS4A6A			ADARB2
ADAM28	ACSBG1	ADAMTS4	ITLN2L4*	COX2	GOLGA6L24	MSANTD3-TMEFF1			ADAT1
ADAM29	ACSBG2	ADAMTS5	KDM1BL*	COX3	GOLGA6L25	MT-RNR1*			ADAT2
ADAM30	ACSF2	ADAMTS6	KIR2DL1*	Csprs	GOLGA6L26	MT-RNR2			ADAT3
ADAM32	ACSF3	ADAMTS7	KLF17L*	Cst10	GOLGA6L4	MT2A			ADCK1
ADAM33	ACSL1	ADAMTS8	KLRC1L*	Cst12	GOLGA6L6	MTMR8			ADCK2
ADAM3A	ACSL3	ADAMTS9	KLRD1L*	Cstdc2	GOLGA6L7	MTRNR2L8			ADCK5
ADAM3B	ACSL4	ADAMTSL1	KLRHL*	Cstdc3	GOLGA6L9	MUC3A			ADCY1
ADAM5	ACSL5	ADAMTSL2	KLRJ1*	Cstdc4	GOLGA8A	MUC7			ADCY10
ADAM7	ACSL6	ADAMTSL3	KRT6AL1*	Cstdc5	GOLGA8B	MXRA5			ADCY2
ADAM8	ACSM1	ADAMTSL4	KRT6AL2*	Cstdc6	GOLGA8F	MYL11			ADCY3
ADAM9	Acsm2	ADAMTSL5	KRT6AL3*	Cstdc7	GOLGA8G	MYL5			ADCY4
ADAMDEC1	ACSM3	ADAP1	KRT81L1*	Ctla2a	GOLGA8H	MZT2B			ADCY5
ADAMTS1	ACSM4	ADAP2	KRTAP10-12L1*	Ctla2b	GOLGA8J	NANOGNB			ADCY6
ADAMTS10	ACSM5	ADAR	KRTAP10-3L1*	Cts7	GOLGA8K	NBPF6			ADCY7
ADAMTS12	ACSS1	ADARB1	KRTAP10-3L2*	Ctsj	GOLGA8M	NCR2			ADCY8
ADAMTS13	ACSS2	ADARB2	KRTAP10-3L3*	Ctsm	GOLGA8N	NCR3			ADCY9
ADAMTS14	ACSS3	ADAT1	KRTAP10-3L4*	Ctsq	GOLGA8O	NEDD8-MDP1			ADCYAP1
ADAMTS15	ACTA1	ADAT2	KRTAP10-6L*	Ctsr	GOLGA8Q	NLRP11			ADCYAP1R1
ADAMTS16	ACTA2	ADAT3	KRTAP10-7L1*	Cxcl15	GOLGA8R	NLRP13			ADD1
ADAMTS17	ACTB	ADCK1	KRTAP10-7L2*	CYCT	GOLGA8S	NLRP7			ADD2
ADAMTS18	ACTBL2	ADCK2	KRTAP10-8L1*	CYM	GOLGA8T	NLRP8			ADD3
ADAMTS19	ACTC1	ADCK5	KRTAP10-8L2*	CYP2A12	GPR148	NOX5			ADGB
ADAMTS2	ACTE1	ADCY1	KRTAP12-1L1*	CYP2A22	GPR42	NPAP1			ADGRA1
ADAMTS20	ACTG1	ADCY10	KRTAP12-1L2*	CYP2A4	GPR78	NPBWR2			ADGRA2
ADAMTS3	ACTG2	ADCY2	KRTAP13-1L1*	CYP2A5	GPR89A	NT5C1B-RDH14			ADGRA3
ADAMTS4	ACTL10	ADCY3	KRTAP2-3L1*	Cyp2ab1	GRAPL	NT5DC4			ADGRB1
ADAMTS5	ACTL11	ADCY4	KRTAP2-4L1*	CYP2B10	GSTM2	NUTM2F			ADGRB2
ADAMTS6	ACTL6A	ADCY5	KRTAP21-1L10*	CYP2B13	GSTM5	OPN1LW			ADGRB3
ADAMTS7	ACTL6B	ADCY6	KRTAP21-1L11*	CYP2B19	GUCA1ANB-GUCA1A	P2RY11			ADGRD1
ADAMTS8	ACTL7A	ADCY7	KRTAP21-1L12*	CYP2B23	GYPB	P2RY8			ADGRE1
ADAMTS9	ACTL7B	ADCY8	KRTAP21-1L13*	Cyp2b9	GYPE	P3R3URF-PIK3R3			ADGRE5
ADAMTSL1	ACTL8	ADCY9	KRTAP21-1L14*	CYP2C29	H2AC13	PAEP			ADGRF1
ADAMTSL2	ACTL9	ADCYAP1	KRTAP21-1L15*	CYP2C37	H2AC15	PAGE2B			ADGRF2
ADAMTSL3	ACTN1	ADCYAP1R1	KRTAP21-1L16*	CYP2C38	H2AC7	PAGE4			ADGRF3
ADAMTSL4	ACTN2	ADD1	KRTAP21-1L17*	CYP2C39	H2AC8	PAGE5			ADGRF4
ADAMTSL5	ACTN3	ADD2	KRTAP21-1L18*	CYP2C40	H4C7	PARP15			ADGRF5
ADAP1	ACTN4	ADD3	KRTAP21-1L19*	CYP2C50	HBD	PCDHA12			ADGRG1
ADAP2	ACTR10	ADGB	KRTAP21-1L2	CYP2C54	HCAR3	PCDHB10			ADGRG2
ADAR	ACTR1A	ADGRA1	KRTAP21-1L20*	CYP2C55	HMHB1	PCDHB11			ADGRG3
ADARB1	ACTR1B	ADGRA2	KRTAP21-1L21*	CYP2C65	HPR	PCDHB15			ADGRG4
ADARB2	ACTR2	ADGRA3	KRTAP21-1L22*	CYP2C66	HTN1	PEAK3			ADGRG5
ADAT1	ACTR3	ADGRB1	KRTAP21-1L23*	CYP2C67	HTN3	PHOSPHO2-KLHL23			ADGRG6
ADAT2	ACTR3B	ADGRB2	KRTAP21-1L24*	CYP2C68	HTR3D	PI3			ADGRG7
ADAT3	ACTR5	ADGRB3	KRTAP21-1L25*	CYP2C69	HULC	PLAAT4			ADGRL1
ADCK1	ACTR6	ADGRD1	KRTAP21-1L3*	Cyp2c70	Human	PLEKHG4B			ADGRL2
ADCK2	ACTR8	ADGRD2	KRTAP21-1L4*	CYP2D10	IFI27L1	PMF1-BGLAP			ADGRL3
ADCK5	ACTRT1	ADGRE1	KRTAP21-1L5*	CYP2D11	IGFL1	PNLIPRP3			ADGRL4
ADCY1	ACTRT2	ADGRE2	KRTAP21-1L6*	CYP2D12	IGFL2	PNPLA4			ADGRV1
ADCY10	ACTRT3	ADGRE3	KRTAP21-1L7*	CYP2D22	IGFL4	POC1B-GALNT4			ADH1C
ADCY2	ACVR1	ADGRE5	KRTAP21-1L8*	CYP2D26	INE1	POM121C			ADH4
ADCY3	ACVR1B	ADGRF1	KRTAP21-1L9*	CYP2D34	INS-IGF2	PPAN-P2RY11			ADH5
ADCY4	ACVR1C	ADGRF2	KRTAP22-1L1*	CYP2D40	INSL4	PRAME			ADH7
ADCY5	ACVR2A	ADGRF3	KRTAP4-7L1*	CYP2D9	KAAG1	PRAMEF15			ADHFE1
ADCY6	ACVR2B	ADGRF4	KRTAP4-8L1*	CYP2J11	KCNJ18	PRAMEF27			ADI1
ADCY7	ACVRL1	ADGRF5	KRTAP5-10L1*	Cyp2j12	KDM4E	PRR23E			ADIG
ADCY8	ACY1	ADGRG1	KRTAP5-1L*	Cyp2j13	KDM4F	PRR5-ARHGAP8			ADIPOQ
ADCY9	ACY3	ADGRG2	KRTAP5-4L*	CYP2J5	KHDC1L	PRTFDC1			ADIPOR1
ADCYAP1	ACYP1	ADGRG3	KRTAP6-2L1*	CYP2J6	KIF4B	RAX2			ADIPOR2
ADCYAP1R1	ACYP2	ADGRG4	KRTAP6-3L*	CYP2J8	KIR2DL1	RBM23			ADISSP
ADD1	ADA	ADGRG5	L1TD1L1	Cyp2j9	KIR2DL2	RBMY1J			ADK
ADD2	ADAD1	ADGRG6	L1TD1L10*	Cyp2t4	KIR2DL3	RBP5			ADM
ADD3	ADAD2	ADGRG7	L1TD1L11*	CYP3A11	KIR2DL4	RHCE			ADM2
ADGB	ADAL	ADGRL1	L1TD1L12*	CYP3A13	KIR2DL5B	RHOG2			ADNP
ADGRA1	ADAM10	ADGRL2	L1TD1L13*	CYP3A16	KIR2DS1	RHOXF2			ADNP2
ADGRA2	ADAM11	ADGRL3	L1TD1L14*	CYP3A25	KIR2DS2	RIPPLY2-CYB5R4			ADO
ADGRA3	ADAM12	ADGRL4	L1TD1L15*	CYP3A41A	KIR2DS3	RNASE2			ADORA1
ADGRB1	ADAM15	ADGRV1	L1TD1L16*	CYP3A41B	KIR2DS4	RNASE7			ADORA2A
ADGRB2	ADAM17	ADH1A	L1TD1L17*	CYP3A44	KIR3DL1	RNF103-CHMP3			ADORA2B
ADGRB3	ADAM18	ADH1B	L1TD1L18*	CYP3A57	KIR3DL2	RNF227			ADORA3
ADGRD1	ADAM19	ADH1C	L1TD1L19*	CYP3A59	KIR3DL3	RPL17-C18orf32			ADPGK
ADGRD2	ADAM1A	ADH4	L1TD1L2	CYP4A10	KIR3DP1	RPL36A-HNRNPH2			ADPRH
ADGRE1	ADAM1B	ADH5	L1TD1L20*	CYP4A12A	KIR3DS1	RPS10-NUDT3			ADPRHL1
ADGRE2	ADAM2	ADH6	L1TD1L21*	CYP4A12B	KLF18	RTP5			ADPRM
ADGRE2L1*	ADAM20	ADH7	L1TD1L22*	CYP4A14	KLK2	S100A12			ADPRS
ADGRE2L2*	ADAM21	ADHFE1	L1TD1L23*	CYP4A29	KLK3	S100A2			ADRA1A
ADGRE2L3*	ADAM22	ADI1	L1TD1L24*	CYP4A30B	KLLN	S100A7			ADRA1B
ADGRE3	ADAM23	ADIG	L1TD1L25*	CYP4A31	KLRC4	SAA2-SAA4			ADRA1D
ADGRE3L*	Adam24	ADIPOQ	L1TD1L27*	CYP4A32	KLRC4-KLRK1	SAMD4B			ADRA2A
ADGRE4	Adam25	ADIPOR1	L1TD1L28*	CYP4F13	KLRF2	SAMD9			ADRA2B
ADGRE5	Adam26a	ADIPOR2	L1TD1L29*	CYP4F14	KRBA2	SCD5			ADRA2C
ADGRF1	Adam26b	ADIRF	L1TD1L3*	CYP4F15	KRBOX1	SCGB1D1			ADRB1
ADGRF2	ADAM28	ADISSP	L1TD1L4*	CYP4F16	KRBOX5	SCGB2A2			ADRB2
ADGRF3	ADAM29	ADK	L1TD1L5*	Cyp4f17	KRT37	SCNN1D			ADRB3
ADGRF4	ADAM30	ADM	L1TD1L6*	CYP4F18	KRT38	SCYGR4			ADRM1
ADGRF5	ADAM32	ADM2	L1TD1L7*	Cyp4f37	KRT6C	SCYGR6			ADSL
ADGRG1	ADAM33	ADM5	L1TD1L8*	CYP4F40	KRTAP10-1	SCYGR8			ADSS1
ADGRG2	Adam34	ADNP	L1TD1L9*	D130040H23Rik	KRTAP10-10	SH2D3A			ADSS2
ADGRG3	Adam39	ADNP2	LAGE3L1*	D3Ertd254e	KRTAP10-11	SHLP6*			ADTRP
ADGRG4	ADAM3A	ADO	LAGE3L2*	D830030K20Rik	KRTAP10-2	SHMOOSE			AEBP1
ADGRG5	ADAM5	ADORA1	LCE1BL	Defa36	KRTAP10-4	SHOX			AEBP2
ADGRG6	Adam6a	ADORA2A	LCE1BL2	Defb12	KRTAP10-5	SIGLEC11			AEN
ADGRG7	Adam6b	ADORA2B	LCE3DL1*	Defb13	KRTAP10-6	SIGLEC14			AFAP1
ADGRL1	ADAM7	ADORA3	LCMT1L1*	Defb35	KRTAP10-9	SIGLEC8			AFAP1L1
ADGRL2	ADAM8	ADPGK	LCMT1L2*	Defb37	KRTAP12-3	SIRPB2			AFAP1L2
ADGRL3	ADAM9	ADPRH	LCMT1L3*	Defb40	KRTAP12-4	SIRPD			AFDN
ADGRL4	ADAMDEC1	ADPRHL1	LCMT1L4*	DLEU2	KRTAP19-1	SLC22A10			AFF1
ADGRV1	ADAMTS1	ADPRM	LCMT1L5*	Dnah7a	KRTAP19-2	SLC22A9			AFF2
ADH1C	ADAMTS10	ADPRS	LCMT1L6*	Dnah7c	KRTAP19-3	SLC25A2			AFF3
ADH4	ADAMTS12	ADRA1A	LCMT1L7*	Dppa1	KRTAP19-6	SLC25A6			AFF4
ADH5	ADAMTS13	ADRA1B	LCMT1L8*	Dub2a	KRTAP19-8	SLC2A11			AFG1L
ADH6L*	ADAMTS14	ADRA1D	LILRA6L1*	Duxbl1	KRTAP2-1	SLC2A4RG			AFG2A
ADH7	ADAMTS15	ADRA2A	LILRA6L2*	Duxbl2	KRTAP2-2	SLCO1A2			AFG2B
ADHFE1	ADAMTS16	ADRA2B	LILRB3L2*	Duxbl3	KRTAP20-1	SLCO6A1			AFG3L2
ADI1	ADAMTS17	ADRA2C	LILRB3L3*	E430018J23Rik	KRTAP20-3	SLFN11			AFM
ADIG	ADAMTS18	ADRB1	LILRB3L4*	E430024I08Rik	KRTAP20-4	SMCP			AFMID
ADIPOQ	ADAMTS19	ADRB2	LILRB4L1*	Ear1	KRTAP21-3	SMIM10			AFP
ADIPOR1	ADAMTS2	ADRB3	LILRB5L1*	Ear10	KRTAP22-2	SMIM28			AFTPH
ADIPOR2	ADAMTS20	ADRM1	LINC02054	Ear12	KRTAP23-1	SMIM42			AGA
ADIRF	ADAMTS3	ADSL	LNPKL*	Ear14	KRTAP25-1	SNHG10			AGAP1
ADISSP	ADAMTS4	ADSS1	LOC100155534*	Ear2	KRTAP4-11	SP140L			AGAP2
ADK	ADAMTS5	ADSS2	LOC100156127	Ear3	KRTAP4-12	SPADH			AGAP3
ADM	ADAMTS6	ADTRP	LOC100157285*	Ear4	KRTAP4-16	SPATA31A6			AGBL1
ADM2	ADAMTS7	AEBP1	LOC100157415	Ear6	KRTAP4-2	SPDYC			AGBL2
ADM5	ADAMTS8	AEBP2	LOC100512924*	Ear7	KRTAP4-3	SPEGNB			AGBL3
ADNP	ADAMTS9	AEN	LOC100513601*	Ear8	KRTAP4-4	SPIN2A			AGBL4
ADNP2	ADAMTSL1	AFAP1	LOC100514340*	Ear9	KRTAP4-6	SPIN2B			AGBL5
ADO	ADAMTSL2	AFAP1L1	LOC100520313*	Eif3j2	KRTAP4-9	SPRR2G			AGER
ADORA1	ADAMTSL3	AFAP1L2	LOC100521754*	Eno1b	KRTAP5-7	SRY			AGFG1
ADORA2A	ADAMTSL4	AFDN	LOC100521772	Entpd4b	KRTAP5-9	SSX4			AGFG2
ADORA2B	ADAMTSL5	AFF1	LOC100522225*	Esp1	KRTAP9-1	STATH			AGGF1
ADORA3	ADAP1	AFF2	LOC100522670*	Esp15	KRTAP9-6	STIMATE-MUSTN1			AGK
ADPGK	ADAP2	AFF3	LOC100524737*	Esp16	KRTAP9-8	STK17A			AGL
ADPRH	ADAR	AFF4	LOC100620620*	Esp18	KRTAP9-9	SULT1C4			AGMAT
ADPRHL1	ADARB1	AFG1L	LOC100622750*	Esp22	LACRT	SUMO4			AGMO
ADPRM	ADARB2	AFG2A	LOC100624891	Esp23	LAIR2	TARP			AGO1
ADPRS	ADAT1	AFG2B	LOC100626715*	Esp24	LCE2C	TAS2R16			AGO2
ADRA1A	ADAT2	AFG3L2	LOC100737483	Esp31	LCE2D	TAS2R7			AGO3
ADRA1B	ADAT3	AFM	LOC100738814	Esp34	LCE5A	TAS2R9			AGO4
ADRA1D	ADCK1	AFMID	LOC100738896*	Esp36	LDHAL6A	TBCEL-TECTA			AGPAT1
ADRA2A	ADCK2	AFP	LOC102157641	Esp38	LGALS14	TCL1B			AGPAT2
ADRA2B	ADCK5	AFTPH	LOC102158906	Esp4	LGALS9B	TCN1			AGPAT3
ADRA2C	ADCY1	AGA	LOC102160003*	Esp5	LGALS9C	TDRD10			AGPAT4
ADRB1	ADCY10	AGAP1	LOC102160746*	Evi2	LILRA1	TGIF2-RAB5IF			AGPAT5
ADRB2	ADCY2	AGAP11	LOC102161353*	F830016B08Rik	LILRA2	THAP5			AGPS
ADRB3	ADCY3	AGAP2	LOC102162336*	F830045P16Rik	LILRA3	THAP6			AGR2
ADRM1	ADCY4	AGAP3	LOC102162630*	Fam90a1a	LILRA4	THAP8			AGR3
ADSL	ADCY5	AGAP4	LOC102166828*	Fcgr4	LILRB1	THAP9			AGRN
ADSS1	ADCY6	AGAP5	LOC102167454	Fcrls	LILRB2	TIAF1			AGRP
ADSS2	ADCY7	AGAP6	LOC102167894*	FMO9	LILRB4	TIGD1			AGT
ADTRP	ADCY8	AGAP9	LOC106504658*	Fpr-rs3	LILRB5	TLR10			AGTPBP1
AEBP1	ADCY9	AGBL1	LOC106505804*	Fpr-rs4	LILRP1	TMED7-TICAM2			AGTR1
AEBP2	ADCYAP1	AGBL2	LOC106506534*	Fpr-rs5	LIMS3	TMIGD2			AGTR2
AEN	ADCYAP1R1	AGBL3	LOC106507406*	Fpr-rs6	LIMS4	TMSB4Y			AGTRAP
AFAP1	ADD1	AGBL4	LOC106510029*	Gal3st2b	LINC00261	TNFRSF10A			AGXT
AFAP1L1	ADD2	AGBL5	LOC106510602*	Gal3st2c	LINC00862	TNFRSF6B			AGXT2
AFAP1L2	ADD3	AGER	LOC110256025*	GBA	LINC00908	TP53I3			AHCTF1
AFDN	ADGB	AGFG1	LOC110256689*	Gbp10	LINC02210-CRHR1	TPTE2			AHCY
AFF1	ADGRA1	AGFG2	LOC110256906*	Gbp11	LINC02875	TRIM39-RPP21			AHCYL1
AFF2	ADGRA2	AGGF1	LOC110256933*	Gbp8	LOC100288966	TRIM4			AHCYL2
AFF3	ADGRA3	AGK	LOC110257042*	Gbp9	LOC100533997	TRIM64			AHDC1
AFF4	ADGRB1	AGL	LOC110257058*	Gimap3	LOC100653133	TRIM77			AHI1
AFG1L	ADGRB2	AGMAT	LOC110258190*	Gimap9	LOC100996709	TSC22D4-C7ORF61			AHNAK
AFG2A	ADGRB3	AGMO	LOC110258648	Gja6	LOC102724200	TSPAN16			AHNAK2
AFG2B	ADGRD1	AGO1	LOC110259478*	Gje1-vta1	LOC102724250	TSPAN19			AHR
AFG3L2	ADGRE1	AGO2	LOC110261279*	Glrp1	LOC102724428	UBE2D2			AHRR
AFM	ADGRE4	AGO3	LOC110261304*	Gm10013	LOC102725035	UBE2NL			AHSA1
AFMID	ADGRE5	AGO4	LOC110261317*	Gm10024	LOC107984156	UGT1A3			AHSG
AFP	ADGRF1	AGPAT1	LOC110261326*	Gm10061	LOC107987423	UPK3BL2			AHSP
AFTPH	ADGRF2	AGPAT2	LOC110261363*	Gm10100	LOC112268080	VENTX			AICDA
AGA	ADGRF3	AGPAT3	LOC110261364	Gm10130	LOC124901354	VN1R1			AIDA
AGAP1	ADGRF4	AGPAT4	LOC110261366	Gm10142	LOC124903496	VN1R4			AIF1
AGAP2	ADGRF5	AGPAT5	LOC110261370	Gm10220	LOC124905482	VNN2			AIF1L
AGAP3	ADGRG1	AGPS	LOC110261383*	Gm10228	LOC124905613	VPS39			AIFM1
AGBL1	ADGRG2	AGR2	LOC110262032	Gm10229	LOC124905614	VSTM1			AIFM2
AGBL2	ADGRG3	AGR3	LOC110262312	Gm10272	LOC124905615	WFDC10B			AIFM3
AGBL3	ADGRG4	AGRN	LOC396756*	Gm10318	LOC124905616	WRB-SH3BGR			AIG1
AGBL4	ADGRG5	AGRP	LOC396757*	Gm10323	LOC124905617	ZACN			AIM2
AGBL5	ADGRG6	AGT	LPCAT2B*	Gm10324	LOC124905618	ZBED1			AIMP1
AGER	ADGRG7	AGTPBP1	LRP2L*	Gm10334	LOC124905619	ZBED2			AIMP2
AGFG1	ADGRL1	AGTR1	LY6HL1*	Gm10338	LOC124905620	ZBED5			AIP
AGFG2	ADGRL2	AGTR2	LY9L1*	Gm10340	LOC124905621	ZBED9			AIPL1
AGGF1	ADGRL3	AGTRAP	LY9L2*	Gm10354	LOC124905623	ZFP41			AIRE
AGK	ADGRL4	AGXT	LY9L3*	Gm10375	LOC124905624	ZFP69B			AIRIM
AGL	ADGRV1	AGXT2	LY9L4*	Gm10377	LOC124905625	ZFY			AJM1
AGMAT	ADH1A	AHCTF1	LY9L5*	Gm10406	LOC124905626	ZHX1-C8orf76			AJUBA
AGMO	ADH1C	AHCY	LY9L6*	Gm10408	LOC124905627	ZIM2			AK1
AGO1	ADH4	AHCYL1	LYZ4*	Gm10413	LOC124905628	ZNF10			AK2
AGO2	ADH5	AHCYL2	LYZCL1*	Gm10439	LOC124905629	ZNF114			AK3
AGO3	ADH6	AHDC1	LYZCL3*	Gm10471	LOC124906716	ZNF132			AK4
AGO4	ADH7	AHI1	MAGEA13L*	Gm10476	LOC124906757	ZNF133			AK5
AGPAT1	ADHFE1	AHNAK	MAGEA8L*	Gm10479	LOC124907501	ZNF134			AK6
AGPAT2	ADI1	AHNAK2	MALL2*	Gm10524	LOC124907502	ZNF135			AK7
AGPAT3	ADIG	AHR	MAPKAPK5L*	Gm10591	LOC124908978	ZNF140			AK8
AGPAT4	ADIPOQ	AHRR	MCPT3*	Gm10639	LOC124908979	ZNF154			AK9
AGPAT5	ADIPOR1	AHSA1	MCTS1L*	Gm10665	LOC124908980	ZNF157			AKAIN1
AGPS	ADIPOR2	AHSG	MED29L*	Gm10673	LOC124908981	ZNF16			AKAP1
AGR2	ADISSP	AHSP	MEGF6L*	Gm10734	LOC124908988	ZNF165			AKAP10
AGR3	ADK	AICDA	MFSD7	Gm10767	LOC124909015	ZNF17			AKAP11
AGRN	ADM	AIDA	MGC137211	Gm10778	LOC124909084	ZNF177			AKAP12
AGRP	ADM2	AIF1	MICB-2	Gm11127	LOC124909093	ZNF181			AKAP13
AGT	ADNP	AIF1L	MICOS10L*	Gm11131	LOC124909197	ZNF197			AKAP14
AGTPBP1	ADNP2	AIFM1	MINOS1L*	Gm1123	LOC124909294	ZNF200			AKAP2
AGTR1	ADO	AIFM2	MPEG1L*	Gm11543	LOC124909305	ZNF211			AKAP3
AGTR2	ADORA1	AIFM3	MRGPRDL*	Gm11544	LOC124909306	ZNF215			AKAP4
AGTRAP	ADORA2A	AIG1	MRGPRX2L1*	Gm11546	LOC124909317	ZNF226			AKAP5
AGXT	ADORA2B	AIM2	MRGPRX2L2*	Gm11554	LOC124909318	ZNF227			AKAP6
AGXT2	ADORA3	AIMP1	MS4A6AL*	Gm11559	LOC124909320	ZNF23			AKAP7
AHCTF1	ADPGK	AIMP2	MT1EL*	Gm11562	LOC124909329	ZNF232			AKAP8
AHCY	ADPRH	AIP	MTMR9L*	Gm11563	LOC124909330	ZNF233			AKAP8L
AHCYL1	ADPRHL1	AIPL1	MXI1L*	Gm11564	LOC124909332	ZNF234			AKAP9
AHCYL2	ADPRM	AIRE	MYADML10*	Gm11567	LOC128966595	ZNF235			AKIRIN1
AHDC1	ADPRS	AIRIM	MYADML11*	Gm11568	LOC128966599	ZNF256			AKIRIN2
AHI1	ADRA1A	AJM1	MYADML12*	Gm11569	LOC128966647	ZNF26			AKNA
AHNAK	ADRA1B	AJUBA	MYADML13*	Gm11595	LOC128966656	ZNF264			AKNAD1
AHNAK2	ADRA1D	AK1	MYADML14*	Gm11596	LOC130160541	ZNF268			AKR1A1
AHR	ADRA2A	AK2	MYADML3*	Gm11772	LPA	ZNF274			AKR1B1
AHRR	ADRA2B	AK3	MYADML5*	Gm11937	LRP5L	ZNF280A			AKR1B10
AHSA1	ADRA2C	AK4	MYADML6*	Gm11938	LUARIS	ZNF283			AKR1C4
AHSA2	ADRB1	AK5	MYADML7*	Gm12169	LY75-CD302	ZNF300			AKR1D1
AHSG	ADRB2	AK6	MYADML8*	Gm12171	LYNX1-SLURP2	ZNF304			AKR1E2
AHSP	ADRB3	AK7	MYADML9*	Gm12185	MAFTRR	ZNF311			AKT1
AICDA	ADRM1	AK8	NANOGNBL1*	Gm12250	MAS1L	ZNF331			AKT1S1
AIDA	ADSL	AK9	NAT1L*	Gm12258	MCTS2	ZNF333			AKT2
AIF1	ADSS1	AKAIN1	NBPF6L1*	Gm12407	METTL2B	ZNF33B			AKT3
AIF1L	ADSS2	AKAP1	NBPF6L2*	Gm12770	MGC16025	ZNF34			AKTIP
AIFM1	ADTRP	AKAP10	NBPF6L3*	Gm13040	MICA	ZNF345			ALAD
AIFM2	AEBP1	AKAP11	NBPF6L4*	Gm13043	MICOS10-NBL1	ZNF347			ALAS1
AIFM3	AEBP2	AKAP12	NBPF6L5*	Gm13057	MMP26	ZNF350			ALAS2
AIG1	AEN	AKAP13	NBPF6L6*	Gm13102	MRGPRX1	ZNF37A			ALB
AIM2	AFAP1	AKAP14	NBPF7	Gm13124	MRGPRX3	ZNF385D			ALCAM
AIMP1	AFAP1L1	AKAP17A	NIPSNAP3AL*	Gm13178	MRGPRX4	ZNF391			ALDH16A1
AIMP2	AFAP1L2	AKAP2	NLRP12L*	Gm13199	MS4A6E	ZNF396			ALDH18A1
AIP	AFDN	AKAP3	NMRAL1L*	Gm13212	MT1B	ZNF404			ALDH1A1
AIPL1	AFF1	AKAP4	NNATL*	Gm13271	MT1F	ZNF41			ALDH1A2
AIRE	AFF2	AKAP5	NOP16L*	Gm13272	MT1G	ZNF425			ALDH1A3
AIRIM	AFF3	AKAP6	NOP16ps*	Gm13275	MT1H	ZNF432			ALDH1B1
AJM1	AFF4	AKAP7	NOS1AP-C1orf226*	Gm13276	MT1HL1	ZNF45			ALDH1L1
AJUBA	AFG1L	AKAP8	NPG1*	Gm13277	MT1M	ZNF461			ALDH1L2
AK1	AFG2A	AKAP8L	NPG2*	Gm13278	MT1X	ZNF470			ALDH2
AK2	AFG2B	AKAP9	NPG3	Gm13279	MTRNR2L1	ZNF484			ALDH3A1
AK3	AFG3L2	AKIRIN1	NPG3L1*	Gm13283	MTRNR2L10	ZNF501			ALDH3A2
AK4	AFM	AKIRIN2	NPG3L2*	Gm13285	MTRNR2L4	ZNF502			ALDH3B1
AK5	AFMID	AKNA	NPG3L3*	Gm13286	MTRNR2L5	ZNF514			ALDH4A1
AK6	AFP	AKNAD1	NPG4*	Gm13287	MUC22	ZNF527			ALDH5A1
AK7	AFTPH	AKR1A1	NPM1L*	Gm13288	MUC8	ZNF529			ALDH6A1
AK8	AGA	AKR1B1	NUP54L*	Gm13289	MYEOV	ZNF530			ALDH7A1
AK9	AGAP1	AKR1B10	NV1R3L*	Gm13290	NACA2	ZNF544			ALDH8A1
AKAIN1	AGAP2	AKR1B15	NXF3L1*	Gm13304	NAIP	ZNF546			ALDH9A1
AKAP1	AGAP3	AKR1C1	NXF3L2*	Gm13306	NANOGP8	ZNF548			ALDOA
AKAP10	AGBL1	AKR1C2	NXPE3L*	Gm13309	NAT16	ZNF549			ALDOB
AKAP11	AGBL2	AKR1C3	OACYL	Gm13570	NBPF10	ZNF550			ALDOC
AKAP12	AGBL3	AKR1C4	OBP2BL*	Gm14124	NBPF19	ZNF554			ALG1
AKAP13	AGBL4	AKR1C8	OSTCL*	Gm14137	NBPF20	ZNF555			ALG10
AKAP14	AGBL5	AKR1D1	P2RY2L*	Gm14229	NBPF3	ZNF564			ALG11
AKAP17A	AGER	AKR1E2	PAG2	Gm14288	NBR2	ZNF565			ALG12
AKAP2	AGFG1	AKR7A3	PAG2L1	Gm14295	NDUFC2-KCTD14	ZNF567			ALG13
AKAP3	AGFG2	AKR7L	PAG2L10*	Gm14296	NLRP14	ZNF570			ALG14
AKAP4	AGGF1	AKT1	PAG2L11*	Gm14305	NLRP2B	ZNF572			ALG2
AKAP5	AGK	AKT1S1	PAG2L12*	Gm14308	NOTCH2NLA	ZNF576			ALG3
AKAP6	AGL	AKT2	PAG2L2*	Gm14322	NOTCH2NLB	ZNF577			ALG5
AKAP7	AGMAT	AKT3	PAG2L3*	Gm14325	NOTCH2NLC	ZNF581			ALG6
AKAP8	AGMO	AKTIP	PAG2L4*	Gm14326	NOTCH2NLR	ZNF582			ALG8
AKAP8L	AGO1	ALAD	PAG2L5*	Gm14391	NPIPA2	ZNF584			ALG9
AKAP9	AGO2	ALAS1	PAG2L6*	Gm14393	NPIPA3	ZNF585A			ALK
AKIRIN1	AGO3	ALAS2	PAG2L7*	Gm14399	NPIPA5	ZNF593OS			ALKAL1
AKIRIN2	AGO4	ALB	PAG2L8*	Gm14410	NPIPB11	ZNF594			ALKAL2
AKNA	AGPAT1	ALCAM	PAG2L9*	Gm14412	NPIPB4	ZNF596			ALKBH1
AKNAD1	AGPAT2	ALDH16A1	PAM16L*	Gm14434	NPIPB6	ZNF599			ALKBH2
AKR1A1	AGPAT3	ALDH18A1	PCDHB4L*	Gm14440	NPIPB7	ZNF607			ALKBH3
AKR1B1	AGPAT4	ALDH1A1	PCDHB5L*	Gm14459	NPIPB8	ZNF613			ALKBH4
AKR1B10	AGPAT5	ALDH1A2	PCNPL*	Gm15023	NPIPB9	ZNF614			ALKBH5
AKR1C1	AGPS	ALDH1A3	PCP4L2*	Gm15056	NPY4R2	ZNF615			ALKBH6
AKR1C3	AGR2	ALDH1B1	PCTPL*	Gm15085	NRIR	ZNF619			ALKBH7
AKR1C4	AGR3	ALDH1L1	PDZK1IP1L*	Gm15091	NUTM2A	ZNF621			ALKBH8
AKR1C8	AGRN	ALDH1L2	PGB	Gm15093	NUTM2B	ZNF624			ALLC
AKR1D1	AGRP	ALDH2	PHC1L*	Gm15097	NUTM2D	ZNF630			ALMS1
AKR1E2	AGT	ALDH3A1	PHOSPHO1L*	Gm15107	NUTM2E	ZNF649			ALOX12
AKT1	AGTPBP1	ALDH3A2	Pig	Gm15114	NUTM2G	ZNF658			ALOX12B
AKT1S1	AGTR1	ALDH3B1	PILRAL1*	Gm15127	NXPE1	ZNF662			ALOX15
AKT2	Agtr1b	ALDH4A1	PILRAL2*	Gm15128	NXPE2P1	ZNF665			ALOX15B
AKT3	AGTR2	ALDH5A1	PILRBL*	Gm1527	OCM2	ZNF671			ALOX5
AKTIP	AGTRAP	ALDH6A1	PKM-PARP6*	Gm15433	OPN1MW2	ZNF674			ALOX5AP
ALAD	AGXT	ALDH7A1	PLAC8L2*	Gm15583	ORM2	ZNF677			ALOXE3
ALAS1	AGXT2	ALDH8A1	PLCPI*	Gm16286	OXCT2	ZNF684			ALPI
ALAS2	AHCTF1	ALDH9A1	PLEC-ZNF469*	Gm16434	OXER1	ZNF696			ALPK1
ALB	AHCY	ALDOA	PMAP-23*	Gm16440	PABPC3	ZNF699			ALPK2
ALCAM	Ahcyl	ALDOB	PMAP-36*	Gm16506	PACERR	ZNF70			ALPK3
ALDH16A1	AHCYL1	ALDOC	PNAD*	Gm16527	PAGE1	ZNF705A			ALPL
ALDH18A1	AHCYL2	ALG1	POLGARF	Gm17019	PBOV1	ZNF709			ALS2
ALDH1A1	AHDC1	ALG10	POLR2JL*	Gm17027	PCDH11Y	ZNF71			ALS2CL
ALDH1A2	AHI1	ALG10B	POM121L2*	Gm17078	PCDHA8	ZNF713			ALX1
ALDH1A3	AHNAK	ALG11	POM121L3*	Gm17079	PCDHB12	ZNF74			ALX3
ALDH1B1	AHNAK2	ALG12	POM121L9*	Gm17124	PCDHB13	ZNF75A			ALX4
ALDH1L1	AHR	ALG13	POMCL*	Gm17175	PCDHB14	ZNF75D			ALYREF
ALDH1L2	AHRR	ALG14	PPDPFL*	Gm17188	PCDHB8	ZNF77			AMACR
ALDH2	AHSA1	ALG1L2	PPP4R1L*	Gm17330	PCDHB9	ZNF772			AMBN
ALDH3A1	AHSA2	ALG2	PR39*	Gm17353	PEDS1-UBE2V1	ZNF773			AMBP
ALDH3A2	AHSG	ALG3	PRAMEF12L1*	Gm17655	PELATON	ZNF774			AMBRA1
ALDH3B1	AHSP	ALG5	PRAMEF12L2*	Gm19402	PF4V1	ZNF782			AMD1
ALDH3B2	AICDA	ALG6	PRAMEF27L1*	Gm19428	PGA3	ZNF783			AMDHD1
ALDH4A1	AIDA	ALG8	PRAMEF27L2*	Gm1966	PGA4	ZNF789			AMDHD2
ALDH5A1	AIF1	ALG9	PRAMEF27L3*	Gm19668	PGAM4	ZNF79			AMELX
ALDH6A1	AIF1L	ALK	PRG3L1*	Gm1979	PGBD3	ZNF790			AMER1
ALDH7A1	AIFM1	ALKAL1	PRG3L2*	Gm1987	PGBD4	ZNF792			AMER2
ALDH8A1	AIFM2	ALKAL2	PRG3L3*	Gm2004	PLAAT2	ZNF793			AMER3
ALDH9A1	AIFM3	ALKBH1	PRG3L4*	Gm2026	PLGLB1	ZNF805			AMFR
ALDOA	AIG1	ALKBH2	PRG3L5*	Gm20385	PLGLB2	ZNF81			AMH
ALDOB	AIM2	ALKBH3	PRG3L6*	Gm2042	PLSCR2	ZNF814			AMHR2
ALDOC	AIMP1	ALKBH4	PRR23BL*	Gm20441	PNMA6A	ZNF829			AMIGO1
ALG1	AIMP2	ALKBH5	PRR9L*	Gm20457	POLR2J2	ZNF835			AMIGO2
ALG10	AIP	ALKBH6	PRSS3L1*	Gm20481	POLR2J3	ZNF84			AMIGO3
ALG11	AIPL1	ALKBH7	PRSS40*	Gm20518	POMZP3	ZNF850			AMMECR1
ALG12	AIRE	ALKBH8	PRSS44*	Gm20683	POTEA	ZNF853			AMMECR1L
ALG13	AIRIM	ALLC	PRSS52*	Gm20737	POU5F1B	ZNF862			AMN
ALG14	AJM1	ALMS1	PRSS53L*	Gm20773	PRAC1	ZNF883			AMN1
ALG2	AJUBA	ALMS1P1	PRSS55L*	Gm20783	PRAC2	ZNF891			AMOT
ALG3	AK1	ALOX12	PTI*	Gm20793	PRAMEF1	ZNF91			AMOTL1
ALG5	AK2	ALOX12B	PTSL*	Gm20795	PRAMEF9	ZSCAN16			AMOTL2
ALG6	AK3	ALOX15	RAET1EL1*	Gm20806	PRDM7	ZSCAN23			AMPD1
ALG8	AK4	ALOX15B	RAET1EL2*	Gm20807	PRH1-TAS2R14	ZSCAN31			AMPD2
ALG9	AK5	ALOX5	RAET1EL3*	Gm20809	PRH2				AMPD3
ALK	AK6	ALOX5AP	RAET1EL4*	Gm20815	PRKACG				AMPH
ALKAL1	AK7	ALOXE3	RBP1-NMNAT3*	Gm20816	PRR20A				AMT
ALKAL2	AK8	ALPG	RDH12L*	Gm20822	PRR20B				AMTN
ALKBH1	AK9	ALPI	RDH16L1*	Gm20823	PRR20C				AMY2B
ALKBH2	AKAIN1	ALPK1	RDH16L2*	Gm20826	PRR20D				AMZ1
ALKBH3	AKAP1	ALPK2	RDH16L3*	Gm20827	PRR20E				AMZ2
ALKBH4	AKAP10	ALPK3	REG3GL1*	Gm20828	PRR23D2				ANAPC1
ALKBH5	AKAP11	ALPL	REG4L*	Gm20833	PRR25				ANAPC10
ALKBH6	AKAP12	ALPP	RHOXF1L*	Gm20836	PRR4				ANAPC11
ALKBH7	AKAP13	ALS2	RLIML1*	Gm20842	PRSS1				ANAPC13
ALKBH8	AKAP14	ALS2CL	RNASEK-C17orf49	Gm20846	PSG1				ANAPC15
ALLC	AKAP2	ALX1	RNF167L1*	Gm20851	PSG11				ANAPC16
ALMS1	AKAP3	ALX3	RNF168L1*	Gm20852	PSG2				ANAPC2
ALOX12	AKAP4	ALX4	RNF185-LIMK2*	Gm20854	PSG3				ANAPC4
ALOX12B	AKAP5	ALYREF	RPL11L1*	Gm20865	PSG4				ANAPC5
ALOX15	AKAP6	AMACR	RPL11L2*	Gm20866	PSG5				ANAPC7
ALOX15B	AKAP7	AMBN	RPL12L*	Gm20867	PSG6				ANG
ALOX5	AKAP8	AMBP	RPL13L*	Gm20873	PSG7				ANGEL1
ALOX5AP	AKAP8L	AMBRA1	RPL14L*	Gm20877	PSG8				ANGEL2
ALOXE3	AKAP9	AMD1	RPL23AL*	Gm20880	PSG9				ANGPT1
ALPI	AKIRIN1	AMDHD1	RPL32L*	Gm20895	PSORS1C1				ANGPT2
ALPIL1*	AKIRIN2	AMDHD2	RPL35AL1	Gm20898	PYDC1				ANGPT4
ALPIL2*	AKNA	AMELX	RPL35AL2*	Gm20907	PYDC2				ANGPTL1
ALPK1	AKNAD1	AMELY	RPL35L*	Gm20910	PYHIN1				ANGPTL2
ALPK2	AKR1A1	AMER1	RPL37AL*	Gm20913	RAB40A				ANGPTL3
ALPK3	AKR1B1	AMER2	RPL39L*	Gm20919	RAB40AL				ANGPTL4
ALPL	AKR1B10	AMER3	RPL4L*	Gm20925	RAB6C				ANGPTL6
ALS2	Akr1b7	AMFR	RPL5L*	Gm20930	RAET1G				ANGPTL7
ALS2CL	Akr1c12	AMH	RPL7AL1*	Gm20939	RAET1L				ANGPTL8
ALX1	Akr1c14	AMHR2	RPL9L*	Gm21103	RBAK-RBAKDN				ANK1
ALX3	Akr1c18	AMIGO1	RPLP0L*	Gm21104	RBMXL1				ANK2
ALX4	Akr1c19	AMIGO2	RPLP1L*	Gm21114	RBMXL3				ANK3
ALYREF	Akr1c21	AMIGO3	RPS10L2*	Gm21115	RBMY1A1				ANKAR
AMACR	AKR1C4	AMMECR1	RPS19L*	Gm21136	RBMY1B				ANKDD1A
AMACR-SLC45A2*	Akr1c6	AMMECR1L	RPS20L*	Gm21149	RBMY1C				ANKDD1B
AMBN	AKR1D1	AMN	RPS23L*	Gm21154	RBMY1D				ANKEF1
AMBP	AKR1E2	AMN1	RPS24L*	Gm21160	RBMY1E				ANKFN1
AMBRA1	AKT1	AMOT	RPS27L1*	Gm21162	RBMY1F				ANKFY1
AMD1	AKT1S1	AMOTL1	RPS29L1*	Gm21184	REG1A				ANKH
AMDHD1	AKT2	AMOTL2	RPS29L2*	Gm21188	REG1B				ANKHD1
AMDHD2	AKT3	AMPD1	S100A16L*	Gm21190	RFPL1				ANKHD1-EIF4EBP3
AMELX	AKTIP	AMPD2	SAL1*	Gm21247	RFPL3				ANKIB1
AMELY	ALAD	AMPD3	SCAND1L*	Gm2128	RFPL4AL1				ANKLE1
AMER1	ALAS1	AMPH	SCYGR4L1*	Gm21281	RHOXF2B				ANKLE2
AMER2	ALAS2	AMT	SCYGR8L1*	Gm21297	RIMBP3B				ANKMY1
AMER3	ALB	AMTN	SCYGR8L2*	Gm21310	RIMBP3C				ANKMY2
AMFR	ALCAM	AMY1A	SCYGR8L3*	Gm21320	RLN2				ANKRA2
AMH	ALDH16A1	AMY1B	SCYGR8L4*	Gm21380	RNASE3				ANKRD1
AMHR2	ALDH18A1	AMY1C	SCYGR8L5*	Gm21412	RNASE8				ANKRD10
AMIGO1	ALDH1A1	AMY2A	SCYGR8L6*	Gm21425	RNF113B				ANKRD11
AMIGO2	ALDH1A2	AMY2B	SEM1L*	Gm21427	RNF175				ANKRD12
AMIGO3	ALDH1A3	AMZ1	SERPINA1L1*	Gm21443	RPEL1				ANKRD13A
AMMECR1	Aldh1a7	AMZ2	SERPINA3-1*	Gm21476	RPS4Y2				ANKRD13B
AMMECR1L	ALDH1B1	ANAPC1	SERPINA3-2*	Gm21530	RPSA2				ANKRD13C
AMN	ALDH1L1	ANAPC10	SERPINA3-3*	Gm21541	RTL10				ANKRD13D
AMN1	ALDH1L2	ANAPC11	SERPINA3-5*	Gm21560	S100P				ANKRD16
AMOT	ALDH2	ANAPC13	SERPINA3-6*	Gm21573	SCGB1C2				ANKRD17
AMOTL1	ALDH3A1	ANAPC15	SERPINA3-8*	Gm21637	SCGB1D4				ANKRD2
AMOTL2	ALDH3A2	ANAPC16	SERPINB11L1*	Gm21661	SCGB2A1				ANKRD22
AMPD1	ALDH3B1	ANAPC2	SERPINB3L1*	Gm21663	SCGB2B2				ANKRD23
AMPD2	ALDH3B2	ANAPC4	SERPNA3-6L*	Gm21671	SCYGR1				ANKRD24
AMPD3	ALDH4A1	ANAPC5	SHD	Gm21680	SCYGR10				ANKRD26
AMPH	ALDH5A1	ANAPC7	SHE	Gm21698	SCYGR2				ANKRD27
AMT	ALDH6A1	ANG	SHISAL2B	Gm21754	SCYGR3				ANKRD28
AMTN	ALDH7A1	ANGEL1	SHOC1	Gm21835	SCYGR5				ANKRD29
AMY2A	ALDH8A1	ANGEL2	SHOC2	Gm21885	SCYGR7				ANKRD31
AMY2B	ALDH9A1	ANGPT1	SHPK	Gm21943	SEC14L6				ANKRD33
AMY2BL1*	ALDOA	ANGPT2	SHROOM4	Gm21977	SEMG2				ANKRD33B
AMY2BL2*	Aldoart2	ANGPT4	SHTN1	Gm2237	SERPINA2				ANKRD34A
AMY2BL3*	ALDOB	ANGPTL1	SIDT2	Gm2244	SFTA3				ANKRD34B
AMZ1	ALDOC	ANGPTL2	SIGLEC13*	Gm2427	SFTPA2				ANKRD34C
AMZ2	ALG1	ANGPTL3	SIGLEC5L1*	Gm2457	SHLP1*				ANKRD35
ANAPC1	ALG10	ANGPTL4	SIGLEC5L2*	Gm25053	SHLP2*				ANKRD37
ANAPC10	ALG11	ANGPTL5	SIGMAR1	Gm2506	SHLP3*				ANKRD39
ANAPC11	ALG12	ANGPTL6	SIKE1	Gm2564	SHLP4*				ANKRD40
ANAPC13	ALG13	ANGPTL7	SINHCAFL*	Gm26602	SHLP5*				ANKRD40CL
ANAPC15	ALG14	ANGPTL8	SIRPAL2*	Gm2666	SIGLEC12				ANKRD42
ANAPC16	ALG2	ANHX	SIRPB1L1*	Gm2696	SIGLEC16				ANKRD44
ANAPC2	ALG3	ANK1	SIRPB1L2*	Gm27179	SIGLEC6				ANKRD45
ANAPC4	ALG5	ANK2	SIRPBL2*	Gm2832	SIGLEC7				ANKRD46
ANAPC5	ALG6	ANK3	SLBP2*	Gm28455	SIGLEC9				ANKRD49
ANAPC7	ALG8	ANKAR	SLC16A1L*	Gm28710	SIRPG				ANKRD50
ANG	ALG9	ANKDD1A	SLC22A10L1*	Gm2888	SLC22A11				ANKRD52
ANG2*	ALK	ANKDD1B	SLC22A10L2*	Gm2892	SLC22A24				ANKRD53
ANGEL1	ALKAL1	ANKEF1	SLC22A10L3*	Gm2897	SLC22A25				ANKRD54
ANGEL2	ALKAL2	ANKFN1	SLC22A10L4*	Gm29024	SLC22A31				ANKRD55
ANGP	ALKBH1	ANKFY1	SLC22A20*	Gm29029	SLC25A52				ANKRD6
ANGPT1	ALKBH2	ANKH	SLC22A6L1*	Gm29411	SLC2A14				ANKRD60
ANGPT2	ALKBH3	ANKHD1	SLC22A9L*	Gm2956	SLC35G4				ANKRD61
ANGPT4	ALKBH4	ANKHD1-EIF4EBP3	SLC25A6L*	Gm29560	SLC35G5				ANKRD63
ANGPTL1	ALKBH5	ANKIB1	SLC47A1L*	Gm2959	SLC35G6				ANKRD65
ANGPTL2	ALKBH6	ANKK1	SLC5A1L*	Gm29627	SLCO1B1				ANKRD66
ANGPTL3	ALKBH7	ANKLE1	SLC6A17L*	Gm29721	SLCO1B3-SLCO1B7				ANKRD7
ANGPTL4	ALKBH8	ANKLE2	SLC7A13L1*	Gm29733	SLCO1B7				ANKRD9
ANGPTL5	ALLC	ANKMY1	SLC7A13L2*	Gm29735	SLFN12				ANKS1A
ANGPTL6	ALMS1	ANKMY2	SLC7A3L1	Gm29738	SLFN12L				ANKS1B
ANGPTL7	ALOX12	ANKRA2	SLC7A3L10*	Gm2974	SLFN13				ANKS3
ANGPTL8	ALOX12B	ANKRD1	SLC7A3L11*	Gm29746	SLURP2				ANKS4B
ANHX	ALOX15	ANKRD10	SLC7A3L12*	Gm29758	SLX1B				ANKS6
ANK1	ALOX15B	ANKRD11	SLC7A3L13*	Gm2977	SMCR2				ANKUB1
ANK2	ALOX5	ANKRD12	SLC7A3L2*	Gm29802	SMCR5				ANKZF1
ANK3	ALOX5AP	ANKRD13A	SLC7A3L3*	Gm29804	SMIM21				ANLN
ANKAR	ALOXE3	ANKRD13B	SLC7A3L4*	Gm29964	SNAI1P1				ANO1
ANKDD1A	ALPG	ANKRD13C	SLC7A3L5*	Gm3005	SPACA5B				ANO10
ANKDD1B	ALPI	ANKRD13D	SLC7A3L6*	Gm3012	SPATA31A3				ANO2
ANKEF1	ALPK1	ANKRD16	SLC7A3L7*	Gm30291	SPATA31A5				ANO3
ANKFN1	ALPK2	ANKRD17	SLC7A3L8*	Gm3050	SPATA31A7				ANO4
ANKFY1	ALPK3	ANKRD18A	SLC7A3L9*	Gm3055	SPATA31C2				ANO5
ANKH	ALPL	ANKRD18B	SLC7A9L1*	Gm3072	SPATA31D3				ANO6
ANKHD1	ALS2	ANKRD2	SLPIL1*	Gm3095	SPATA31D4				ANO7
ANKHD1-EIF4EBP3	ALS2CL	ANKRD20A1	SMIM15L1*	Gm31035	SPDYE10				ANO8
ANKIB1	ALX1	ANKRD22	SMIM15L2*	Gm3115	SPDYE11				ANO9
ANKLE1	ALX3	ANKRD23	SMIM15L3*	Gm31255	SPDYE12				ANP32A
ANKLE2	ALX4	ANKRD24	SMIM1L*	Gm3127	SPDYE13				ANP32B
ANKMY1	ALYREF	ANKRD26	SNAPC3L*	Gm3141	SPDYE14				ANP32E
ANKMY2	AMACR	ANKRD27	SPACA7L*	Gm31526	SPDYE15				ANPEP
ANKRA2	AMBN	ANKRD28	SPADHL1*	Gm3159	SPDYE16				ANTKMT
ANKRD1	AMBP	ANKRD29	SPADHL2*	Gm31714	SPDYE17				ANTXR1
ANKRD10	AMBRA1	ANKRD30A	SPADHL3*	Gm3173	SPDYE18				ANTXR2
ANKRD11	AMD1	ANKRD30B	SPADHL4*	Gm31793	SPDYE2				ANTXRL
ANKRD12	Amd2	ANKRD30BL	SPAI-2*	Gm3182	SPDYE21				ANXA1
ANKRD13A	AMDHD1	ANKRD31	SPATA31A6L*	Gm3187	SPDYE2B				ANXA10
ANKRD13B	AMDHD2	ANKRD33	SPATA31D1L*	Gm31895	SPDYE3				ANXA11
ANKRD13C	AMELX	ANKRD33B	SPATA31E1L1*	Gm3194	SPDYE5				ANXA13
ANKRD13D	AMER1	ANKRD34A	SPATA31E1P*	Gm3233	SPDYE6				ANXA2
ANKRD16	AMER2	ANKRD34B	SPDYE7*	Gm3238	SPDYE8				ANXA2R
ANKRD17	AMER3	ANKRD34C	SPIRE1L*	Gm3239	SPECC1L-ADORA2A				ANXA3
ANKRD2	AMFR	ANKRD35	SSU72L*	Gm3248	SPRR1B				ANXA4
ANKRD22	AMH	ANKRD36	ST6GAL1L*	Gm3250	SPRR2B				ANXA5
ANKRD23	AMHR2	ANKRD36B	STRA6L*	Gm3252	SPRR2F				ANXA6
ANKRD24	AMIGO1	ANKRD36C	SULT1C4L*	Gm3264	SRGAP2B				ANXA7
ANKRD26	AMIGO2	ANKRD37	SULT3A1L1*	Gm32687	SRGAP2C				ANXA8
ANKRD26L1*	AMIGO3	ANKRD39	SUMO1L*	Gm32719	SSX1				ANXA9
ANKRD26L2*	AMMECR1	ANKRD40	SUPT20HL*	Gm3285	SSX2				AOAH
ANKRD26L3*	AMMECR1L	ANKRD40CL	SURF1L*	Gm32856	SSX3				AOC1
ANKRD27	AMN	ANKRD42	SVBPL*	Gm32916	SSX4B				AOC2
ANKRD28	AMN1	ANKRD44	TAAR6B*	Gm32966	SSX5				AOC3
ANKRD29	AMOT	ANKRD45	TAAR6L*	Gm33084	ST20-MTHFS				AOPEP
ANKRD31	AMOTL1	ANKRD46	TAAR7*	Gm3317	STEAP1B				AOX1
ANKRD33	AMOTL2	ANKRD49	TAS2R12*	Gm3325	STH				AP1AR
ANKRD33B	AMPD1	ANKRD50	TAS2R7L1*	Gm3327	SULT1A2				AP1B1
ANKRD34A	AMPD2	ANKRD52	TAS2R7L3*	Gm33295	SULT1A3				AP1G1
ANKRD34B	AMPD3	ANKRD53	TAS2R7L4*	Gm3336*	SUPT20HL1				AP1G2
ANKRD34C	AMPH	ANKRD54	TBL1XL*	Gm33378	TAF1L				AP1M1
ANKRD35	AMT	ANKRD55	TCEANC2L*	Gm3371	TAS2R13				AP1M2
ANKRD37	AMTN	ANKRD6	TCRVCTL-L17L*	Gm33726	TAS2R18P				AP1S1
ANKRD39	Amy2a1	ANKRD60	TEDDM1L1*	Gm3373	TAS2R19				AP1S2
ANKRD40	Amy2a2	ANKRD61	TEDDM1L2*	Gm33798	TAS2R30				AP1S3
ANKRD40CL	Amy2a3	ANKRD62	TEDDM1L3*	Gm3383	TAS2R31				AP2A1
ANKRD42	Amy2a4	ANKRD63	TERCL*	Gm33888	TAS2R33				AP2A2
ANKRD44	Amy2a5	ANKRD65	TFCP2L2*	Gm33933	TAS2R36				AP2B1
ANKRD45	AMY2B	ANKRD66	TFL*	Gm33989	TAS2R43				AP2M1
ANKRD46	AMZ1	ANKRD7	TIAL1L*	Gm3402	TAS2R45				AP2S1
ANKRD49	AMZ2	ANKRD9	TIGD1L1*	Gm3404	TAS2R46				AP3B1
ANKRD50	ANAPC1	ANKS1A	TMEM14CL*	Gm3409	TAS2R5				AP3B2
ANKRD52	ANAPC10	ANKS1B	TMEM225BL*	Gm3411	TAS2R50				AP3D1
ANKRD53	ANAPC11	ANKS3	TMEM51L*	Gm3415	TAS2R8				AP3M1
ANKRD54	ANAPC13	ANKS4B	TMEM65L*	Gm3424	TBC1D26				AP3M2
ANKRD55	ANAPC15	ANKS6	TMSB4XL*	Gm3435	TBC1D28				AP3S1
ANKRD6	ANAPC16	ANKUB1	TNFRSF10AL1*	Gm34396	TCP10L				AP3S2
ANKRD60	ANAPC2	ANKZF1	TNFRSF21L*	Gm34650	TCP10L2				AP4B1
ANKRD61	ANAPC4	ANLN	TNFSF4L*	Gm34733	TCP10L3				AP4E1
ANKRD63	ANAPC5	ANO1	TNNI2-ACTA1	Gm3476	TDRD15				AP4M1
ANKRD65	ANAPC7	ANO10	TOMM5L*	Gm34768	TEX13D				AP4S1
ANKRD66	ANG	ANO2	TPSB2L*	Gm34826	TFDP3				AP5B1
ANKRD7	Ang2	ANO3	TPT1L1*	Gm3488	TGIF2LY				AP5M1
ANKRD9	Ang3	ANO4	TRAIP-UBA7*	Gm3500	TH2LCRR				AP5S1
ANKS1A	Ang4	ANO5	TRHRL*	Gm35004	THRIL				AP5Z1
ANKS1B	Ang5	ANO6	TRIM26L	Gm35091	TIMM23B				APAF1
ANKS3	Ang6	ANO7	TRIM43L1*	Gm3512	TINCR				APBA1
ANKS4B	ANGEL1	ANO8	TRIM43L2*	Gm35257	TLCD4-RWDD3				APBA2
ANKS6	ANGEL2	ANO9	TRIM60L1*	Gm35315	TNFAIP8L2-SCNM1				APBA3
ANKUB1	ANGPT1	ANOS1	TRIM60L2*	Gm35342	TNFRSF10C				APBB1
ANKZF1	ANGPT2	ANP32A	TRIM64L1*	Gm35427	TNFRSF10D				APBB1IP
ANLN	ANGPT4	ANP32B	TRIM75L1*	Gm35551	TP53AIP1				APBB2
ANO1	ANGPTL1	ANP32D	TRIM75L2*	Gm3558	TP53COR1				APBB3
ANO10	ANGPTL2	ANP32E	TRIM75L3*	Gm3594	TP53TG1				APC
ANO2	ANGPTL3	ANPEP	TRIM75L4*	Gm36020	TP53TG3				APC2
ANO3	ANGPTL4	ANTKMT	TRIM75L5*	Gm36028	TP53TG3B				APCDD1
ANO4	ANGPTL6	ANTXR1	TRPC6L*	Gm3604	TP53TG3C				APCDD1L
ANO5	ANGPTL7	ANTXR2	TSPAN6L*	Gm36176	TPD52-MRPS28				APCS
ANO6	ANGPTL8	ANTXRL	TUBA1D*	Gm3629	TPRX1				APEH
ANO7	ANK1	ANXA1	UBAP1-AST6	Gm3636	TPTEP2-CSNK1E				APELA
ANO8	ANK2	ANXA10	UBE2D4L*	Gm3642	TRIM22				APEX1
ANO9	ANK3	ANXA11	UBE2NL2*	Gm36627	TRIM43B				APEX2
ANOS1	ANKAR	ANXA13	UBTFL2	Gm3667	TRIM48				APH1A
ANP32A	ANKDD1A	ANXA2	UCAL	Gm36718	TRIM49				APH1B
ANP32B	ANKDD1B	ANXA2R	UGT1A3L1*	Gm36842	TRIM49B				API5
ANP32E	ANKEF1	ANXA3	UGT2A3L1*	Gm3685	TRIM49C				APIP
ANPEP	ANKFN1	ANXA4	UGT2B31*	Gm3696	TRIM49D1				APLF
ANTKMT	ANKFY1	ANXA5	UGT2B4L1*	Gm3727	TRIM49D2				APLN
ANTXR1	ANKH	ANXA6	UGT2B4L2*	Gm3739	TRIM51				APLNR
ANTXR2	ANKHD1	ANXA7	UGT2B4L3*	Gm3752	TRIM59-IFT80				APLP1
ANTXRL	ANKHD1-EIF4EBP3	ANXA8	UGT2B4L4*	Gm3776	TRIM6-TRIM34				APLP2
ANXA1	ANKIB1	ANXA8L1	UGT2B7L*	Gm37795	TRIM64B				APMAP
ANXA10	ANKK1	ANXA9	UGT2C1*	Gm38396	TRIM64C				APOA1
ANXA11	ANKLE1	AOAH	ULBP1L1*	Gm38481	TRIM73				APOA2
ANXA13	ANKLE2	AOC1	UPTI*	Gm38525	TRIM74				APOA4
ANXA2	ANKMY1	AOC2	VAC14L*	Gm38656	TSPY1				APOA5
ANXA2R	ANKMY2	AOC3	VN1R4L1*	Gm38699	TSPY10				APOB
ANXA2RL*	ANKRA2	AOPEP	VN1R4L2*	Gm38702	TSPY2				APOBEC1
ANXA3	ANKRD1	AOX1	WAPL*	Gm38704	TSPY3				APOBEC2
ANXA4	ANKRD10	AP1AR	WFDC21	Gm39115	TSPY4				APOBEC4
ANXA5	ANKRD11	AP1B1	WFDC21L*	Gm39469	TSPY8				APOBR
ANXA6	ANKRD12	AP1G1	WNK4L*	Gm39501	TSPY9				APOC2
ANXA7	ANKRD13A	AP1G2	YBX1L*	Gm39701	TSPYL6				APOC3
ANXA8	ANKRD13B	AP1M1	YBX3L*	Gm39743	TUBB8				APOC4
ANXA9	ANKRD13C	AP1M2	ZBED10	Gm40378	TVP23C				APOD
AOAH	ANKRD13D	AP1S1	ZBTB22L*	Gm40453	TVP23C-CDRT4				APOE
AOC1	ANKRD16	AP1S2	Zfp40	Gm40460	UGT1A4				APOF
AOC2	ANKRD17	AP1S3	Zfp418	Gm40595	UGT1A5				APOH
AOC3	ANKRD2	AP2A1	ZFP82L	Gm4070	UGT1A8				APOL6
AOC3L*	ANKRD22	AP2A2	ZFP82L-ZNF420L1*	Gm40847	UGT2B10				APOLD1
AOPEP	ANKRD23	AP2B1	ZFP84L*	Gm40881	UGT2B7				APOM
AOX1	ANKRD24	AP2M1	ZKSCAN7L*	Gm41099	ULBP2				APOO
AOX2	ANKRD26	AP2S1	ZKSCAN8L*	Gm41515	ULBP3				APOOL
AOX4	ANKRD27	AP3B1	ZNF100L*	Gm41604	URGCP-MRPS24				APP
AP1AR	ANKRD28	AP3B2	ZNF132L*	Gm41844	USP17L3				APPBP2
AP1B1	ANKRD29	AP3D1	ZNF135L*	Gm42226	USP17L7				APPL1
AP1G1	ANKRD31	AP3M1	ZNF160L1*	Gm43302	USP6				APPL2
AP1G2	ANKRD33	AP3M2	ZNF160L2*	Gm436	UTP14C				APRT
AP1M1	ANKRD33B	AP3S1	ZNF177L*	Gm438	VCF2				APTX
AP1M2	ANKRD34A	AP3S2	ZNF180L*	Gm43980	VCX				AQP11
AP1S1	ANKRD34B	AP4B1	ZNF208L*	Gm4425	VCX2				AQP12B
AP1S2	ANKRD34C	AP4E1	ZNF211L1*	Gm4454	VCX3A				AQP2
AP1S3	ANKRD35	AP4M1	ZNF211L2*	Gm45337	VCX3B				AQP3
AP2A1	ANKRD37	AP4S1	ZNF211L3*	Gm45417	VCY				AQP4
AP2A2	ANKRD39	AP5B1	ZNF211L4*	Gm4553	VCY1B				AQP5
AP2B1	ANKRD40	AP5M1	ZNF256L*	Gm4559	VHLL				AQP6
AP2M1	ANKRD40CL	AP5S1	ZNF264L*	Gm45618	VN1R2				AQP7
AP2S1	ANKRD42	AP5Z1	ZNF268L1*	Gm45871	XCL2				AQP8
AP3B1	ANKRD44	APAF1	ZNF268L2*	Gm45927	XKR3				AQP9
AP3B2	ANKRD45	APBA1	ZNF287L1*	Gm45961	ZC3H11B				AQR
AP3D1	ANKRD46	APBA2	ZNF287L2*	Gm45965	ZC3H11C				AR
AP3M1	Ankrd48	APBA3	ZNF287L3*	Gm45978	ZDHHC11B				ARAF
AP3M2	ANKRD49	APBB1	ZNF296L*	Gm45988	ZNF100				ARAP1
AP3S1	ANKRD50	APBB1IP	ZNF2L*	Gm46022	ZNF101				ARAP2
AP3S2	ANKRD52	APBB2	ZNF33BL*	Gm46427	ZNF107				ARAP3
AP4B1	ANKRD53	APBB3	ZNF347L1*	Gm46430	ZNF117				ARB2A
AP4E1	ANKRD54	APC	ZNF347L2*	Gm46442	ZNF121				ARC
AP4M1	ANKRD55	APC2	ZNF347L3*	Gm46683	ZNF124				ARCN1
AP4S1	ANKRD6	APCDD1	ZNF350L1*	Gm4724	ZNF136				AREG
AP5B1	ANKRD60	APCDD1L	ZNF350L2*	Gm47791	ZNF138				AREL1
AP5M1	ANKRD61	APCS	ZNF35L*	Gm47955	ZNF14				ARF1
AP5S1	ANKRD63	APEH	ZNF3L*	Gm47959	ZNF141				ARF3
AP5Z1	ANKRD65	APELA	ZNF420L1*	Gm47969	ZNF155				ARF4
APAF1	ANKRD66	APEX1	ZNF43L*	Gm4841	ZNF19				ARF5
APBA1	ANKRD7	APEX2	ZNF474-ZNF475*	Gm4846	ZNF195				ARF6
APBA2	ANKRD9	APH1A	ZNF501L*	Gm4847	ZNF20				ARFGAP1
APBA3	ANKS1A	APH1B	ZNF548L1*	Gm4868	ZNF208				ARFGAP2
APBB1	ANKS1B	API5	ZNF548L2*	Gm4871	ZNF214				ARFGAP3
APBB1IP	ANKS3	APIP	ZNF568L1*	Gm49027	ZNF221				ARFGEF1
APBB2	ANKS4B	APLF	ZNF570L*	Gm4951	ZNF222				ARFGEF2
APBB3	ANKS6	APLN	ZNF57L*	Gm49510	ZNF223				ARFGEF3
APC	ANKUB1	APLNR	ZNF665L1*	Gm4952	ZNF224				ARFIP1
APC2	ANKZF1	APLP1	ZNF665L2*	Gm49601	ZNF225				ARFIP2
APCDD1	ANLN	APLP2	ZNF665L3*	Gm50139	ZNF229				ARFRP1
APCDD1L	ANO1	APMAP	ZNF665L4*	Gm50387	ZNF230				ARG1
APCS	ANO10	APOA1	ZNF665L5*	Gm50470	ZNF252P				ARG2
APEH	ANO2	APOA2	ZNF677L1*	Gm5058	ZNF253				ARGLU1
APELA	ANO3	APOA4	ZNF677L2*	Gm5114	ZNF254				ARHGAP10
APEX1	ANO4	APOA5	ZNF684L1*	Gm5116	ZNF257				ARHGAP11A
APEX2	ANO5	APOB	ZNF709L1	Gm5123	ZNF266				ARHGAP12
APH1A	ANO6	APOBEC1	ZNF709L10*	Gm5128	ZNF267				ARHGAP15
APH1B	ANO7	APOBEC2	ZNF709L11*	Gm5141	ZNF273				ARHGAP17
API5	ANO8	APOBEC3A	ZNF709L2*	Gm51425	ZNF28				ARHGAP18
APIP	ANO9	APOBEC3B	ZNF709L3*	Gm5150	ZNF284				ARHGAP19
APLF	ANP32A	APOBEC3C	ZNF709L4*	Gm5165	ZNF285				ARHGAP20
APLN	ANP32B	APOBEC3D	ZNF709L5*	Gm52233	ZNF286B				ARHGAP21
APLNR	ANP32E	APOBEC3F	ZNF709L6*	Gm52246	ZNF30				ARHGAP22
APLP1	ANPEP	APOBEC3G	ZNF709L7*	Gm52258	ZNF302				ARHGAP23
APLP2	ANTKMT	APOBEC3H	ZNF709L8*	Gm52260	ZNF320				ARHGAP24
APMAP	ANTXR1	APOBEC4	ZNF709L9*	Gm52266	ZNF324B				ARHGAP25
APOA1	ANTXR2	APOBR	ZNF720L1*	Gm52512	ZNF337				ARHGAP26
APOA2	ANTXRL	APOC1	ZNF720L2*	Gm52666	ZNF33A				ARHGAP27
APOA4	ANXA1	APOC2	ZNF720L3*	Gm53275	ZNF343				ARHGAP28
APOA5	ANXA10	APOC3	ZNF75AL*	Gm5329	ZNF415				ARHGAP29
APOB	ANXA11	APOC4	ZNF77L*	Gm53410	ZNF416				ARHGAP30
APOBEC1	ANXA13	APOD	ZNF84L*	Gm5346	ZNF417				ARHGAP31
APOBEC2	ANXA2	APOE	ZNF850L*	Gm5347	ZNF418				ARHGAP32
APOBEC3B	ANXA2R	APOF	ZNF890	Gm53480	ZNF429				ARHGAP33
APOBEC4	Anxa2r2	APOH	ZNF91L1*	Gm53858	ZNF43				ARHGAP35
APOBR	ANXA3	APOL1	ZNF91L2*	Gm5409	ZNF430				ARHGAP36
APOC2	ANXA4	APOL2	ZSCAN12L*	Gm5414	ZNF431				ARHGAP39
APOC3	ANXA5	APOL3	ZSCAN5BL1*	Gm54268	ZNF433				ARHGAP4
APOC4	ANXA6	APOL4	ZSCAN5BL2*	Gm54275	ZNF439				ARHGAP42
APOD	ANXA7	APOL5		Gm54276	ZNF44				ARHGAP44
APOE	ANXA8	APOL6		Gm54279	ZNF440				ARHGAP45
APOF	ANXA9	APOLD1		Gm5431	ZNF441				ARHGAP5
APOH	AOAH	APOM		Gm54333	ZNF442				ARHGAP6
APOL2	AOC1	APOO		Gm5458	ZNF443				ARHGAP8
APOL3	Aoc1l1	APOOL		Gm5485	ZNF460				ARHGAP9
APOL6	Aoc1l3	APP		Gm5565	ZNF468				ARHGDIA
APOLD1	AOC2	APPBP2		Gm5592	ZNF479				ARHGDIB
APOM	AOC3	APPL1		Gm5622	ZNF480				ARHGDIG
APON	AOPEP	APPL2		Gm5709	ZNF485				ARHGEF1
APOO	AOX1	APRT		Gm5751	ZNF486				ARHGEF10
APOOL	AOX2	APTX		Gm5755	ZNF487				ARHGEF10L
APP	AOX4	AQP1		Gm5771	ZNF490				ARHGEF11
APPBP2	AP1AR	AQP10		Gm57791	ZNF491				ARHGEF12
APPL1	AP1B1	AQP11		Gm57808	ZNF492				ARHGEF15
APPL2	AP1G1	AQP12A		Gm5784	ZNF493				ARHGEF16
APRG1	AP1G2	AQP12B		Gm5795	ZNF497				ARHGEF17
APRT	AP1M1	AQP2		Gm5796	ZNF500				ARHGEF18
APTX	AP1M2	AQP3		Gm5797	ZNF506				ARHGEF19
AQP1	AP1S1	AQP4		Gm5798	ZNF511-PRAP1				ARHGEF2
AQP10	AP1S2	AQP5		Gm5799	ZNF517				ARHGEF25
AQP11	AP1S3	AQP6		Gm5800	ZNF519				ARHGEF26
AQP12B	AP2A1	AQP7		Gm5862	ZNF525				ARHGEF28
AQP2	AP2A2	AQP7B		Gm5916	ZNF528				ARHGEF3
AQP3	AP2B1	AQP8		Gm5923	ZNF534				ARHGEF33
AQP4	AP2M1	AQP9		Gm5930	ZNF540				ARHGEF37
AQP5	AP2S1	AQR		Gm5932	ZNF543				ARHGEF38
AQP6	AP3B1	AR		Gm5965	ZNF547				ARHGEF39
AQP7	AP3B2	ARAF		Gm6003	ZNF552				ARHGEF4
AQP8	AP3D1	ARAP1		Gm609	ZNF556				ARHGEF40
AQP9	AP3M1	ARAP2		Gm6124	ZNF557				ARHGEF5
AQR	AP3M2	ARAP3		Gm6217	ZNF559				ARHGEF6
AR	AP3S1	ARB2A		Gm6293	ZNF559-ZNF177				ARHGEF7
ARA	AP3S2	ARC		Gm6309	ZNF560				ARHGEF9
ARAF	AP4B1	ARCN1		Gm6337	ZNF561				ARID1A
ARAP1	AP4E1	AREG		Gm6358	ZNF562				ARID1B
ARAP2	AP4M1	AREL1		Gm6370	ZNF563				ARID2
ARAP3	AP4S1	ARF1		Gm6401	ZNF57				ARID3A
ARB2A	AP5B1	ARF3		Gm6408	ZNF571				ARID3B
ARB2B	AP5M1	ARF4		Gm6460	ZNF573				ARID3C
ARC	AP5S1	ARF5		Gm6482	ZNF578				ARID4A
ARCN1	AP5Z1	ARF6		Gm6518	ZNF585B				ARID4B
AREG	APAF1	ARFGAP1		Gm6526	ZNF586				ARID5A
AREL1	APBA1	ARFGAP2		Gm6592	ZNF587				ARID5B
ARF1	APBA2	ARFGAP3		Gm6600	ZNF587B				ARIH1
ARF2*	APBA3	ARFGEF1		Gm6647	ZNF589				ARIH2
ARF3	APBB1	ARFGEF2		Gm6650	ZNF595				ARK2N
ARF4	APBB1IP	ARFGEF3		Gm6658	ZNF600				ARL1
ARF5	APBB2	ARFIP1		Gm6673	ZNF610				ARL10
ARF6	APBB3	ARFIP2		Gm6676	ZNF611				ARL11
ARFGAP1	APC	ARFRP1		Gm6710	ZNF616				ARL13A
ARFGAP2	APC2	ARG1		Gm6712	ZNF620				ARL13B
ARFGAP3	APCDD1	ARG2		Gm6871	ZNF625				ARL14
ARFGEF1	APCDD1L	ARGFX		Gm6904	ZNF626				ARL14EPL
ARFGEF2	APCS	ARGLU1		Gm7072	ZNF627				ARL15
ARFGEF3	APEH	ARHGAP10		Gm7094	ZNF66				ARL16
ARFIP1	APELA	ARHGAP11A		Gm7137	ZNF660-ZNF197				ARL2
ARFIP2	APEX1	ARHGAP11A-SCG5		Gm7138	ZNF664-RFLNA				ARL2BP
ARFRP1	APEX2	ARHGAP11B		Gm7247	ZNF669				ARL3
ARG1	APH1A	ARHGAP12		Gm7260	ZNF670				ARL4A
ARG2	APH1B	ARHGAP15		Gm7347	ZNF675				ARL4C
ARGFX	API5	ARHGAP17		Gm7361	ZNF676				ARL4D
ARGFXL1*	APIP	ARHGAP18		Gm7544	ZNF678				ARL5A
ARGLU1	APLF	ARHGAP19		Gm7579	ZNF679				ARL5B
ARHGAP10	APLN	ARHGAP20		Gm7609	ZNF680				ARL5C
ARHGAP11A	APLNR	ARHGAP21		Gm7735	ZNF681				ARL6
ARHGAP11A-SCG5	APLP1	ARHGAP22		Gm7762	ZNF682				ARL6IP1
ARHGAP12	APLP2	ARHGAP23		Gm7876	ZNF69				ARL6IP4
ARHGAP15	APMAP	ARHGAP24		Gm7903	ZNF695				ARL6IP5
ARHGAP17	APOA1	ARHGAP25		Gm7945	ZNF700				ARL6IP6
ARHGAP18	APOA2	ARHGAP26		Gm7954	ZNF701				ARL8A
ARHGAP19	APOA4	ARHGAP27		Gm7970	ZNF705B				ARL8B
ARHGAP20	APOA5	ARHGAP28		Gm7980	ZNF705D				ARL9
ARHGAP20L*	APOB	ARHGAP29		Gm8005	ZNF705G				ARMC1
ARHGAP21	APOBEC1	ARHGAP30		Gm8020	ZNF708				ARMC10
ARHGAP22	APOBEC2	ARHGAP31		Gm8032	ZNF714				ARMC12
ARHGAP23	APOBEC4	ARHGAP32		Gm8050	ZNF716				ARMC2
ARHGAP24	APOBR	ARHGAP33		Gm8068	ZNF717				ARMC3
ARHGAP25	APOC1	ARHGAP35		Gm8094	ZNF718				ARMC5
ARHGAP26	APOC2	ARHGAP36		Gm8104	ZNF721				ARMC6
ARHGAP27	Apoc2l	ARHGAP39		Gm8108	ZNF722				ARMC7
ARHGAP28	APOC3	ARHGAP4		Gm8112	ZNF723				ARMC8
ARHGAP29	APOC4	ARHGAP40		Gm8126	ZNF724				ARMC9
ARHGAP30	APOD	ARHGAP42		Gm8127	ZNF726				ARMCX1
ARHGAP31	APOE	ARHGAP44		Gm8138	ZNF727				ARMCX2
ARHGAP32	APOF	ARHGAP45		Gm8165	ZNF728				ARMCX3
ARHGAP33	APOH	ARHGAP5		Gm8206	ZNF729				ARMCX4
ARHGAP35	Apol10a	ARHGAP6		Gm8220	ZNF730				ARMCX5
ARHGAP36	Apol10b	ARHGAP8		Gm8229	ZNF732				ARMCX6
ARHGAP39	Apol11a	ARHGAP9		Gm8232	ZNF735				ARMH1
ARHGAP4	Apol11b	ARHGDIA		Gm8246	ZNF736				ARMH2
ARHGAP42	APOL6	ARHGDIB		Gm8256	ZNF737				ARMH3
ARHGAP44	Apol7a	ARHGDIG		Gm8264	ZNF738				ARMH4
ARHGAP45	Apol7b	ARHGEF1		Gm8267	ZNF747				ARMT1
ARHGAP5	Apol7c	ARHGEF10		Gm8271	ZNF749				ARNT
ARHGAP6	Apol7d	ARHGEF10L		Gm8279	ZNF761				ARNT2
ARHGAP8	Apol7e	ARHGEF11		Gm8290	ZNF763				ARPC1A
ARHGAP9	Apol8	ARHGEF12		Gm8909	ZNF765				ARPC1B
ARHGDIA	Apol9a	ARHGEF15		Gm8978	ZNF765-ZNF761				ARPC2
ARHGDIB	Apol9b	ARHGEF16		Gm9119	ZNF766				ARPC3
ARHGDIG	APOLD1	ARHGEF17		Gm9133	ZNF776				ARPC4
ARHGEF1	APOM	ARHGEF18		Gm9195	ZNF778				ARPC5
ARHGEF10	APON	ARHGEF19		Gm9222	ZNF780A				ARPC5L
ARHGEF10L	APOO	ARHGEF2		Gm9257	ZNF781				ARPIN
ARHGEF11	APOOL	ARHGEF25		Gm9271	ZNF785				ARPP19
ARHGEF12	APP	ARHGEF26		Gm9507	ZNF80				ARPP21
ARHGEF15	APPBP2	ARHGEF28		Gm9508	ZNF808				ARR3
ARHGEF16	APPL1	ARHGEF3		Gm9602	ZNF812P				ARRB1
ARHGEF17	APPL2	ARHGEF33		Gm9639	ZNF813				ARRB2
ARHGEF18	APRT	ARHGEF35		Gm9733	ZNF816				ARRDC1
ARHGEF19	APTX	ARHGEF37		Gm9736	ZNF816-ZNF321P				ARRDC2
ARHGEF2	AQP11	ARHGEF38		Gm9747	ZNF823				ARRDC3
ARHGEF25	AQP12B	ARHGEF39		Gm9752	ZNF83				ARRDC4
ARHGEF26	AQP2	ARHGEF4		Gm9758	ZNF836				ARRDC5
ARHGEF28	AQP3	ARHGEF40		Gm9789	ZNF837				ARSA
ARHGEF3	AQP4	ARHGEF5		Gm9821	ZNF841				ARSB
ARHGEF33	AQP5	ARHGEF6		Gm9856	ZNF843				ARSG
ARHGEF37	AQP6	ARHGEF7		Gm9860	ZNF844				ARSI
ARHGEF38	AQP7	ARHGEF9		Gm9887	ZNF845				ARSJ
ARHGEF39	AQP8	ARID1A		Gm9967	ZNF85				ARSK
ARHGEF4	AQP9	ARID1B		Gon7-Moap1	ZNF852				ART1
ARHGEF40	AQR	ARID2		Gsdma2	ZNF860				ART3
ARHGEF5	AR	ARID3A		Gsdma3	ZNF875				ART4
ARHGEF6	ARAF	ARID3B		Gsdmc2	ZNF878				ART5
ARHGEF7	ARAP1	ARID3C		Gsdmc3	ZNF880				ARTN
ARHGEF9	ARAP2	ARID4A		Gsdmc4	ZNF888				ARV1
ARID1A	ARAP3	ARID4B		Gstp2	ZNF90				ARVCF
ARID1B	ARB2A	ARID5A		Gstp3	ZNF92				ARX
ARID2	ARC	ARID5B		Gucy2e	ZNF93				AS3MT
ARID3A	ARCN1	ARIH1		GUCY2G	ZNF98				ASAH1
ARID3B	AREG	ARIH2		Gykl1	ZNF99				ASAH2
ARID3C	AREL1	ARK2N		Gzmc	ZNG1A				ASAP2
ARID4A	ARF1	ARL1		Gzmd	ZNG1B				ASAP3
ARID4B	ARF2*	ARL10		Gzme	ZNG1E				ASB1
ARID5A	ARF3	ARL11		Gzmf	ZNG1F				ASB10
ARID5B	ARF4	ARL13A		Gzmg	ZSCAN32				ASB11
ARIH1	ARF5	ARL13B		Gzmn	ZSCAN5A				ASB12
ARIH2	ARF6	ARL14		H1f4	ZSCAN5C				ASB13
ARK2N	ARFGAP1	ARL14EPL		H2-DMb2	ZXDA				ASB14
ARL1	ARFGAP2	ARL15		H2-Q10					ASB15
ARL10	ARFGAP3	ARL16		H2ac23					ASB16
ARL11	ARFGEF1	ARL17A		H60a					ASB17
ARL13A	ARFGEF2	ARL17B		H60b					ASB18
ARL13B	ARFGEF3	ARL2		H60c					ASB2
ARL14	ARFIP1	ARL2BP		HINT1					ASB3
ARL14EPL	ARFIP2	ARL3		Hist3h2ba					ASB4
ARL15	ARFRP1	ARL4A		Hsd3b3					ASB5
ARL16	ARG1	ARL4C		Hsd3b4					ASB6
ARL2	ARG2	ARL4D		Ifi202b					ASB7
ARL2BP	ARGLU1	ARL5A		Ifi203					ASB8
ARL3	ARHGAP10	ARL5B		Ifi204					ASB9
ARL4A	ARHGAP11A	ARL5C		Ifi205					ASCC1
ARL4C	ARHGAP12	ARL6		Ifi206					ASCC2
ARL4D	ARHGAP15	ARL6IP1		Ifi207					ASCC3
ARL5A	ARHGAP17	ARL6IP4		Ifi208					ASCL1
ARL5B	ARHGAP18	ARL6IP5		Ifi209					ASCL2
ARL5C	ARHGAP19	ARL6IP6		Ifi211					ASCL3
ARL6	ARHGAP20	ARL8A		Ifi213					ASCL4
ARL6IP1	ARHGAP21	ARL8B		Ifi214					ASCL5
ARL6IP4	ARHGAP22	ARL9		Ifi47					ASF1A
ARL6IP5	ARHGAP23	ARMC1		Ifit1bl2					ASF1B
ARL6IP6	ARHGAP24	ARMC10		Ifitm6					ASGR1
ARL8A	ARHGAP25	ARMC12		Ifitm7					ASGR2
ARL8B	ARHGAP26	ARMC2		Ifnab					ASH1L
ARL9	ARHGAP27	ARMC3		Ifnz					ASH2L
ARMC1	ARHGAP28	ARMC5		Ift70a1					ASIC1
ARMC10	ARHGAP29	ARMC6		Igtp					ASIC2
ARMC12	ARHGAP30	ARMC7		Iigp1b					ASIC3
ARMC2	ARHGAP31	ARMC8		IL4I1L					ASIC4
ARMC3	ARHGAP32	ARMC9		Ins1					ASIC5
ARMC5	ARHGAP33	ARMCX1		Irgm1					ASIP
ARMC6	ARHGAP35	ARMCX2		Irgm2					ASL
ARMC7	ARHGAP36	ARMCX3		IRS3					ASMT
ARMC8	ARHGAP39	ARMCX4		Itgb2l					ASMTL
ARMC9	ARHGAP4	ARMCX5		Itln1b					ASNS
ARMCX1	ARHGAP40	ARMCX5-GPRASP2		Itlnb					ASNSD1
ARMCX2	ARHGAP42	ARMCX6		Keg1					ASPA
ARMCX3	ARHGAP44	ARMH1		Khdc1b					ASPDH
ARMCX4	ARHGAP45	ARMH2		Khdc1c					ASPG
ARMCX5	ARHGAP5	ARMH3		Klra10					ASPH
ARMCX6	ARHGAP6	ARMH4		Klra12					ASPHD1
ARMH1	ARHGAP8	ARMS2		Klra15					ASPHD2
ARMH2	ARHGAP9	ARMT1		Klra16					ASPM
ARMH3	ARHGDIA	ARNT		Klra17					ASPN
ARMH4	ARHGDIB	ARNT2		Klra18					ASPRV1
ARMT1	ARHGDIG	ARPC1A		Klra19					ASPSCR1
ARNT	ARHGEF1	ARPC1B		Klra2					ASRGL1
ARNT2	ARHGEF10	ARPC2		Klra20					ASS1
ARPC1A	ARHGEF10L	ARPC3		Klra21					ASTE1
ARPC1B	ARHGEF11	ARPC4		Klra22					ASTL
ARPC2	ARHGEF12	ARPC4-TTLL3		Klra23					ASTN1
ARPC3	ARHGEF15	ARPC5		Klra24					ASTN2
ARPC4	ARHGEF16	ARPC5L		Klra25					ASXL1
ARPC5	ARHGEF17	ARPIN		Klra26					ASXL2
ARPC5L	ARHGEF18	ARPIN-AP3S2		Klra27					ASXL3
ARPIN	ARHGEF19	ARPP19		Klra28					ASZ1
ARPIN-AP3S2	ARHGEF2	ARPP21		Klra3					ATAD1
ARPP19	ARHGEF25	ARR3		Klra4					ATAD2
ARPP19Ps*	ARHGEF26	ARRB1		Klra5					ATAD2B
ARPP21	ARHGEF28	ARRB2		Klra6					ATAD3A
ARR3	ARHGEF3	ARRDC1		Klra7					ATAD3B
ARRB1	ARHGEF33	ARRDC2		Klra8					ATAD5
ARRB2	ARHGEF37	ARRDC3		Klra9					ATAT1
ARRDC1	ARHGEF38	ARRDC4		Klrb1a					ATCAY
ARRDC2	ARHGEF39	ARRDC5		Klrb1b					ATE1
ARRDC3	ARHGEF4	ARSA		Klrb1c					ATF1
ARRDC4	ARHGEF40	ARSB		Klrb1f					ATF2
ARRDC5	ARHGEF5	ARSD		Klre1					ATF3
ARSA	ARHGEF6	ARSF		Klrh1					ATF4
ARSB	ARHGEF7	ARSG		Klri2					ATF5
ARSD	ARHGEF9	ARSH		Krtap1-3					ATF6
ARSF	ARID1A	ARSI		Krtap1-4					ATF6B
ARSFL*	ARID1B	ARSJ		Krtap10-10					ATF7
ARSG	ARID2	ARSK		Krtap10-4					ATF7IP
ARSI	ARID3A	ARSL		Krtap12-1					ATF7IP2
ARSJ	ARID3B	ART1		Krtap13					ATG10
ARSK	ARID3C	ART3		Krtap13-21					ATG101
ARSL	ARID4A	ART4		Krtap14					ATG12
ART1	ARID4B	ART5		Krtap19-1					ATG13
ART3	ARID5A	ARTN		Krtap19-2					ATG14
ART4	ARID5B	ARV1		Krtap19-3					ATG16L2
ART5	ARIH1	ARVCF		Krtap19-5					ATG2A
ARTN	ARIH2	ARX		Krtap22-2					ATG2B
ARV1	ARK2N	AS3MT		Krtap28-13					ATG3
ARVCF	ARL1	ASAH1		Krtap31-1					ATG4A
ARX	ARL10	ASAH2		Krtap31-2					ATG4B
AS3MT	ARL11	ASAH2B		Krtap31-3					ATG4C
ASAH1	ARL13A	ASAP2		Krtap4-13					ATG4D
ASAH2	ARL13B	ASAP3		Krtap4-16					ATG5
ASAP2	ARL14	ASB1		Krtap4-2					ATG7
ASAP3	ARL14EPL	ASB10		Krtap4-6					ATG9A
ASB1	ARL15	ASB11		Krtap4-7					ATG9B
ASB10	ARL16	ASB12		Krtap4-8					ATIC
ASB11	ARL2	ASB13		Krtap4-9					ATL1
ASB12	ARL2BP	ASB14		Krtap5-2					ATL2
ASB13	ARL3	ASB15		Krtap5-5L					ATL3
ASB14	ARL4A	ASB16		Krtap6-1					ATM
ASB15	ARL4C	ASB17		Krtap6-2					ATMIN
ASB16	ARL4D	ASB18		Krtap6-3					ATN1
ASB17	ARL5A	ASB2		Krtap6-5					ATOH1
ASB18	ARL5B	ASB3		Krtap9-1					ATOH7
ASB2	ARL5C	ASB4		Krtap9-3					ATOH8
ASB3	ARL6	ASB5		Krtap9-5					ATOSB
ASB4	ARL6IP1	ASB6		Lamtor3l					ATOX1
ASB5	ARL6IP4	ASB7		LARS					ATP10A
ASB6	ARL6IP5	ASB8		Lce1					ATP10B
ASB7	ARL6IP6	ASB9		Lce1a1					ATP10D
ASB8	ARL8A	ASCC1		Lce1a2					ATP11A
ASB9	ARL8B	ASCC2		LCE1C					ATP11B
ASCC1	ARL9	ASCC3		Lce1d					ATP11C
ASCC2	ARMC1	ASCL1		Lce1e					ATP12A
ASCC3	ARMC10	ASCL2		Lce1g					ATP13A1
ASCL1	ARMC12	ASCL3		Lce1i					ATP13A2
ASCL2	ARMC2	ASCL4		Lce1j					ATP13A3
ASCL3	ARMC3	ASCL5		Lce1k					ATP13A4
ASCL4	ARMC5	ASDURF		Lce1l					ATP13A5
ASCL5	ARMC6	ASF1A		Lce3f					ATP1A1
ASF1A	ARMC7	ASF1B		Lilra6					ATP1A2
ASF1B	ARMC8	ASGR1		Lilrb4a					ATP1A3
ASGR1	ARMC9	ASGR2		Lipo1					ATP1A4
ASGR2	ARMCX1	ASH1L		Lipo2					ATP1B1
ASH1L	ARMCX2	ASH2L		Lipo3					ATP1B2
ASH2L	ARMCX3	ASIC1		Lipo4					ATP1B3
ASIC1	ARMCX4	ASIC2		LOC100041903					ATP1B4
ASIC2	ARMCX5	ASIC3		LOC100152218					ATP23
ASIC3	ARMCX6	ASIC4		LOC100155534					ATP2A1
ASIC4	ARMH1	ASIC5		LOC100503923					ATP2A2
ASIC5	ARMH2	ASIP		LOC102632102					ATP2A3
ASIP	ARMH3	ASL		LOC102634691					ATP2B1
ASL	ARMH4	ASMT		LOC102635992					ATP2B2
ASMT	ARMT1	ASMTL		LOC102637163					ATP2B3
ASMTL	ARNT	ASNS		LOC102637471					ATP2B4
ASNS	ARNT2	ASNSD1		LOC102637615					ATP2C1
ASNSD1	ARPC1A	ASPA		LOC102639700					ATP2C2
ASPA	ARPC1B	ASPDH		LOC102642386					ATP4A
ASPDH	ARPC2	ASPG		LOC105245577					ATP4B
ASPG	ARPC3	ASPH		LOC118567485					ATP5F1A
ASPH	ARPC4	ASPHD1		LOC118568140					ATP5F1B
ASPHD1	ARPC5	ASPHD2		LOC118568141					ATP5F1C
ASPHD2	ARPC5L	ASPM		LOC118568142					ATP5F1D
ASPM	ARPIN	ASPN		LOC118568150					ATP5F1E
ASPN	ARPP19	ASPRV1		LOC118568255					ATP5I
ASPRV1	ARPP21	ASPSCR1		LOC118568338					ATP5IF1
ASPSCR1	ARR3	ASRGL1		LOC630751					ATP5MC1
ASRGL1	ARRB1	ASS1		LPCAT2B					ATP5MC2
ASS1	ARRB2	ASTE1		Lrch4-Sap25					ATP5MC3
ASTE1	ARRDC1	ASTL		LRRC29					ATP5ME
ASTL	ARRDC2	ASTN1		Ly6a					ATP5MF
ASTN1	ARRDC3	ASTN2		Ly6b					ATP5MG
ASTN2	ARRDC4	ASXL1		Ly6c1					ATP5MK
ASXL1	ARRDC5	ASXL2		Ly6c2					ATP5PB
ASXL2	ARSA	ASXL3		Ly6f					ATP5PD
ASXL3	ARSB	ASZ1		Ly6g					ATP5PF
ASZ1	ARSG	ATAD1		Ly6g2					ATP5PO
ATAD1	ARSI	ATAD2		Ly6i					ATP6AP1
ATAD2	ARSJ	ATAD2B		Ly6m					ATP6AP1L
ATAD2B	ARSK	ATAD3A		Lypd8l					ATP6AP2
ATAD3A	ART1	ATAD3B		MAGEA8					ATP6V0A1
ATAD3B	Art2a	ATAD3C		Mcpt1					ATP6V0A2
ATAD5	Art2b	ATAD5		Mcpt2					ATP6V0A4
ATAT1	ART3	ATAT1		Mcpt4					ATP6V0B
ATCAY	ART4	ATCAY		Mcpt8l3					ATP6V0C
ATE1	ART5	ATE1		Mcpt9					ATP6V0D1
ATF1	ARTN	ATF1		McptL					ATP6V0D2
ATF2	ARV1	ATF2		Methig1					ATP6V0E1
ATF3	ARVCF	ATF3		METTL5					ATP6V0E2
ATF4	ARX	ATF4		Mgl1					ATP6V1A
ATF5	Arxes1	ATF5		Mgl2					ATP6V1B1
ATF6	AS3MT	ATF6		Mirt2					ATP6V1B2
ATF6B	ASAH1	ATF6B		Mmgt2					ATP6V1C1
ATF7	ASAH2	ATF7		Mmp1b					ATP6V1C2
ATF7-NPFF	ASAP2	ATF7-NPFF		Mndal					ATP6V1D
ATF7IP	ASAP3	ATF7IP		Mouse					ATP6V1E1
ATF7IP2	ASB1	ATF7IP2		Mptx2					ATP6V1E2
ATG10	ASB10	ATG10		MRE11A					ATP6V1F
ATG101	ASB11	ATG101		Mrgpra1					ATP6V1G1
ATG12	ASB12	ATG12		Mrgpra10					ATP6V1G2
ATG13	ASB13	ATG13		Mrgpra2a					ATP6V1G3
ATG14	ASB14	ATG14		Mrgpra2b					ATP6V1H
ATG16L2	ASB15	ATG16L2		Mrgpra3					ATP7A
ATG2A	ASB16	ATG2A		Mrgpra4					ATP7B
ATG2B	ASB17	ATG2B		Mrgpra5					ATP8A1
ATG3	ASB18	ATG3		Mrgpra6					ATP8A2
ATG4A	ASB2	ATG4A		Mrgpra7					ATP8B1
ATG4B	ASB3	ATG4B		Mrgpra8					ATP8B2
ATG4C	ASB4	ATG4C		Mrgpra9					ATP8B3
ATG4D	ASB5	ATG4D		Mrgprb1					ATP8B4
ATG5	ASB6	ATG5		Mrgprb2					ATP9A
ATG7	ASB7	ATG7		Mrgprb3					ATP9B
ATG9A	ASB8	ATG9A		Mrgprb4					ATPAF1
ATG9B	ASB9	ATG9B		Mrgprb5					ATPAF2
ATIC	ASCC1	ATIC		Mrgprb8					ATPSCKMT
ATL1	ASCC2	ATL1		Mrgprh					ATR
ATL2	ASCC3	ATL2		Ms4a19					ATRAID
ATL3	ASCL1	ATL3		Ms4a4b					ATRIP
ATM	ASCL2	ATM		Ms4a4c					ATRN
ATMIN	ASCL3	ATMIN		Ms4a4d					ATRNL1
ATN1	ASCL4	ATN1		Ms4a6b					ATRX
ATOH1	ASCL5	ATOH1		Ms4a6c					ATXN1
ATOH7	ASF1A	ATOH7		Ms4a6d					ATXN10
ATOH8	ASF1B	ATOH8		Msx3					ATXN1L
ATOSB	ASGR1	ATOSB		Mucl2					ATXN2
ATOX1	ASGR2	ATOX1		Mug1					ATXN2L
ATP10A	ASH1L	ATP10A		Mug2					ATXN3
ATP10B	ASH2L	ATP10B		Mup-ps12					ATXN7
ATP10D	ASIC1	ATP10D		Mup-ps16					ATXN7L1
ATP11A	ASIC2	ATP11A		Mup1					ATXN7L2
ATP11B	ASIC3	ATP11AUN		Mup10					ATXN7L3
ATP11C	ASIC4	ATP11B		Mup11					ATXN7L3B
ATP12A	ASIC5	ATP11C		Mup12					AUH
ATP13A1	ASIP	ATP12A		Mup13					AUNIP
ATP13A2	ASL	ATP13A1		Mup14					AUP1
ATP13A3	ASMT	ATP13A2		Mup15					AURKA
ATP13A4	ASMTL	ATP13A3		Mup16					AURKB
ATP13A5	ASNS	ATP13A4		Mup17					AURKC
ATP1A1	ASNSD1	ATP13A5		Mup18					AUTS2
ATP1A2	ASPA	ATP1A1		Mup19					AVEN
ATP1A3	ASPDH	ATP1A2		Mup2					AVIL
ATP1A4	ASPG	ATP1A3		Mup20					AVL9
ATP1B1	ASPH	ATP1A4		Mup21					AVP
ATP1B2	ASPHD1	ATP1B1		Mup22					AVPI1
ATP1B3	ASPHD2	ATP1B2		Mup3					AVPR1A
ATP1B4	ASPM	ATP1B3		Mup4					AVPR1B
ATP23	ASPN	ATP1B4		Mup5					AVPR2
ATP2A1	ASPRV1	ATP23		Mup6					AWAT2
ATP2A2	ASPSCR1	ATP2A1		Mup7					AXDND1
ATP2A3	ASRGL1	ATP2A2		Mup8					AXIN1
ATP2B1	ASS1	ATP2A3		Mup9					AXIN2
ATP2B2	ASTE1	ATP2B1		Mylpf					AXL
ATP2B3	ASTL	ATP2B2		MYRIP					AZGP1
ATP2B4	ASTN1	ATP2B3		Naip1					AZI2
ATP2C1	ASTN2	ATP2B4		Naip2					AZIN1
ATP2C2	ASXL1	ATP2C1		Naip3					AZIN2
ATP4A	ASXL2	ATP2C2		Naip4					B2M
ATP4B	ASXL3	ATP4A		Naip5					B3GALNT1
ATP5F1A	ASZ1	ATP4B		Naip6					B3GALNT2
ATP5F1B	ATAD1	ATP5F1A		Nat3					B3GALT1
ATP5F1C	ATAD2	ATP5F1B		Nat8f2					B3GALT2
ATP5F1D	ATAD2B	ATP5F1C		Nat8f3					B3GALT4
ATP5F1E	ATAD3A	ATP5F1D		Nat8f4					B3GALT5
ATP5I	ATAD3B	ATP5F1E		Nat8f5					B3GALT6
ATP5IF1	ATAD5	ATP5I		Nat8f6					B3GALT9
ATP5MC1	ATAT1	ATP5IF1		Nat8f7					B3GAT1
ATP5MC1L*	ATCAY	ATP5MC1		Nkx2-7					B3GAT2
ATP5MC2	ATE1	ATP5MC2		Nlrp1a					B3GAT3
ATP5MC3	ATF1	ATP5MC3		Nlrp1b					B3GLCT
ATP5ME	ATF2	ATP5ME		Nlrp4a					B3GNT2
ATP5MF	ATF3	ATP5MF		Nlrp4b					B3GNT3
ATP5MF-PTCD1	ATF4	ATP5MF-PTCD1		Nlrp4c					B3GNT4
ATP5MG	ATF5	ATP5MG		Nlrp4d					B3GNT5
ATP5MJ	ATF6	ATP5MJ		Nlrp4e					B3GNT6
ATP5MJL	ATF6B	ATP5MK		Nlrp4f					B3GNT7
ATP5MJL2*	ATF7	ATP5PB		Nlrp4g					B3GNT8
ATP5MK	ATF7IP	ATP5PD		Nlrp9a					B3GNT9
ATP5PB	ATF7IP2	ATP5PF		Nlrp9b					B3GNTL1
ATP5PD	ATG10	ATP5PO		Nlrp9c					B4GALNT1
ATP5PDL*	ATG101	ATP6AP1		Nutm2					B4GALNT2
ATP5PF	ATG12	ATP6AP1L		Oasl2					B4GALNT3
ATP5PO	ATG13	ATP6AP2		Obox1					B4GALNT4
ATP6AP1	ATG14	ATP6V0A1		Obox2					B4GALT1
ATP6AP1L	ATG16L2	ATP6V0A2		Obox3					B4GALT2
ATP6AP2	ATG2A	ATP6V0A4		Obox4					B4GALT3
ATP6V0A1	ATG2B	ATP6V0B		Obox5					B4GALT4
ATP6V0A2	ATG3	ATP6V0C		Obox6					B4GALT5
ATP6V0A4	ATG4A	ATP6V0D1		Obox7					B4GALT6
ATP6V0B	ATG4B	ATP6V0D2		Omt2a					B4GALT7
ATP6V0C	ATG4C	ATP6V0E1		Omt2b					B4GAT1
ATP6V0D1	ATG4D	ATP6V0E2		Oog1					B9D1
ATP6V0D2	ATG5	ATP6V1A		Oog2					B9D2
ATP6V0E1	ATG7	ATP6V1B1		Oog3					BAALC
ATP6V0E2	ATG9A	ATP6V1B2		Oog4					BAAT
ATP6V1A	ATG9B	ATP6V1C1		OR10AG1					BABAM1
ATP6V1B1	ATIC	ATP6V1C2		Orm3					BABAM2
ATP6V1B2	ATL1	ATP6V1D		Ott					BACE1
ATP6V1C1	ATL2	ATP6V1E1		Oxct2a					BACE2
ATP6V1C2	ATL3	ATP6V1E2		Oxct2b					BACH1
ATP6V1D	ATM	ATP6V1F		PAM16L					BACH2
ATP6V1E1	ATMIN	ATP6V1G1		Pate10					BAD
ATP6V1E2	ATN1	ATP6V1G2		Pate11					BAG1
ATP6V1F	ATOH1	ATP6V1G2-DDX39B		Pate12					BAG2
ATP6V1G1	ATOH7	ATP6V1G3		Pate13					BAG3
ATP6V1G2	ATOH8	ATP6V1H		Pate14					BAG4
ATP6V1G3	ATOSB	ATP7A		Pate6					BAG5
ATP6V1H	ATOX1	ATP7B		Pate7					BAG6
ATP7A	ATP10A	ATP8A1		Pate8					BAHCC1
ATP7B	ATP10B	ATP8A2		Pate9					BAHD1
ATP8A1	ATP10D	ATP8B1		Pbld2*					BAIAP2
ATP8A2	ATP11A	ATP8B2		Pbp2*					BAIAP2L1
ATP8B1	ATP11B	ATP8B3		Pbsn					BAIAP2L2
ATP8B2	ATP11C	ATP8B4		Pcdhb10					BAIAP3
ATP8B3	ATP12A	ATP9A		PCDHB17					BAK1
ATP8B4	ATP13A1	ATP9B		Pcdhb19					BAMBI
ATP8B5	ATP13A2	ATPAF1		PCDHB9L					BANF1
ATP9A	ATP13A3	ATPAF2		Pira1					BANK1
ATP9B	ATP13A4	ATPSCKMT		Pira11					BANP
ATPAF1	ATP13A5	ATR		Pira12					BAP1
ATPAF2	ATP1A1	ATRAID		Pira13					BARD1
ATPSCKMT	ATP1A2	ATRIP		Pira2					BARHL1
ATR	ATP1A3	ATRN		Pira4					BARHL2
ATRAID	ATP1A4	ATRNL1		Pira5					BARX1
ATRIP	ATP1B1	ATRX		Pira6					BARX2
ATRN	ATP1B2	ATXN1		Pira7					BASP1
ATRNL1	ATP1B3	ATXN10		Pira8					BATF
ATRX	ATP1B4	ATXN1L		Pira9					BATF2
ATXN1	ATP23	ATXN2		Pirb					BATF3
ATXN10	ATP2A1	ATXN2L		Plet1os					BAX
ATXN1L	ATP2A2	ATXN3		Pnp2					BAZ1A
ATXN2	ATP2A3	ATXN3L		Ppp1ccb					BAZ1B
ATXN2L	ATP2B1	ATXN7		Pramel11					BAZ2A
ATXN3	ATP2B2	ATXN7L1		Pramel12					BAZ2B
ATXN7	ATP2B3	ATXN7L2		Pramel13					BBC3
ATXN7L1	ATP2B4	ATXN7L3		Pramel13os					BBLN
ATXN7L2	ATP2C1	ATXN7L3B		Pramel14					BBOF1
ATXN7L3	ATP2C2	AUH		Pramel15					BBOX1
ATXN7L3B	ATP4A	AUNIP		Pramel16					BBS1
AUH	ATP4B	AUP1		Pramel17					BBS10
AUNIP	ATP5F1A	AURKA		Pramel18					BBS12
AUP1	ATP5F1B	AURKB		Pramel19					BBS2
AURKA	ATP5F1C	AURKC		Pramel20					BBS4
AURKB	ATP5F1D	AUTS2		Pramel21					BBS5
AURKC	ATP5F1E	AVEN		Pramel22					BBS7
AUTS2	ATP5I	AVIL		Pramel23					BBX
AVEN	ATP5IF1	AVL9		Pramel24					BCAM
AVIL	ATP5MC1	AVP		Pramel25					BCAN
AVL9	ATP5MC2	AVPI1		Pramel26					BCAP29
AVP	ATP5MC3	AVPR1A		Pramel27					BCAP31
AVPI1	ATP5ME	AVPR1B		Pramel28					BCAR1
AVPR1A	ATP5MF	AVPR2		Pramel29					BCAR3
AVPR1B	ATP5MG	AWAT1		Pramel30					BCAS1
AVPR2	ATP5MJL	AWAT2		Pramel31					BCAS2
AWAT2	ATP5MK	AXDND1		Pramel32					BCAS3
AXDND1	ATP5PB	AXIN1		Pramel33					BCAT1
AXIN1	ATP5PD	AXIN2		Pramel34					BCAT2
AXIN2	ATP5PF	AXL		Pramel35					BCCIP
AXL	ATP5PO	AZGP1		Pramel36					BCDIN3D
AZGP1	ATP6AP1	AZI2		Pramel37					BCHE
AZI2	ATP6AP1L	AZIN1		Pramel38					BCKDHA
AZIN1	ATP6AP2	AZIN2		Pramel39					BCKDHB
AZIN2	ATP6V0A1	AZU1		Pramel3a					BCKDK
AZU1	ATP6V0A2	B2M		Pramel3b					BCL10
B2M	ATP6V0A4	B3GALNT1		Pramel3c					BCL11A
B3GALNT1	ATP6V0B	B3GALNT2		Pramel3d					BCL11B
B3GALNT2	ATP6V0C	B3GALT1		Pramel3e					BCL2
B3GALT1	ATP6V0D1	B3GALT2		Pramel4					BCL2A1
B3GALT2	ATP6V0D2	B3GALT4		Pramel40					BCL2L1
B3GALT4	ATP6V0E1	B3GALT5		Pramel41					BCL2L10
B3GALT5	ATP6V0E2	B3GALT6		Pramel42					BCL2L11
B3GALT6	ATP6V1A	B3GALT9		Pramel43					BCL2L12
B3GALT9	ATP6V1B1	B3GAT1		Pramel44					BCL2L13
B3GAT1	ATP6V1B2	B3GAT2		Pramel45					BCL2L14
B3GAT2	ATP6V1C1	B3GAT3		Pramel46					BCL2L15
B3GAT3	ATP6V1C2	B3GLCT		Pramel47					BCL2L2
B3GLCT	ATP6V1D	B3GNT2		Pramel48					BCL3
B3GNT2	ATP6V1E1	B3GNT3		Pramel49					BCL6
B3GNT3	ATP6V1E2	B3GNT4		Pramel5					BCL6B
B3GNT4	ATP6V1F	B3GNT5		Pramel50					BCL7A
B3GNT5	ATP6V1G1	B3GNT6		Pramel51					BCL7B
B3GNT6	ATP6V1G2	B3GNT7		Pramel52					BCL7C
B3GNT7	ATP6V1G3	B3GNT8		Pramel53					BCL9
B3GNT8	ATP6V1H	B3GNT9		Pramel54					BCL9L
B3GNT9	ATP7A	B3GNTL1		Pramel55					BCLAF1
B3GNTL1	ATP7B	B4GALNT1		Pramel56					BCLAF3
B4GALNT1	ATP8A1	B4GALNT2		Pramel57					BCO1
B4GALNT2	ATP8A2	B4GALNT3		Pramel58					BCO2
B4GALNT3	ATP8B1	B4GALNT4		Pramel59					BCOR
B4GALNT4	ATP8B2	B4GALT1		Pramel6					BCORL1
B4GALT1	ATP8B3	B4GALT2		Pramel60					BCR
B4GALT2	ATP8B4	B4GALT3		Pramel7					BCS1L
B4GALT3	ATP8B5	B4GALT4		Pramex1					BDH1
B4GALT4	ATP9A	B4GALT5		Pramex2					BDH2
B4GALT5	ATP9B	B4GALT6		Prl2a1					BDKRB1
B4GALT6	ATPAF1	B4GALT7		Prl2b1					BDKRB2
B4GALT7	ATPAF2	B4GAT1		Prl2c1					BDNF
B4GAT1	ATPSCKMT	B9D1		Prps1l3					BDP1
B9D1	ATR	B9D2		Prss28					BEAN1
B9D2	ATRAID	BAALC		Prss29					BECN1
BAALC	ATRIP	BAAT		Prss32					BECN2
BAAT	ATRN	BABAM1		Prss3b					BEGAIN
BABAM1	ATRNL1	BABAM2		PRSS44					BEND2
BABAM2	ATRX	BACE1		Psg16					BEND3
BACE1	ATXN1	BACE2		Psg17					BEND4
BACE2	ATXN10	BACH1		Psg18					BEND5
BACH1	ATXN1L	BACH2		Psg19					BEND6
BACH2	ATXN2	BAD		Psg20					BEND7
BAD	ATXN2L	BAG1		Psg21					BEST1
BAG1	ATXN3	BAG2		Psg22					BEST2
BAG2	ATXN7	BAG3		Psg23					BEST3
BAG3	ATXN7L1	BAG4		Psg25					BEST4
BAG4	ATXN7L2	BAG5		Psg26					BET1
BAG5	ATXN7L3	BAG6		Psg27					BET1L
BAG6	ATXN7L3B	BAGE2		Psg28					BEX1
BAHCC1	AUH	BAHCC1		Psg29					BEX2
BAHD1	AUNIP	BAHD1		Raet1d					BEX3
BAIAP2	AUP1	BAIAP2		Rbm12b2					BEX4
BAIAP2L1	AURKA	BAIAP2L1		Rbmy					BEX5
BAIAP2L2	AURKB	BAIAP2L2		Rbmyf1					BFAR
BAIAP3	AURKC	BAIAP3		Rbmyf2					BFSP1
BAK1	AUTS2	BAK1		Rbmyf3					BGLAP
BAMBI	AV320801	BAMBI		Rbmyf5					BGN
BANF1	AVEN	BANF1		Rbmyf6					BHLHA15
BANK1	AVIL	BANK1		Rbmyf7					BHLHA9
BANP	AVL9	BANP		Rbmyf8					BHLHE22
BAP1	AVP	BAP1		Rbmyf9					BHLHE23
BARD1	AVPI1	BARD1		Rdh1					BHLHE40
BARHL1	AVPR1A	BARHL1		Rdh16f1					BHLHE41
BARHL2	AVPR1B	BARHL2		Rdh16f2					BHMT
BARX1	AVPR2	BARX1		Rdh19					BHMT2
BARX2	AW146154	BARX2		Rdh2					BICC1
BASP1	AWAT1	BASP1		Rdh7					BICD1
BATF	AWAT2	BATF		Rdh9					BICD2
BATF2	AXDND1	BATF2		Reg3b					BICDL1
BATF3	AXIN1	BATF3		Reg3d					BICDL2
BAX	AXIN2	BAX		Ren2					BICRA
BAZ1A	AXL	BAZ1A		Retnla					BICRAL
BAZ1B	AZGP1	BAZ1B		Retnlg					BID
BAZ2A	AZI2	BAZ2A		Rex2					BIK
BAZ2B	AZIN1	BAZ2B		Rhox2a					BIN1
BBC3	AZIN2	BBC3		Rhox2b					BIN2
BBLN	B020011L13Rik	BBLN		Rhox2c					BIN3
BBOF1	B230307C23Rik	BBOF1		Rhox2d					BIRC2
BBOX1	B2M	BBOX1		Rhox2e					BIRC3
BBS1	B3GALNT1	BBS1		Rhox2f					BIRC5
BBS10	B3GALNT2	BBS10		Rhox2g					BIRC6
BBS12	B3GALT1	BBS12		Rhox2h					BIRC7
BBS2	B3GALT2	BBS2		Rhox3a					BIVM
BBS4	B3GALT4	BBS4		Rhox3a2					BLCAP
BBS5	B3GALT5	BBS5		Rhox3c					BLK
BBS7	B3GALT6	BBS7		Rhox3e					BLM
BBX	B3GALT9	BBX		Rhox3f					BLMH
BCAM	B3GAT1	BCAM		Rhox3g					BLNK
BCAN	B3GAT2	BCAN		Rhox3h					BLOC1S1
BCAP29	B3GAT3	BCAP29		Rhox4a					BLOC1S2
BCAP31	B3GLCT	BCAP31		Rhox4a2					BLOC1S3
BCAR1	B3GNT2	BCAR1		Rhox4b					BLOC1S4
BCAR3	B3GNT3	BCAR3		Rhox4c					BLOC1S5
BCAS1	B3GNT4	BCAS1		Rhox4d					BLOC1S6
BCAS2	B3GNT5	BCAS2		Rhox4e					BLTP1
BCAS3	B3GNT6	BCAS3		Rhox4f					BLTP2
BCAS4	B3GNT7	BCAS4		Rhox4g					BLTP3A
BCAT1	B3GNT8	BCAT1		RMST					BLTP3B
BCAT2	B3GNT9	BCAT2		Rnase2a					BLVRA
BCCIP	B3GNTL1	BCCIP		Rnase2b					BLVRB
BCDIN3D	B430306N03Rik	BCDIN3D		Rnaset2a					BMAL1
BCHE	B4GALNT1	BCHE		Rnf113a1					BMAL2
BCKDHA	B4GALNT2	BCKDHA		Rnf113a2					BMERB1
BCKDHB	B4GALNT3	BCKDHB		Rnf8-cmtr1					BMF
BCKDK	B4GALNT4	BCKDK		RP2					BMI1
BCL10	B4GALT1	BCL10		RPPH1					BMP1
BCL11A	B4GALT2	BCL11A		Rsph3b					BMP10
BCL11B	B4GALT3	BCL11B		Scd2					BMP15
BCL2	B4GALT4	BCL2		Scd3					BMP2
BCL2A1	B4GALT5	BCL2A1		Scd4					BMP2K
BCL2L1	B4GALT6	BCL2L1		Scgb1b10					BMP3
BCL2L10	B4GALT7	BCL2L10		Scgb1b11					BMP4
BCL2L11	B4GAT1	BCL2L11		Scgb1b12					BMP5
BCL2L12	B9D1	BCL2L12		Scgb1b15					BMP6
BCL2L13	B9D2	BCL2L13		Scgb1b16					BMP7
BCL2L14	BAALC	BCL2L14		Scgb1b17					BMP8A
BCL2L15	BAAT	BCL2L15		Scgb1b19					BMP8B
BCL2L2	BABAM1	BCL2L2		Scgb1b2					BMPER
BCL2L2-PABPN1	BABAM2	BCL2L2-PABPN1		Scgb1b20					BMPR1A
BCL3	BACE1	BCL3		Scgb1b21					BMPR1B
BCL6	BACE2	BCL6		Scgb1b24					BMPR2
BCL6B	BACH1	BCL6B		Scgb1b27					BMS1
BCL7A	BACH2	BCL7A		Scgb1b29					BMT2
BCL7B	BAD	BCL7B		Scgb1b3					BMX
BCL7C	BAG1	BCL7C		Scgb1b30					BNC1
BCL9	BAG2	BCL9		Scgb1b7					BNC2
BCL9L	BAG3	BCL9L		Scgb1d2					BNIP1
BCLAF1	BAG4	BCLAF1		Scgb2b10					BNIP2
BCLAF3	BAG5	BCLAF3		Scgb2b11					BNIP3
BCO1	BAG6	BCO1		Scgb2b12					BNIP3L
BCO2	BAHCC1	BCO2		Scgb2b15					BNIP5
BCOR	BAHD1	BCOR		Scgb2b17					BNIPL
BCORL1	BAIAP2	BCORL1		Scgb2b18					BOC
BCR	BAIAP2L1	BCR		Scgb2b19					BOD1
BCS1L	BAIAP2L2	BCS1L		Scgb2b2					BOD1L1
BDH1	BAIAP3	BDH1		Scgb2b20					BOK
BDH2	BAK1	BDH2		Scgb2b21					BOLA1
BDKRB1	BAMBI	BDKRB1		Scgb2b24					BOLA2
BDKRB2	BANF1	BDKRB2		Scgb2b26					BOLA3
BDNF	BANK1	BDNF		Scgb2b27					BOLL
BDP1	BANP	BDP1		Scgb2b3					BOP1
BEAN1	BAP1	BEAN1		Scgb2b30					BORA
BEAN1L*	BARD1	BECN1		Scgb2b33					BORCS5
BECN1	BARHL1	BECN2		Scgb2b6					BORCS6
BECN2	BARHL2	BEGAIN		Scgb2b7					BORCS7
BEGAIN	BARX1	BEND2		SDR16C6					BORCS8
BEND2	BARX2	BEND3		Sectm1b					BPGM
BEND3	BASP1	BEND4		Selenbp2					BPHL
BEND4	BATF	BEND5		Serpina16					BPI
BEND5	BATF2	BEND6		Serpina3a					BPIFA1
BEND6	BATF3	BEND7		Serpina3b					BPIFA2
BEND7	BAX	BEST1		Serpina3c					BPIFA3
BEST1	BAZ1A	BEST2		Serpina3d					BPIFB1
BEST2	BAZ1B	BEST3		Serpina3f					BPIFB2
BEST3	BAZ2A	BEST4		Serpina3g					BPIFB3
BEST4	BAZ2B	BET1		Serpina3h					BPIFB4
BET1	BBC3	BET1L		Serpina3i					BPIFB6
BET1L	BBLN	BEX1		Serpina3j					BPIFC
BEX1	BBOF1	BEX2		Serpina3k					BPNT1
BEX2	BBOX1	BEX3		Serpina3m					BPNT2
BEX3	BBS1	BEX4		Serpina3n					BPTF
BEX4	BBS10	BEX5		Serpinb1a					BRAF
BEX5	BBS12	BFAR		Serpinb1b					BRAP
BFAR	BBS2	BFSP1		Serpinb1c					BRAT1
BFSP1	BBS4	BGLAP		Serpinb6b					BRCA1
BGLAP	BBS5	BGN		Serpinb6c					BRCA2
BGN	BBS7	BHLHA15		Serpinb6d					BRCC3
BHLHA15	BBX	BHLHA9		Serpinb6e					BRD1
BHLHA9	BC024063	BHLHE22		Sh2d1b2					BRD2
BHLHE22	BC051070	BHLHE23		Sh2d1c					BRD3
BHLHE23	BC053393	BHLHE40		Siah1b					BRD3OS
BHLHE40	BCAM	BHLHE41		SIGLEC13					BRD4
BHLHE41	BCAN	BHMT		Siglece					BRD7
BHMT	BCAP29	BHMT2		Siglecf					BRD8
BHMT2	BCAP31	BICC1		Siglech					BRD9
BICC1	BCAR1	BICD1		Sirpb1a					BRDT
BICD1	BCAR3	BICD2		Sirpb1b					BRF1
BICD2	BCAS1	BICDL1		Sirpb1c					BRF2
BICDL1	BCAS2	BICDL2		Slc22a19					BRI3
BICDL2	BCAS3	BICRA		SLC22A20					BRI3BP
BICRA	BCAT1	BICRAL		Slc22a21					BRICD5
BICRAL	BCAT2	BID		Slc22a22					BRINP1
BID	BCCIP	BIK		Slc22a26					BRINP2
BIK	BCDIN3D	BIN1		Slc22a27					BRINP3
BIN1	BCHE	BIN2		Slc22a28					BRIP1
BIN2	BCKDHA	BIN3		Slc22a29					BRIX1
BIN3	BCKDHB	BIRC2		Slc22a30					BRME1
BIRC2	BCKDK	BIRC3		Slc5a4a					BROX
BIRC3	BCL10	BIRC5		Slc6a20b					BRPF1
BIRC5	BCL11A	BIRC6		Slc7a12*					BRPF3
BIRC6	BCL11B	BIRC7		Slco1a1					BRS3
BIRC7	BCL2	BIVM		Slco1a5					BRSK1
BIVM	BCL2A1	BIVM-ERCC5		Slco1b2					BRSK2
BIVM-ERCC5	Bcl2a1a	BLCAP		Slco6b1*					BRWD1
BLCAP	Bcl2a1b	BLID		Slfn1					BRWD3
BLK	Bcl2a1c	BLK		Slfn2					BSCL2
BLM	BCL2L1	BLM		Slfn4					BSDC1
BLMH	BCL2L10	BLMH		Slfn8					BSG
BLNK	BCL2L11	BLNK		Slfn9					BSN
BLOC1S1	BCL2L12	BLOC1S1		SNHG14					BSPRY
BLOC1S2	BCL2L13	BLOC1S2		SNHG4					BST1
BLOC1S3	BCL2L14	BLOC1S3		SOGA3					BST2
BLOC1S4	BCL2L15	BLOC1S4		SOX2-OT					BTAF1
BLOC1S5	BCL2L2	BLOC1S5		Spata31					BTBD1
BLOC1S6	BCL3	BLOC1S6		Spata31d1a					BTBD10
BLTP1	BCL6	BLTP1		Spata31d1b					BTBD16
BLTP2	BCL6B	BLTP2		Spata31d1d					BTBD17
BLTP3A	BCL7A	BLTP3A		Spata31d1e					BTBD18
BLTP3B	BCL7B	BLTP3B		Spata31f1a					BTBD19
BLVRA	BCL7C	BLVRA		Spata31f1b					BTBD2
BLVRB	BCL9	BLVRB		Spata31f1c					BTBD3
BMAL1	BCL9L	BMAL1		Speer1a					BTBD6
BMAL2	BCLAF1	BMAL2		Speer1b					BTBD7
BMERB1	BCLAF3	BMERB1		Speer1c					BTBD8
BMF	BCO1	BMF		Speer1e					BTBD9
BMI1	BCO2	BMI1		Speer1f					BTC
BMP1	BCOR	BMP1		Speer1g					BTD
BMP10	BCORL1	BMP10		Speer1h					BTF3
BMP15	BCR	BMP15		Speer1i					BTF3L4
BMP2	BCS1L	BMP2		Speer1j					BTG1
BMP2K	BDH1	BMP2K		Speer1l					BTG2
BMP3	BDH2	BMP3		Speer1m					BTG3
BMP4	BDKRB1	BMP4		Speer1n					BTG4
BMP5	BDKRB2	BMP5		Speer2					BTK
BMP6	BDNF	BMP6		Speer3					BTLA
BMP7	BDP1	BMP7		Speer4a1					BTN1A1
BMP8A	BEAN1	BMP8A		Speer4a2					BTN2A2
BMP8B	BECN1	BMP8B		Speer4a3					BTNL2
BMPER	BECN2	BMPER		Speer4b					BTNL9
BMPR1A	BEGAIN	BMPR1A		Speer4c					BTRC
BMPR1B	BEND2	BMPR1B		Speer4c1					BUB1
BMPR2	BEND3	BMPR2		Speer4d					BUB1B
BMS1	BEND4	BMS1		Speer4e1					BUD23
BMT2	BEND5	BMT2		Speer4e2					BZW1
BMX	BEND6	BMX		Speer4f1					BZW2
BNC1	BEND7	BNC1		Speer4f2					C10orf105
BNC2	BEST1	BNC2		Spin2-ps1					C10orf120
BNIP1	BEST2	BNIP1		Spin2c					C10orf143
BNIP2	BEST3	BNIP2		Spin2d					C10orf53
BNIP3	BEST4	BNIP3		Spin2e					C10orf62
BNIP3L	BET1	BNIP3L		Spin2f					C10orf71
BNIP5	BET1L	BNIP5		Spin2g					C10orf88
BNIPL	BEX1	BNIPL		Spin2h					C10orf90
BOC	BEX2	BOC		Spin2i					C11orf16
BOD1	BEX3	BOD1		Spin2j					C11orf24
BOD1L1	BEX4	BOD1L1		Spink10					C11orf52
BOK	BEX5	BOK		Spink11					C11orf54
BOLA1	BFAR	BOLA1		Spink12					C11orf58
BOLA2	BFSP1	BOLA2		Spinkl					C11orf71
BOLA2-SMG1P6	BGLAP	BOLA2-SMG1P6		SPO11					C11orf86
BOLA3	Bglap2	BOLA2B		Sprr2a1					C11orf87
BOLL	Bglap3	BOLA3		Sprr2a2					C11orf91
BOP1	BGN	BOLL		Sprr2a3					C11orf96
BORA	BHLHA15	BOP1		Sprr2b					C11orf97
BORCS5	BHLHA9	BORA		Sprr2f					C11orf98
BORCS6	BHLHE22	BORCS5		Sprr2h					C12orf43
BORCS7	BHLHE23	BORCS6		Sprr2k					C12orf50
BORCS8	BHLHE40	BORCS7		Sros1					C12orf56
BORCS8-MEF2B	BHLHE41	BORCS8		Srrm3os					C12orf57
BPGM	BHMT	BORCS8-MEF2B		Ssty1					C12orf71
BPHL	BHMT2	BPGM		Ssty2					C12orf75
BPI	BICC1	BPHL		Ssx9					C13orf46
BPIFA1	BICD1	BPI		Ssxa1					C14orf119
BPIFA2	BICD2	BPIFA1		Ssxb1					C14orf180
BPIFA3	BICDL1	BPIFA2		Ssxb10					C14orf28
BPIFB1	BICDL2	BPIFA3		Ssxb2					C14orf39
BPIFB2	BICRA	BPIFB1		Ssxb3					C15orf39
BPIFB3	BICRAL	BPIFB2		Ssxb5					C15orf48
BPIFB4	BID	BPIFB3		Ssxb6					C15orf61
BPIFB5	BIK	BPIFB4		Ssxb7					C15orf62
BPIFB6	BIN1	BPIFB6		Ssxb8					C16orf46
BPIFB9	BIN2	BPIFC		Ssxb9					C16orf54
BPIFC	BIN3	BPNT1		Stfa1					C16orf74
BPNT1	BIRC2	BPNT2		Stfa2					C16orf86
BPNT2	BIRC3	BPTF		Stfa2l1					C16orf89
BPTF	BIRC5	BRAF		Stfa3					C16orf90
BRAF	BIRC6	BRAP		STPG4					C16orf92
BRAP	BIRC7	BRAT1		Sult5a1					C16orf96
BRAT1	BIVM	BRCA1		Sult6b2					C17orf49
BRCA1	BLCAP	BRCA2		Supt4b					C17orf50
BRCA2	BLK	BRCC3		Sva					C17orf58
BRCC3	BLM	BRD1		Sval1					C17orf75
BRD1	BLMH	BRD2		Sval2					C17orf78
BRD2	BLNK	BRD3		Svs3a					C17orf99
BRD3	BLOC1S1	BRD3OS		Svs3b					C18orf21
BRD3OS	BLOC1S2	BRD4		Svs4					C18orf32
BRD4	BLOC1S3	BRD7		Svs5					C19orf12
BRD7	BLOC1S4	BRD8		Svs6					C19orf25
BRD8	BLOC1S5	BRD9		Synb					C19orf33
BRD9	BLOC1S6	BRDT		Taar7b					C19orf38
BRDT	BLTP1	BRF1		Taar7c					C19orf44
BRF1	BLTP2	BRF2		Taar7d					C19orf47
BRF2	BLTP3A	BRI3		Taar7e					C19orf67
BRI3	BLTP3B	BRI3BP		Taar7f					C19orf81
BRI3BP	BLVRA	BRICD5		Taar7g					C1D
BRICD5	BLVRB	BRINP1		Taar7h					C1GALT1
BRINP1	BMAL1	BRINP2		Taar8b					C1GALT1C1
BRINP2	BMAL2	BRINP3		Taar8c					C1orf115
BRINP3	BMERB1	BRIP1		Tas2r102					C1orf116
BRIP1	BMF	BRIX1		Tas2r103					C1orf122
BRIX1	BMI1	BRME1		Tas2r104					C1orf141
BRME1	BMP1	BROX		Tas2r105					C1orf146
BROX	BMP10	BRPF1		Tas2r106					C1orf162
BRPF1	BMP15	BRPF3		Tas2r107					C1orf167
BRPF3	BMP2	BRS3		Tas2r109					C1orf174
BRS3	BMP2K	BRSK1		Tas2r110					C1orf198
BRSK1	BMP3	BRSK2		Tas2r114					C1orf21
BRSK2	BMP4	BRWD1		Tas2r115					C1orf216
BRWD1	BMP5	BRWD3		Tas2r116					C1orf226
BRWD3	BMP6	BSCL2		Tas2r117					C1orf43
BSCL2	BMP7	BSDC1		Tas2r118					C1orf52
BSDC1	BMP8A	BSG		Tas2r119					C1orf53
BSG	BMP8B	BSN		Tas2r120					C1orf54
BSN	BMPER	BSPRY		Tas2r122					C1orf74
BSPRY	BMPR1A	BST1		Tas2r123					C1orf94
BST1	BMPR1B	BST2		Tas2r124					C1QA
BST2	BMPR2	BTAF1		Tas2r125					C1QB
BTAF1	BMS1	BTBD1		Tas2r129					C1QBP
BTBD1	BMT2	BTBD10		Tas2r136					C1QC
BTBD10	BMX	BTBD16		Tas2r140					C1QL1
BTBD16	BNC1	BTBD17		Tas2r144					C1QL2
BTBD17	BNC2	BTBD18		Tas2r17					C1QL3
BTBD18	BNIP1	BTBD19		Tcam1					C1QL4
BTBD19	BNIP2	BTBD2		Tcl1b1					C1QTNF1
BTBD2	BNIP3	BTBD3		Tcl1b2					C1QTNF3
BTBD3	BNIP3L	BTBD6		Tcl1b3					C1QTNF5
BTBD6	BNIP5	BTBD7		Tcl1b4					C1QTNF6
BTBD7	BNIPL	BTBD8		Tcl1b5					C1QTNF9
BTBD8	BOC	BTBD9		Tcp3					C1R
BTBD9	BOD1	BTC		Tesb					C1RL
BTC	BOD1L1	BTD		Tgtp1					C1S
BTD	BOK	BTF3		Tgtp2					C2
BTF3	BOLA1	BTF3L4		Themis3					C20orf141
BTF3L4	BOLA2	BTG1		Timd2					C20orf144
BTG1	BOLA3	BTG2		Tlr11					C21orf140
BTG2	BOLL	BTG3		Tlr12					C21orf58
BTG3	BOP1	BTG4		Tlr13					C21orf91
BTG4	BORA	BTK		Tm9sf5					C22orf23
BTK	BORCS5	BTLA		Tnfrsf22					C22orf39
BTLA	BORCS6	BTN1A1		Tnfrsf23					C2CD2
BTN1A1	BORCS7	BTN2A1		TNNT3					C2CD2L
BTN1A1L1*	BORCS8	BTN2A2		TRA					C2CD3
BTN1A1L2*	BPGM	BTN3A1		Trdv4					C2CD4A
BTN1A1L3*	BPHL	BTN3A2		Trdv5					C2CD4B
BTN1A1L4*	BPI	BTN3A3		Trem3					C2CD4C
BTN1A1L5*	BPIFA1	BTNL2		TRGC1					C2CD4D
BTN2A2	BPIFA2	BTNL3		Trim12a					C2CD5
BTNL1	BPIFA3	BTNL8		Trim12c					C2CD6
BTNL10	BPIFB1	BTNL9		Trim30a					C2orf42
BTNL10L*	BPIFB2	BTRC		Trim30b					C2orf49
BTNL2	BPIFB3	BUB1		Trim30c					C2orf50
BTNL4	BPIFB4	BUB1B		Trim30d					C2orf68
BTNL4L*	BPIFB5	BUB1B-PAK6		Trim43a					C2orf69
BTNL9	BPIFB6	BUD23		Trim43b					C2orf72
BTRC	BPIFB9	BZW1		Trim43c					C2orf74
BUB1	BPIFC	BZW2		Try10					C2orf81
BUB1B	BPNT1	C10orf105		Try4					C2orf88
BUD23	BPNT2	C10orf120		Try5					C3
BZW1	BPTF	C10orf143		Tspyl3					C3AR1
BZW2	BRAF	C10orf53		Ube2d2a					C3orf18
C10orf105	BRAP	C10orf62		Ube2d2b					C3orf20
C10orf120	BRAT1	C10orf71		Uchl4					C3orf22
C10orf143	BRCA1	C10orf88		Ugt1a2*					C3orf38
C10orf53	BRCA2	C10orf90		Ugt2b5					C3orf62
C10orf62	BRCC3	C10orf95		Ugt8a					C3orf70
C10orf71	Brcc3dc	C11orf16		Utp14b					C4A
C10orf88	BRD1	C11orf21		V1rd19					C4orf19
C10orf90	BRD2	C11orf24		Vcf2					C4orf3
C10orf95	BRD3	C11orf52		Vmn1r1					C4orf33
C11orf16	BRD3OS	C11orf54		Vmn1r10					C4orf36
C11orf24	BRD4	C11orf58		Vmn1r11					C4orf51
C11orf52	BRD7	C11orf71		Vmn1r111					C4orf54
C11orf54	BRD8	C11orf86		Vmn1r112					C5
C11orf58	BRD9	C11orf87		Vmn1r113					C5AR1
C11orf71	BRDT	C11orf91		Vmn1r114					C5AR2
C11orf86	BRF1	C11orf96		Vmn1r115					C5orf15
C11orf87	BRF2	C11orf97		Vmn1r116					C5orf22
C11orf91	BRI3	C11orf98		Vmn1r117					C5orf34
C11orf96	BRI3BP	C12orf42		Vmn1r118					C5orf63
C11orf97	BRICD5	C12orf43		Vmn1r119					C6
C11orf98	BRINP1	C12orf50		Vmn1r12					C6orf118
C12orf43	BRINP2	C12orf56		Vmn1r121					C6orf120
C12orf50	BRINP3	C12orf57		Vmn1r122					C6orf132
C12orf56	BRIP1	C12orf71		Vmn1r123					C6orf136
C12orf57	BRIX1	C12orf75		Vmn1r124					C6orf141
C12orf71	BRME1	C13orf46		Vmn1r125					C6orf15
C12orf75	BROX	C14orf119		Vmn1r126					C6orf226
C13orf46	BRPF1	C14orf180		Vmn1r127					C6orf47
C14orf119	BRPF3	C14orf28		Vmn1r128					C6orf58
C14orf180	BRS3	C14orf39		Vmn1r129					C6orf89
C14orf28	BRSK1	C15orf39		Vmn1r13					C7
C14orf39	BRSK2	C15orf48		Vmn1r130					C8A
C15orf39	BRWD1	C15orf61		Vmn1r131					C8B
C15orf48	BRWD3	C15orf62		Vmn1r132					C8G
C15orf61	BSCL2	C16orf46		Vmn1r133					C8orf33
C15orf62	BSDC1	C16orf54		Vmn1r134					C8orf48
C16orf46	BSG	C16orf74		Vmn1r135					C8orf58
C16orf54	BSN	C16orf86		Vmn1r136					C8orf76
C16orf74	BSPRY	C16orf89		Vmn1r137					C8orf82
C16orf86	BST1	C16orf90		Vmn1r138					C9
C16orf89	BST2	C16orf92		Vmn1r139					C9orf152
C16orf90	BTAF1	C16orf96		Vmn1r14					C9orf16
C16orf92	BTBD1	C17orf113		Vmn1r142					C9orf40
C16orf96	BTBD10	C17orf49		Vmn1r143					C9orf50
C17orf113	BTBD16	C17orf50		Vmn1r148					C9orf72
C17orf49	BTBD17	C17orf58		Vmn1r149					C9orf78
C17orf50	BTBD18	C17orf75		Vmn1r15					CA1
C17orf58	BTBD19	C17orf78		Vmn1r151					CA10
C17orf75	BTBD2	C17orf99		Vmn1r152					CA11
C17orf78	BTBD3	C18orf21		Vmn1r155					CA12
C17orf99	Btbd35f1	C18orf32		Vmn1r157					CA13
C18orf21	Btbd35f10	C19orf12		Vmn1r158					CA14
C18orf32	Btbd35f11	C19orf25		Vmn1r159					CA2
C19orf12	Btbd35f12	C19orf33		Vmn1r16					CA3
C19orf25	Btbd35f13	C19orf38		Vmn1r160					CA4
C19orf33	Btbd35f14	C19orf44		Vmn1r163					CA5A
C19orf38	Btbd35f15	C19orf47		Vmn1r165					CA5B
C19orf44	Btbd35f16	C19orf67		Vmn1r166					CA6
C19orf47	Btbd35f17	C19orf73		Vmn1r167					CA7
C19orf67	Btbd35f18	C19orf81		Vmn1r168					CA8
C19orf73	Btbd35f19	C1D		Vmn1r169					CA9
C19orf81	Btbd35f2	C1GALT1		Vmn1r17					CAAP1
C1D	Btbd35f20	C1GALT1C1		Vmn1r170					CAB39
C1GALT1	Btbd35f21	C1GALT1C1L		Vmn1r171					CABCOCO1
C1GALT1C1	Btbd35f22	C1orf115		Vmn1r172					CABIN1
C1GALT1C1L2*	Btbd35f23	C1orf116		Vmn1r173					CABLES1
C1orf115	Btbd35f24	C1orf122		Vmn1r174					CABP1
C1orf116	Btbd35f25	C1orf141		Vmn1r175					CABP2
C1orf122	Btbd35f26	C1orf146		Vmn1r176					CABP7
C1orf141	Btbd35f27	C1orf162		Vmn1r177					CABS1
C1orf146	Btbd35f28	C1orf167		Vmn1r178					CACHD1
C1orf162	Btbd35f29	C1orf174		Vmn1r179					CACNA1A
C1orf167	Btbd35f3	C1orf198		Vmn1r18					CACNA1B
C1orf174	Btbd35f30	C1orf21		Vmn1r180					CACNA1C
C1orf198	Btbd35f4	C1orf210		Vmn1r181					CACNA1D
C1orf21	Btbd35f5	C1orf216		Vmn1r183					CACNA1E
C1orf216	Btbd35f6	C1orf226		Vmn1r184					CACNA1F
C1orf226	Btbd35f7	C1orf43		Vmn1r185					CACNA1G
C1orf43	Btbd35f8	C1orf52		Vmn1r186					CACNA1H
C1orf52	Btbd35f9	C1orf53		Vmn1r187					CACNA1I
C1orf53	BTBD6	C1orf54		Vmn1r188					CACNA1S
C1orf54	BTBD7	C1orf74		Vmn1r189					CACNA2D1
C1orf74	BTBD8	C1orf94		Vmn1r19					CACNA2D2
C1orf94	BTBD9	C1QA		Vmn1r191					CACNA2D3
C1QA	BTC	C1QB		Vmn1r192					CACNA2D4
C1QB	BTD	C1QBP		Vmn1r193					CACNB1
C1QBP	BTF3	C1QC		Vmn1r194					CACNB2
C1QC	BTF3L4	C1QL1		Vmn1r195					CACNB3
C1QL1	Btf3l4b	C1QL2		Vmn1r196					CACNB4
C1QL2	BTG1	C1QL3		Vmn1r197					CACNG1
C1QL3	BTG2	C1QL4		Vmn1r198					CACNG2
C1QL4	BTG3	C1QTNF1		Vmn1r199					CACNG3
C1QTNF1	BTG4	C1QTNF3		Vmn1r2					CACNG4
C1QTNF3	BTK	C1QTNF5		Vmn1r20					CACNG5
C1QTNF5	BTLA	C1QTNF6		Vmn1r200					CACNG6
C1QTNF6	BTN1A1	C1QTNF9		Vmn1r201					CACNG7
C1QTNF9	BTN2A2	C1QTNF9B		Vmn1r202					CACNG8
C1R	BTNL1	C1R		Vmn1r203					CACTIN
C1RL	BTNL10	C1RL		Vmn1r204					CACUL1
C1S	BTNL2	C1S		Vmn1r205					CACYBP
C2	BTNL4	C2		Vmn1r206					CAD
C20orf141	BTNL9	C20orf141		Vmn1r207					CADM1
C20orf144	BTRC	C20orf144		Vmn1r208					CADM2
C21orf140	BUB1	C21orf140		Vmn1r209					CADM3
C21orf58	BUB1B	C21orf58		Vmn1r21					CADM4
C21orf91	BUD23	C21orf91		Vmn1r210					CADPS
C22orf23	BZW1	C22orf23		Vmn1r211					CADPS2
C22orf39	BZW2	C22orf39		Vmn1r212					CAGE1
C2CD2	C10orf105	C2CD2		Vmn1r213					CALB1
C2CD2L	C10orf120	C2CD2L		Vmn1r214					CALCA
C2CD3	C10orf143	C2CD3		Vmn1r215					CALCB
C2CD4A	C10orf53	C2CD4A		Vmn1r216					CALCOCO2
C2CD4B	C10orf62	C2CD4B		Vmn1r217					CALCR
C2CD4C	C10orf71	C2CD4C		Vmn1r218					CALCRL
C2CD4D	C10orf88	C2CD4D		Vmn1r219					CALD1
C2CD5	C10orf90	C2CD5		Vmn1r22					CALHM1
C2CD6	C11orf16	C2CD6		Vmn1r220					CALHM2
C2orf15	C11orf24	C2orf15		Vmn1r221					CALHM4
C2orf42	C11orf52	C2orf42		Vmn1r222					CALHM5
C2orf49	C11orf54	C2orf49		Vmn1r223					CALHM6
C2orf50	C11orf58	C2orf50		Vmn1r224					CALM1
C2orf68	C11orf71	C2orf68		Vmn1r225					CALM2
C2orf69	C11orf86	C2orf69		Vmn1r226					CALM3
C2orf72	C11orf87	C2orf72		Vmn1r227					CALML4
C2orf74	C11orf91	C2orf74		Vmn1r228					CALML5
C2orf81	C11orf96	C2orf81		Vmn1r229					CALN1
C2orf88	C11orf97	C2orf88		Vmn1r23					CALR
C2orf92	C11orf98	C2orf92		Vmn1r230					CALR3
C3	C12orf42	C3		Vmn1r231					CALU
C3AR1	C12orf43	C3AR1		Vmn1r232					CAMK1
C3L*	C12orf50	C3orf18		Vmn1r234					CAMK2A
C3orf18	C12orf56	C3orf20		Vmn1r235					CAMK2B
C3orf20	C12orf57	C3orf22		Vmn1r236					CAMK2D
C3orf22	C12orf71	C3orf38		Vmn1r237					CAMK2G
C3orf38	C12orf75	C3orf62		Vmn1r238					CAMK2N1
C3orf62	C13orf46	C3orf70		Vmn1r239					CAMK4
C3orf70	C14orf119	C4A		Vmn1r24					CAMKK1
C4A	C14orf180	C4B		Vmn1r240					CAMKK2
C4BPA	C14orf28	C4BPA		Vmn1r241					CAMKV
C4BPAL1*	C14orf39	C4BPB		Vmn1r242					CAMSAP1
C4BPAL2*	C15orf39	C4orf19		Vmn1r243					CAMSAP2
C4BPAL3*	C15orf48	C4orf3		Vmn1r244					CAMTA1
C4BPB	C15orf61	C4orf33		Vmn1r245					CAND1
C4orf19	C15orf62	C4orf36		Vmn1r246					CANT1
C4orf3	C16orf46	C4orf51		Vmn1r247					CANX
C4orf33	C16orf54	C4orf54		Vmn1r248					CAP1
C4orf36	C16orf74	C5		Vmn1r249					CAP2
C4orf3L*	C16orf86	C5AR1		Vmn1r25					CAPG
C4orf51	C16orf89	C5AR2		Vmn1r250					CAPN1
C4orf54	C16orf90	C5orf15		Vmn1r251					CAPN10
C5	C16orf92	C5orf22		Vmn1r252					CAPN11
C5AR1	C16orf96	C5orf34		Vmn1r253					CAPN12
C5AR2	C17orf49	C5orf63		Vmn1r254					CAPN13
C5orf15	C17orf50	C6		Vmn1r255					CAPN14
C5orf22	C17orf58	C6orf118		Vmn1r256					CAPN15
C5orf34	C17orf75	C6orf120		Vmn1r257					CAPN2
C5orf63	C17orf78	C6orf132		Vmn1r258					CAPN3
C6	C17orf99	C6orf136		Vmn1r259					CAPN5
C6orf118	C18orf21	C6orf141		Vmn1r26					CAPN6
C6orf120	C18orf32	C6orf15		Vmn1r260					CAPN7
C6orf132	C19orf12	C6orf226		Vmn1r261					CAPN8
C6orf136	C19orf25	C6orf47		Vmn1r27					CAPN9
C6orf141	C19orf33	C6orf58		Vmn1r28					CAPNS1
C6orf15	C19orf38	C6orf89		Vmn1r29					CAPNS2
C6orf226	C19orf44	C7		Vmn1r3					CAPRIN1
C6orf47	C19orf47	C8A		Vmn1r30					CAPSL
C6orf58	C19orf48	C8B		Vmn1r31					CAPZA1
C6orf58L1*	C19orf67	C8G		Vmn1r32					CAPZA2
C6orf58L2*	C19orf81	C8orf33		Vmn1r33					CAPZA3
C6orf89	C1D	C8orf44-SGK3		Vmn1r34					CAPZB
C7	C1GALT1	C8orf48		Vmn1r35					CARD10
C8A	C1GALT1C1	C8orf58		Vmn1r36					CARD11
C8B	C1orf115	C8orf76		Vmn1r37					CARD14
C8G	C1orf116	C8orf82		Vmn1r38					CARD6
C8orf33	C1orf122	C9		Vmn1r39					CARD9
C8orf48	C1orf141	C9orf152		Vmn1r4					CARHSP1
C8orf58	C1orf146	C9orf16		Vmn1r40					CARM1
C8orf76	C1orf162	C9orf163		Vmn1r41					CARMIL1
C8orf82	C1orf167	C9orf40		Vmn1r42					CARMIL2
C9	C1orf174	C9orf50		Vmn1r43					CARMIL3
C9orf152	C1orf198	C9orf72		Vmn1r44					CARNS1
C9orf16	C1orf21	C9orf78		Vmn1r45					CARS1
C9orf40	C1orf216	CA1		Vmn1r46					CARS2
C9orf50	C1orf226	CA10		Vmn1r47					CARTPT
C9orf72	C1orf43	CA11		Vmn1r49					CASC3
C9orf78	C1orf52	CA12		Vmn1r5					CASD1
CA1	C1orf53	CA13		Vmn1r50					CASK
CA10	C1orf54	CA14		Vmn1r51					CASKIN1
CA11	C1orf74	CA2		Vmn1r52					CASKIN2
CA12	C1orf94	CA3		Vmn1r53					CASP1
CA13	C1QA	CA4		Vmn1r54					CASP12
CA14	C1QB	CA5A		Vmn1r55					CASP14
CA2	C1QBP	CA5B		Vmn1r56					CASP2
CA3	C1QC	CA6		Vmn1r57					CASP3
CA4	C1QL1	CA7		Vmn1r58					CASP4
CA5A	C1QL2	CA8		Vmn1r59					CASP6
CA5B	C1QL3	CA9		Vmn1r6					CASP7
CA6	C1QL4	CAAP1		Vmn1r60					CASP8
CA7	C1QTNF1	CAB39		Vmn1r61					CASP8AP2
CA8	C1QTNF3	CABCOCO1		Vmn1r62					CASP9
CA9	C1QTNF5	CABIN1		Vmn1r63					CASQ1
CAAP1	C1QTNF6	CABLES1		Vmn1r64					CASQ2
CAB39	C1QTNF9	CABP1		Vmn1r65					CASR
CABCOCO1	C1R	CABP2		Vmn1r66					CAST
CABIN1	C1RL	CABP7		Vmn1r67					CASTOR1
CABLES1	C1S	CABS1		Vmn1r69					CASTOR2
CABP1	C1s2	CACHD1		Vmn1r7					CASZ1
CABP2	C2	CACNA1A		Vmn1r70					CAT
CABP7	C20orf141	CACNA1B		Vmn1r71					CATIP
CABS1	C20orf144	CACNA1C		Vmn1r72					CATSPER1
CACHD1	C20orf27	CACNA1D		Vmn1r73					CATSPER2
CACNA1A	C21orf140	CACNA1E		Vmn1r74					CATSPER3
CACNA1B	C21orf58	CACNA1F		Vmn1r75					CATSPER4
CACNA1C	C21orf91	CACNA1G		Vmn1r76					CATSPERB
CACNA1D	C22orf23	CACNA1H		Vmn1r77					CATSPERD
CACNA1E	C22orf39	CACNA1I		Vmn1r78					CATSPERE
CACNA1F	C2CD2	CACNA1S		Vmn1r79					CATSPERG
CACNA1G	C2CD2L	CACNA2D1		Vmn1r8					CATSPERZ
CACNA1H	C2CD3	CACNA2D2		Vmn1r80					CAV1
CACNA1I	C2CD4A	CACNA2D3		Vmn1r81					CAV3
CACNA1S	C2CD4B	CACNA2D4		Vmn1r82					CAVIN1
CACNA2D1	C2CD4C	CACNB1		Vmn1r83					CAVIN2
CACNA2D2	C2CD4D	CACNB2		Vmn1r84					CBARP
CACNA2D3	C2CD5	CACNB3		Vmn1r85					CBFA2T2
CACNA2D4	C2CD6	CACNB4		Vmn1r86					CBFA2T3
CACNB1	C2orf42	CACNG1		Vmn1r87					CBFB
CACNB2	C2orf49	CACNG2		Vmn1r88					CBL
CACNB3	C2orf50	CACNG3		Vmn1r89					CBLB
CACNB4	C2orf68	CACNG4		Vmn1r9					CBLC
CACNG1	C2orf69	CACNG5		Vmn1r90					CBLIF
CACNG2	C2orf72	CACNG6		Vmn1r91					CBLL1
CACNG3	C2orf74	CACNG7		Vmn1r92					CBLN1
CACNG4	C2orf81	CACNG8		Vmn1r93					CBLN2
CACNG5	C2orf88	CACTIN		Vmn1r94					CBLN3
CACNG6	C3	CACUL1		Vmn1r95					CBLN4
CACNG7	C3AR1	CACYBP		Vmn2r1					CBR1
CACNG8	C3orf18	CAD		Vmn2r10					CBR3
CACTIN	C3orf20	CADM1		Vmn2r11					CBR4
CACUL1	C3orf22	CADM2		Vmn2r12					CBS
CACYBP	C3orf38	CADM3		Vmn2r13					CBX1
CAD	C3orf62	CADM4		Vmn2r14					CBX2
CADM1	C3orf70	CADPS		Vmn2r15					CBX3
CADM2	C4A	CADPS2		Vmn2r16					CBX4
CADM3	C4B	CAGE1		Vmn2r17					CBX5
CADM4	C4orf19	CALB1		Vmn2r18					CBX6
CADPS	C4orf3	CALCA		Vmn2r19					CBY1
CADPS2	C4orf33	CALCB		Vmn2r2					CBY2
CAGE1	C4orf36	CALCOCO2		Vmn2r20					CC2D1A
CALB1	C4orf51	CALCR		Vmn2r21					CC2D2A
CALCA	C4orf54	CALCRL		Vmn2r22					CC2D2B
CALCB	C5	CALD1		Vmn2r23					CCAR1
CALCOCO2	C5AR1	CALHM1		Vmn2r24					CCBE1
CALCR	C5AR2	CALHM2		Vmn2r25					CCDC102A
CALCRL	C5orf15	CALHM3		Vmn2r26					CCDC102B
CALD1	C5orf22	CALHM4		Vmn2r27					CCDC103
CALHM1	C5orf34	CALHM5		Vmn2r28					CCDC106
CALHM2	C5orf63	CALHM6		Vmn2r29					CCDC107
CALHM3	C6	CALM1		Vmn2r3					CCDC110
CALHM4	C6orf118	CALM2		Vmn2r30					CCDC112
CALHM5	C6orf120	CALM3		Vmn2r31					CCDC115
CALHM6	C6orf132	CALML3		Vmn2r32					CCDC116
CALM1	C6orf136	CALML4		Vmn2r33					CCDC117
CALM2	C6orf141	CALML5		Vmn2r34					CCDC12
CALM3	C6orf15	CALML6		Vmn2r35					CCDC120
CALML4	C6orf226	CALN1		Vmn2r36					CCDC121
CALML5	C6orf47	CALR		Vmn2r37					CCDC122
CALN1	C6orf58	CALR3		Vmn2r38					CCDC124
CALR	C6orf89	CALU		Vmn2r39					CCDC125
CALR3	C7	CAMK1		Vmn2r4					CCDC126
CALU	C8A	CAMK2A		Vmn2r40					CCDC127
CAMK1	C8B	CAMK2B		Vmn2r41					CCDC13
CAMK2A	C8G	CAMK2D		Vmn2r42					CCDC134
[truncated: 14,497 more rows]

## Sheet: TP Pig Only KEGG
Term	Count	%	PValue	Genes	Fold Enrichment	Bonferroni	Benjamini	FDR
ssc00140:Steroid hormone biosynthesis	12	11.0092	6.42487e-18	UGT2B31, CYP2C33, CYP2C301, CYP2C42, CYP3A22, CYP2B6B, CYP3A46, CYP19A3, CYP19A2, CYP2C293, LOC100624891, CYP2C49	63.3741	4.6259e-16	4.6259e-16	3.98342e-16
ssc00830:Retinol metabolism	12	11.0092	1.33152e-17	UGT2B31, CYP2C33, CYP2C301, CYP2C42, CYP3A22, CYP2B6B, CYP4A24, CYP3A46, CYP2C293, LOC100624891, CYP2A19, CYP2C49	59.5906	9.58697e-16	4.79349e-16	4.12772e-16
ssc05204:Chemical carcinogenesis - DNA adducts	9	8.25688	2.76961e-12	UGT2B31, CYP2C33, CYP2C301, CYP2C42, CYP3A22, CYP3A46, CYP2C293, LOC100624891, CYP2C49	51.6281	1.99408e-10	6.64707e-11	5.72386e-11
ssc00591:Linoleic acid metabolism	7	6.42202	7.14938e-10	CYP2C33, CYP2C301, CYP2C42, CYP3A22, CYP3A46, CYP2C293, CYP2C49	62.9459	5.14755e-08	1.28689e-08	1.10815e-08
ssc00590:Arachidonic acid metabolism	8	7.33945	1.28606e-09	CBR2, CYP2C33, CYP2C301, CYP2C42, CYP2B6B, CYP4A24, CYP2C293, CYP2C49	35.4895	9.25967e-08	1.85193e-08	1.59472e-08
ssc04750:Inflammatory mediator regulation of TRP channels	7	6.42202	5.41487e-07	CYP2C33, CYP2C301, CYP2C42, IL1B2, CYP4A24, CYP2C293, CYP2C49	21.367	3.89863e-05	6.49784e-06	5.59536e-06
ssc01100:Metabolic pathways	15	13.7615	2.60925e-05	CBR2, UGT2B31, CYP3A22, CYP2B6B, CYP4A24, CYP3A46, CYP19A3, CYP19A2, LOC100624891, CYP2A19, CYP2C49, CYP2C33, CYP2C301, CYP2C42, CYP2C293	3.23233	0.00187692	0.00026838	0.000231105
ssc04726:Serotonergic synapse	5	4.58716	0.000342698	CYP2C33, CYP2C301, CYP2C42, CYP2C293, CYP2C49	14.0981	0.0243764	0.00308428	0.00265591
ssc04621:NOD-like receptor signaling pathway	5	4.58716	0.00150615	PMAP-36, IL1B2, NPG1, LOC110258648, PR39	9.50612	0.102843	0.0120492	0.0103757
ssc05152:Tuberculosis	5	4.58716	0.00184767	PMAP-36, IL1B2, NPG1, LOC110258648, PR39	8.99228	0.124671	0.0133032	0.0114556
ssc04970:Salivary secretion	4	3.66972	0.00215645	PMAP-36, NPG1, LOC110258648, PR39	14.7873	0.143955	0.0137776	0.011864
ssc05150:Staphylococcus aureus infection	4	3.66972	0.00229627	PMAP-36, NPG1, LOC110258648, PR39	14.4658	0.152548	0.0137776	0.011864
ssc05207:Chemical carcinogenesis - receptor activation	5	4.58716	0.00254646	UGT2B31, CYP3A22, CYP2B6B, CYP3A46, LOC100624891	8.2355	0.167714	0.0141035	0.0121447
ssc00980:Metabolism of xenobiotics by cytochrome P450	3	2.75229	0.0121008	CBR2, UGT2B31, LOC100624891	17.2094	0.583793	0.0622328	0.0535893
ssc04613:Neutrophil extracellular trap formation	4	3.66972	0.0145405	PMAP-36, NPG1, LOC110258648, PR39	7.43496	0.65167	0.0697946	0.0601009
ssc00053:Ascorbate and aldarate metabolism	2	1.83486	0.0673684	UGT2B31, LOC100624891	27.7262	0.993406	0.303158	0.261053
ssc00040:Pentose and glucuronate interconversions	2	1.83486	0.0727808	UGT2B31, LOC100624891	25.5934	0.995664	0.308248	0.265436

## Sheet: TP Pig Only GO Direct
Term	Count	%	PValue	Genes	Fold Enrichment	Bonferroni	Benjamini	FDR
GO:0015074~DNA integration	7	6.42202	2.08862e-11	LOC106505804, LOC102160003, LOC110256933, LOC106506534, LOC110256025, LOC106510029, LOC106504658	111.831	1.94241e-09	9.7121e-10	8.14563e-10
GO:0019236~response to pheromone	8	7.33945	1.60763e-10	LOC100738896, LOC102167894, LOC110261370, LOC100738814, LOC110261363, LOC110261364, LOC100520313, LOC110261366	51.1227	1.49509e-08	4.98364e-09	4.17983e-09
GO:0006082~organic acid metabolic process	7	6.42202	1.19085e-09	CYP2C33, CYP2C301, CYP2C42, CYP2B6B, CYP2C293, CYP2A19, CYP2C49	61.6998	1.10749e-07	2.76873e-08	2.32216e-08
GO:0019373~epoxygenase P450 pathway	5	4.58716	6.61185e-08	CYP2C33, CYP2C301, CYP2C42, CYP2B6B, CYP2A19	116.188	6.14901e-06	1.2298e-06	1.03145e-06
GO:0006805~xenobiotic metabolic process	7	6.42202	1.03099e-07	CYP2C33, CYP2C301, CYP2C42, CYP2B6B, CYP2C293, CYP2A19, CYP2C49	30.327	9.58819e-06	1.59804e-06	1.34029e-06
GO:0050830~defense response to Gram-positive bacterium	7	6.42202	3.38349e-06	PMAP-23, PMAP-36, NPG1, RNASE13, NPG4, LOC110258648, PR39	16.8801	0.000314616	4.49521e-05	3.77018e-05
GO:0061844~antimicrobial humoral immune response mediated by antimicrobial peptide	6	5.50459	5.98853e-06	PMAP-23, PMAP-36, NPG1, NPG4, LOC110258648, PR39	22.8907	0.00055678	6.96166e-05	5.83881e-05
GO:0050829~defense response to Gram-negative bacterium	6	5.50459	1.04488e-05	PMAP-23, PMAP-36, NPG1, NPG4, LOC110258648, PR39	20.4491	0.000971268	0.000107971	9.05559e-05
GO:0070989~oxidative demethylation	4	3.66972	1.94913e-05	CYP3A227, CYP3A22, CYP3A46, CYP3A39	73.0324	0.00181107	0.000181269	0.000152032
GO:0019068~virion assembly	4	3.66972	0.000187687	LOC106505804, LOC106506534, LOC106510029, LOC106504658	35.257	0.017305	0.00158681	0.00133087
GO:0008202~steroid metabolic process	4	3.66972	0.00033064	CYP3A227, CYP3A22, CYP3A46, CYP3A39	29.213	0.0302865	0.00256246	0.00214916
GO:0006508~proteolysis	9	8.25688	0.000567892	LOC106505804, SENP6, LOC102160003, CYM, PGB, LOC110256933, LOC106506534, LOC106510029, LOC106504658	4.72386	0.0514578	0.00406261	0.00340735
GO:0046456~icosanoid biosynthetic process	3	2.75229	0.00149398	CYP4A21, CYP4A23, CYP4A24	51.1227	0.12981	0.00884914	0.00742186
GO:0048252~lauric acid metabolic process	3	2.75229	0.00149398	CYP4A21, CYP4A23, CYP4A24	51.1227	0.12981	0.00884914	0.00742186
GO:0045087~innate immune response	7	6.42202	0.00152243	PMAP-23, SPAI-2, PMAP-36, NPG1, NPG4, LOC110258648, PR39	5.55681	0.132113	0.00884914	0.00742186
GO:0043651~linoleic acid metabolic process	3	2.75229	0.00322983	CYP4A21, CYP4A23, CYP4A24	34.8564	0.259819	0.0176691	0.0148192
GO:0019369~arachidonic acid metabolic process	3	2.75229	0.00805437	CYP4A21, CYP4A23, CYP4A24	21.9097	0.52862	0.0416143	0.0349023
GO:0006355~regulation of DNA-templated transcription	7	6.42202	0.0180628	LOC110261304, LOC100522670, LOC110261317, LOC110261383, LOC102162630, LOC102158906, LOC110261279	3.30738	0.816436	0.0884125	0.0741524
GO:0001822~kidney development	3	2.75229	0.0501992	CYP4A21, CYP4A23, CYP4A24	8.24559	0.991686	0.233426	0.195777
GO:0032355~response to estradiol	2	1.83486	0.0527222	CYP19A3, CYP19A2	36.5162	0.993508	0.233484	0.195825
GO:0008585~female gonad development	2	1.83486	0.0636579	CYP19A3, CYP19A2	30.0722	0.997795	0.269099	0.225696
GO:0007586~digestion	2	1.83486	0.0672754	CYM, PGB	28.4015	0.998462	0.272027	0.228151
GO:0046718~symbiont entry into host cell	2	1.83486	0.0886926	LOC102160003, LOC106510029	21.3011	0.999823	0.343684	0.288251

## Sheet: TP Pig Only IPA
Ingenuity Canonical Pathways	-log(p-value)	Ratio	Molecules
Mitotic Prometaphase	2.08	0.0146	NEK9,SEC13,WAPL
Glycoaminoglycan-protein Linkage Region Biosynthesis	1.85	0.143	B3GAT1
rRNA modification in the mitochondrion	1.79	0.125	MT-RNR2
Mitotic Prophase	1.72	0.0192	NEK9,SEC13
Regulation of lipid metabolism by PPARalpha	1.61	0.0168	GRHL1,MED23
Eukaryotic Translation Elongation	1.59	0.0164	MT-RNR2,RPL39L
Eukaryotic Translation Termination	1.59	0.0164	MT-RNR2,RPL39L
Mitotic Telophase/Cytokinesis	1.52	0.0667	WAPL
Pentose phosphate pathway	1.52	0.0667	SHPK
SRP-dependent cotranslational protein targeting to membrane	1.47	0.0141	MT-RNR2,RPL39L
Selenoamino acid metabolism	1.45	0.0137	MT-RNR2,RPL39L
Eukaryotic Translation Initiation	1.43	0.0133	MT-RNR2,RPL39L
Maturation of TCA enzymes and regulation of TCA cycle	1.4	0.05	SDHAF4
Microautophagy Signaling Pathway	1.38	0.0126	SEC13,SIDT2
Coronavirus Replication Pathway	1.35	0.012	MT-RNR2,RPL39L
Mitochondrial RNA degradation	1.3	0.04	MT-RNR2
Hepatitis B Chronic Liver Pathogenesis Signaling Pathway	1.25	0.0106	ABCC6,DDX3X
Macrophage Alternative Activation Signaling Pathway	1.24	0.0104	IGH,SCARB1
rRNA processing	1.2	0.0312	MT-RNR2
Airway Inflammation in Asthma	1.19	0.0303	IGH
Coronavirus Pathogenesis Pathway	1.16	0.00948	MT-RNR2,SIGMAR1
SUMOylation of SUMOylation proteins	1.16	0.0286	SEC13
SUMOylation of ubiquitinylation proteins	1.12	0.0256	SEC13
tRNA processing in the mitochondrion	1.1	0.0244	MT-RNR2
Pyrimidine Ribonucleotides Interconversion	1.09	0.0238	DDX3X
Mitotic Metaphase and Anaphase	1.08	0.00847	SEC13,WAPL
EIF2 Signaling	1.07	0.0084	MT-RNR2,RPL39L
Pyrimidine Ribonucleotides De Novo Biosynthesis	1.06	0.0222	DDX3X
Signaling by ROBO receptors	1.05	0.00813	MT-RNR2,RPL39L
SUMOylation of DNA replication proteins	1.05	0.0217	SEC13
SUMOylation of RNA binding proteins	1.04	0.0213	SEC13
Cohesin Chromatin Regulation Pathway	1	0.0076	MED23,WAPL
Ribosomal Quality Control Signaling Pathway	0.998	0.00758	MT-RNR2,RPL39L
Amino acids regulate mTORC1	0.975	0.0182	SEC13
Metabolism of non-coding RNA	0.968	0.0179	SEC13
Primary Immunodeficiency Signaling	0.926	0.0161	IGH
Activation of IRF by Cytosolic Pattern Recognition Receptors	0.901	0.0152	SIKE1
rRNA modification in the nucleus and cytosol	0.883	0.0145	MT-RNR2
SUMOylation of chromatin organization proteins	0.871	0.0141	SEC13
Chondroitin Sulfate Biosynthesis	0.871	0.0141	B3GAT1
COPII-mediated vesicle transport	0.86	0.0137	SEC13
Dermatan Sulfate Biosynthesis	0.86	0.0137	B3GAT1
ISG15 antiviral mechanism	0.855	0.0135	SEC13
Plasma lipoprotein assembly, remodeling, and clearance	0.844	0.0132	SCARB1
SUMOylation of DNA damage response and repair proteins	0.839	0.013	SEC13
IL-7 Signaling Pathway	0.828	0.0127	IGH
DDX58/IFIH1-mediated induction of interferon-alpha/beta	0.818	0.0123	SIKE1
Transcriptional regulation of white adipocyte differentiation	0.804	0.0119	MED23
Glucose metabolism	0.794	0.0116	SEC13
NAP1L1 Transcription Regulation Signaling Pathway	0.781	0.0112	SCARB1
Mitochondrial translation	0.747	0.0103	MT-RNR2
Crosstalk between Dendritic Cells and Natural Killer Cells	0.743	0.0102	KIR2DL1
S Phase	0.735	0.01	WAPL
Cellular response to heat stress	0.731	0.0099	SEC13
Heparan Sulfate Biosynthesis	0.731	0.0099	B3GAT1
Sumoylation Pathway	0.731	0.0099	SENP6
Gene Silencing by RNA	0.727	0.0098	SEC13
ABC-family proteins mediated transport	0.723	0.00971	ABCC6
Response of EIF2AK4 (GCN2) to amino acid deficiency	0.723	0.00971	RPL39L
Regulation of endogenous retroelements	0.719	0.00962	ZNF264
Estrogen Receptor Signaling	0.692	0.00487	MED23,SHE
Binding and Uptake of Ligands by Scavenger Receptors	0.684	0.00877	SCARB1
Nonsense-Mediated Decay (NMD)	0.674	0.00855	RPL39L
Generic Transcription Pathway	0.665	0.00466	MED23,ZNF264
Fc Epsilon RI Signaling	0.664	0.00833	IGH
NGF Signaling	0.661	0.00826	SHE
Renin-Angiotensin Signaling	0.658	0.0082	SHE
L1CAM interactions	0.651	0.00806	SHTN1
Glycosaminoglycan metabolism	0.639	0.00781	B3GAT1
MHC class II antigen presentation	0.639	0.00781	SEC13
TR/RXR Activation	0.63	0.00763	SCARB1
RHO GTPases Activate Formins	0.605	0.00714	SEC13
DHCR24 Signaling Pathway	0.597	0.00699	SCARB1
GŒ±i Signaling	0.587	0.0068	SHE
Glioblastoma Multiforme Signaling	0.531	0.00585	SHE
Protein Sorting Signaling Pathway	0.511	0.00552	SEC13
Erythropoietin Signaling Pathway	0.511	0.00552	SHE
Major pathway of rRNA processing in the nucleolus and cytosol	0.501	0.00538	RPL39L
MicroRNA Biogenesis Signaling Pathway	0.499	0.00535	SEC13
Regulation of eIF4 and p70S6K Signaling	0.497	0.00532	MT-RNR2
Endothelin-1 Signaling	0.486	0.00515	SHE
Regulation of the Epithelial Mesenchymal Transition by Growth Factors Pathway	0.486	0.00515	SHE
IL-33 Signaling Pathway	0.484	0.00513	IGH
FXR/RXR Activation	0.484	0.00513	SCARB1
PPARŒ±/RXRŒ± Activation	0.479	0.00505	MED23
Human Embryonic Stem Cell Pluripotency	0.475	0.005	FUT4
Adrenomedullin signaling pathway	0.471	0.00495	SHE
Natural Killer Cell Signaling	0.47	0.00493	KIR2DL1
Activin Inhibin Signaling Pathway	0.455	0.00472	IGH
mTOR Signaling	0.451	0.00467	MT-RNR2
Immunoregulatory interactions between a Lymphoid and a non-Lymphoid cell	0.45	0.00465	KIR2DL1
Nuclear Cytoskeleton Signaling Pathway	0.44	0.00452	SEC13
Glycation Signaling Pathway	0.434	0.00444	SCARB1
HER-2 Signaling in Breast Cancer	0.431	0.00441	SEC13
Role of NFAT in Cardiac Hypertrophy	0.428	0.00437	SHE
IL-12 Signaling and Production in Macrophages	0.409	0.00413	IGH
Wound Healing Signaling Pathway	0.4	0.00402	SHE
RAF/MAP kinase cascade	0.383	0.00382	SHOC2
NRF2-mediated Oxidative Stress Response	0.373	0.0037	SCARB1
Cell Cycle Checkpoints	0.37	0.00368	SEC13
Opioid Signaling Pathway	0.36	0.00356	SIGMAR1
Systemic Lupus Erythematosus in B Cell Signaling Pathway	0.359	0.00275	IGH,SHE
Oxytocin Signaling Pathway	0.355	0.00351	SHE
CLEAR Signaling Pathway	0.355	0.00351	SEC13
Huntington's Disease Signaling	0.353	0.00348	SHE
Processing of Capped Intron-Containing Pre-mRNA	0.352	0.00347	SEC13
LPS/IL-1 Mediated Inhibition of RXR Function	0.341	0.00336	SCARB1
Synaptogenesis Signaling Pathway	0.323	0.00316	SHE
Role of Osteoclasts in Rheumatoid Arthritis Signaling Pathway	0.322	0.00315	SHE
Class A/1 (Rhodopsin-like receptors)	0.307	0.00301	GNRHR2
Role of Macrophages, Fibroblasts and Endothelial Cells in Rheumatoid Arthritis	0.303	0.00297	IGH
Class I MHC mediated antigen processing and presentation	0.266	0.00262	SEC13
Neutrophil Extracellular Trap Signaling Pathway	0.246	0.00244	IGH
Hematopoiesis from Pluripotent Stem Cells	0.221	0.00223	IGH
Graft-versus-Host Disease Signaling	0.221	0.00223	KIR2DL1
Autoimmune Thyroid Disease Signaling	0.213	0.00216	IGH
Neutrophil degranulation	0.205	0.0021	DDX3X
B Cell Development	0.197	0.00204	IGH
S100 Family Signaling Pathway	0	0.00128	IGH
Chaperone Mediated Autophagy Signaling Pathway	0	0.00157	DDX3X
ID3 Signaling Pathway	0	0.00103	IGH
Role of NFAT in Regulation of the Immune Response	0	0.000955	IGH
FcŒ≥RIIB Signaling in B Lymphocytes	0	0.00188	IGH
Dendritic Cell Maturation	0	0.00165	IGH
Molecular Mechanisms of Cancer	0	0.00116	SHE
CREB Signaling in Neurons	0	0.00162	SHE
Allograft Rejection Signaling	0	0.00203	IGH
p70S6K Signaling	0	0.00172	IGH
Communication between Innate and Adaptive Immune Cells	0	0.00106	IGH
Systemic Lupus Erythematosus Signaling	0	0.000936	IGH
Phospholipase C Signaling	0	0.00089	IGH
Altered T Cell and B Cell Signaling in Rheumatoid Arthritis	0	0.00106	IGH
Breast Cancer Regulation by Stathmin1	0	0.00165	SHE
PI3K Signaling in B Lymphocytes	0	0.00169	IGH
TEC Kinase Signaling	0	0.00173	IGH
IL-4 Signaling	0	0.00174	IGH
B Cell Receptor Signaling	0	0.00157	IGH
G-Protein Coupled Receptor Signaling	0	0.0014	SHE
Phagosome Formation	0	0.00142	IGH

## Sheet: TP Mouse Only Reactome
Term	Count	%	PValue	Genes	Fold Enrichment	Bonferroni	Benjamini	FDR
R-MMU-211958~Miscellaneous substrates	22	1.10331	3.03782e-28	CYP4A12A, CYP4A12B, CYP4A31, CYP4A30B, CYP4A10, CYP4A32, CYP4F40, CYP3A44, CYP3A11, CYP3A57, CYP3A13, CYP4A14, CYP3A25, CYP3A59, CYP3A16, CYP4A29, CYP4F14, CYP4F15, CYP2D22, CYP4F18, CYP3A41A, CYP3A41B	28.7813	9.35648e-26	9.35648e-26	8.26287e-26
R-MMU-211897~Cytochrome P450 - arranged by substrate type	30	1.50451	1.31357e-26	CYP4A12A, CYP4A12B, CYP4A30B, CYP4F40, CYP3A11, CYP3A57, CYP3A13, CYP3A59, CYP3A16, CYP4A29, CYP2A12, CYP2J6, CYP4A31, CYP4A10, CYP4A32, CYP3A44, CYP4A14, CYP3A25, CYP2C29, CYP4F14, CYP4F15, CYP2D22, CYP4F18, CYP2C66, CYP2A4, CYP2B23, CYP2C65, CYP3A41A, CYP2A22, CYP3A41B	14.5161	4.0458e-24	2.0229e-24	1.78646e-24
R-MMU-211958~Miscellaneous substrates	22	1.10276	5.91014e-28	CYP4A12A, CYP4A12B, CYP4A31, CYP4A30B, CYP4A10, CYP4A32, CYP4F40, CYP3A44, CYP3A11, CYP3A57, CYP3A13, CYP4A14, CYP3A25, CYP3A59, CYP3A16, CYP4A29, CYP4F14, CYP4F15, CYP2D22, CYP4F18, CYP3A41A, CYP3A41B	27.9964	1.99172e-25	1.99172e-25	1.76713e-25
R-MMU-211897~Cytochrome P450 - arranged by substrate type	31	1.55388	2.14274e-27	CYP4A12A, CYP4A12B, CYP4A30B, CYP4F40, CYP3A11, CYP3A57, CYP3A13, CYP3A59, CYP3A16, CYP4A29, CYP2A12, CYP2J6, CYP4A31, CYP4A10, CYP4A32, CYP3A44, CYP4A14, CYP3A25, CYP2C29, CYP4F14, CYP4F15, CYP2D22, CYP2A5, CYP4F18, CYP2C66, CYP2A4, CYP2B23, CYP2C65, CYP3A41A, CYP2A22, CYP3A41B	14.3937	7.22103e-25	3.61051e-25	3.20339e-25
R-MMU-211935~Fatty acids	19	0.952381	7.82137e-25	CYP4A12A, CYP4A12B, CYP2J6, CYP4A31, CYP4A30B, CYP4A10, CYP4A32, CYP4F40, CYP4A14, CYP4A29, CYP4F14, CYP4F15, CYP2D22, CYP4F18, CYP2A5, CYP2B23, CYP2A4, CYP2A12, CYP2A22	29.6739	2.6358e-22	8.78601e-23	7.7953e-23
R-MMU-211945~Phase I - Functionalization of compounds	33	1.65414	1.25492e-23	CYP4A12A, CYP4A12B, CYP4A30B, CYP4F40, CYP3A11, CYP3A57, CYP3A13, CYP3A59, CYP3A16, CYP4A29, CES3A, CES2B, CYP2A12, CYP2J6, CYP4A31, CYP4A10, CYP4A32, CYP3A44, CYP4A14, CYP3A25, CYP2C29, CYP4F14, CYP4F15, CYP2D22, CYP2A5, CYP4F18, CYP2C66, CYP2A4, CYP2B23, CYP2C65, CYP3A41A, CYP2A22, CYP3A41B	10.1237	4.2291e-21	1.05727e-21	9.38056e-22
R-MMU-211981~Xenobiotics	19	0.952381	3.05138e-21	CYP2J6, CYP3A44, CYP3A11, CYP3A57, CYP3A13, CYP3A25, CYP3A59, CYP2C29, CYP3A16, CYP2D22, CYP2A5, CYP2C66, CYP2B23, CYP2A4, CYP2C65, CYP2A12, CYP2A22, CYP3A41A, CYP3A41B	22.5112	1.02832e-18	2.05663e-19	1.82473e-19
R-MMU-212436~Generic Transcription Pathway	78	3.90977	5.01679e-21	ZFP964, ZFP963, GM5141, ZFP729A, ZFP961, ZFP808, ZFP874B, ZFP874A, ZFP960, ZFP563, ZFP442, ZFP39, ZFP975, ZFP931, ZFP458, 4930522L14RIK, ZFP457, GM14412, ZFP735, ZFP932, ZFP976, ZFP938, ZFP937, ZFP738, B020011L13RIK, ZFP617, BC024063, ZFP85, ZFP84, ZFP87, GM10778, ZFP773, ZFP772, ZFP970, ZFP788, ZFP940, ZFP268, ZFP345, ZFP869, ZFP748, ZFP747, ZFP229, ZFP867, ZFP866, ZFP708, ZFP60, ZFP11, ZFP58, Z…	3.18292	1.69066e-18	2.81776e-19	2.50003e-19
R-MMU-9843940~Regulation of endogenous retroelements by KRAB-ZFP proteins	28	1.40351	1.53242e-18	GM5141, ZFP345, ZFP708, ZFP54, ZFP53, ZFP97, ZFP960, ZFP442, ZFP975, GM14399, 4930522L14RIK, ZFP677, ZFP433, ZFP950, ZFP873, ZFP1004, ZFP932, ZFP976, ZFP1007, ZFP937, B020011L13RIK, BC024063, GM3604, H2AC23, GM10778, GM6871, ZFP872, ZFP970	8.99121	5.16425e-16	6.45531e-17	5.72741e-17
R-MMU-9842860~Regulation of endogenous retroelements	28	1.40351	1.53242e-18	GM5141, ZFP345, ZFP708, ZFP54, ZFP53, ZFP97, ZFP960, ZFP442, ZFP975, GM14399, 4930522L14RIK, ZFP677, ZFP433, ZFP950, ZFP873, ZFP1004, ZFP932, ZFP976, ZFP1007, ZFP937, B020011L13RIK, BC024063, GM3604, H2AC23, GM10778, GM6871, ZFP872, ZFP970	8.99121	5.16425e-16	6.45531e-17	5.72741e-17
R-MMU-211859~Biological oxidations	38	1.90476	2.38081e-18	CYP4A12A, CYP4A12B, ACSM2, GSTP2, CYP4A30B, CYP4F40, CYP3A11, CYP3A57, CYP3A13, CYP3A59, CYP3A16, CYP4A29, CES3A, CES2B, CYP2A12, CYP2J6, CYP4A31, CYP4A10, CYP4A32, CYP3A44, CYP4A14, CYP3A25, CYP2C29, CYP4F14, CYP4F15, CYP2D22, CYP2A5, CYP4F18, CYP2C66, CYP2A4, CYP2B23, CYP2C65, CYP3A41A, NAT3, CYP2A22, CYP3A41B, UGT2B5, AHCYL	5.8288	8.02331e-16	8.91479e-17	7.90956e-17
R-MMU-73857~RNA Polymerase II Transcription	78	3.90977	1.24372e-17	ZFP964, ZFP963, GM5141, ZFP729A, ZFP961, ZFP808, ZFP874B, ZFP874A, ZFP960, ZFP563, ZFP442, ZFP39, ZFP975, ZFP931, ZFP458, 4930522L14RIK, ZFP457, GM14412, ZFP735, ZFP932, ZFP976, ZFP938, ZFP937, ZFP738, B020011L13RIK, ZFP617, BC024063, ZFP85, ZFP84, ZFP87, GM10778, ZFP773, ZFP772, ZFP970, ZFP788, ZFP940, ZFP268, ZFP345, ZFP869, ZFP748, ZFP747, ZFP229, ZFP867, ZFP866, ZFP708, ZFP60, ZFP11, ZFP58, Z…	2.79169	4.19135e-15	4.19135e-16	3.71874e-16
R-MMU-6805567~Keratinization	32	1.60401	1.45972e-15	KRTAP13, KRTAP10-10, STFA2L1, GM5414, KRTAP5-2, KRTAP6-1, KRTAP4-2, KRTAP13-21, KRTAP1-4, KRTAP1-3, KRTAP31-1, KRTAP31-2, KRTAP12-1, KRTAP9-5, KRTAP31-3, KRTAP4-9, KRTAP10-4, KRTAP4-8, KRTAP9-3, KRTAP6-5, KRTAP4-7, KRTAP9-1, KRTAP4-6, KRTAP6-3, KRTAP19-2, KRTAP19-1, KRTAP19-3, KRTAP19-5, STFA2, KRTAP4-13, GM4553, KRTAP4-16	5.91127	4.86389e-13	4.47205e-14	3.96779e-14
R-MMU-9027307~Biosynthesis of maresin-like SPMs	12	0.601504	3.33195e-15	CYP2D22, CYP2C66, CYP2C65, CYP3A41A, CYP3A41B, CYP3A44, CYP3A11, CYP3A57, CYP3A13, CYP3A25, CYP3A59, CYP3A16	29.4508	1.12244e-12	9.35723e-14	8.30211e-14
R-MMU-74160~Gene expression (Transcription)	78	3.90977	2.80864e-14	ZFP964, ZFP963, GM5141, ZFP729A, ZFP961, ZFP808, ZFP874B, ZFP874A, ZFP960, ZFP563, ZFP442, ZFP39, ZFP975, ZFP931, ZFP458, 4930522L14RIK, ZFP457, GM14412, ZFP735, ZFP932, ZFP976, ZFP938, ZFP937, ZFP738, B020011L13RIK, ZFP617, BC024063, ZFP85, ZFP84, ZFP87, GM10778, ZFP773, ZFP772, ZFP970, ZFP788, ZFP940, ZFP268, ZFP345, ZFP869, ZFP748, ZFP747, ZFP229, ZFP867, ZFP866, ZFP708, ZFP60, ZFP11, ZFP58, Z…	2.44751	9.46587e-12	7.28086e-13	6.45987e-13
R-MMU-9018682~Biosynthesis of maresins	12	0.601504	3.82311e-14	CYP2D22, CYP2C66, CYP2C65, CYP3A41A, CYP3A41B, CYP3A44, CYP3A11, CYP3A57, CYP3A13, CYP3A25, CYP3A59, CYP3A16	25.7694	1.28706e-11	9.20277e-13	8.16507e-13
R-MMU-211979~Eicosanoids	12	0.601504	1.05635e-13	CYP4F15, CYP4A12A, CYP4A12B, CYP4F18, CYP4A31, CYP4A30B, CYP4A10, CYP4A32, CYP4F40, CYP4A14, CYP4A29, CYP4F14	24.2536	3.55812e-11	2.37326e-12	2.10566e-12
R-MMU-2142753~Arachidonate metabolism	17	0.85213	7.63316e-12	CYP4A12A, CYP4A12B, CYP2J6, CYP4A31, CYP4A30B, CYP4A10, CYP4A32, CYP4F40, CYP4A14, AKR1C6, CYP4A29, CYP4F14, CYP4F15, AKR1C21, CYP4F18, CYP2C66, CYP2C65	9.73512	2.57236e-09	1.60773e-10	1.42645e-10
R-MMU-212165~Epigenetic regulation of gene expression	28	1.40351	1.87741e-11	GM5141, ZFP345, ZFP708, ZFP54, ZFP53, ZFP97, ZFP960, ZFP442, ZFP975, GM14399, 4930522L14RIK, ZFP677, ZFP433, ZFP950, ZFP873, ZFP1004, ZFP932, ZFP976, ZFP1007, ZFP937, B020011L13RIK, BC024063, GM3604, H2AC23, GM10778, GM6871, ZFP872, ZFP970	4.8103	6.32687e-09	3.72169e-10	3.30204e-10
R-MMU-9749641~Aspirin ADME	15	0.75188	3.07824e-11	ACSM2, CYP3A44, CYP3A11, CYP3A57, CYP3A13, CYP3A25, CYP3A59, CYP3A16, CES2B, CYP2D22, CYP2C66, CYP2C65, CYP3A41A, CYP3A41B, UGT2B5	10.9657	1.03737e-08	5.21152e-10	4.62387e-10
R-MMU-2142691~Synthesis of Leukotrienes (LT) and Eoxins (EX)	12	0.601504	3.09289e-11	CYP4F15, CYP4A12A, CYP4A12B, CYP4F18, CYP4A31, CYP4A30B, CYP4A10, CYP4A32, CYP4F40, CYP4A14, CYP4A29, CYP4F14	16.4924	1.0423e-08	5.21152e-10	4.62387e-10
R-MMU-9018677~Biosynthesis of DHA-derived SPMs	12	0.601504	3.09289e-11	CYP2D22, CYP2C66, CYP2C65, CYP3A41A, CYP3A41B, CYP3A44, CYP3A11, CYP3A57, CYP3A13, CYP3A25, CYP3A59, CYP3A16	16.4924	1.0423e-08	5.21152e-10	4.62387e-10
R-MMU-9018678~Biosynthesis of specialized proresolving mediators (SPMs)	12	0.601504	5.22435e-11	CYP2D22, CYP2C66, CYP2C65, CYP3A41A, CYP3A41B, CYP3A44, CYP3A11, CYP3A57, CYP3A13, CYP3A25, CYP3A59, CYP3A16	15.8581	1.7606e-08	8.00275e-10	7.10036e-10
R-MMU-9757110~Prednisone ADME	12	0.601504	5.22435e-11	AKR1C21, CYP3A41A, CYP3A41B, CYP3A44, CYP3A11, UGT2B5, CYP3A57, CYP3A13, CYP3A25, CYP3A59, AKR1C6, CYP3A16	15.8581	1.7606e-08	8.00275e-10	7.10036e-10
R-MMU-9748784~Drug ADME	21	1.05263	8.60211e-11	ACSM2, PNP2, GSTP2, CYP3A44, CYP3A11, CYP3A57, CYP3A13, CYP3A25, CYP3A59, AKR1C6, CYP3A16, CES2B, AKR1C21, CYP2D22, CYP2C66, CYP2C65, NAT3, CYP3A41A, SLCO1B2, CYP3A41B, UGT2B5	6.2743	2.89891e-08	1.2604e-09	1.11827e-09
R-MMU-9754706~Atorvastatin ADME	10	0.501253	2.51788e-10	CYP3A41A, SLCO1B2, CYP3A41B, CYP3A44, CYP3A11, CYP3A57, CYP3A13, CYP3A25, CYP3A59, CYP3A16	20.2113	8.48525e-08	3.53552e-09	3.13686e-09
R-MMU-211999~CYP2E1 reactions	8	0.401003	4.76704e-09	CYP2D22, CYP2A5, CYP2C66, CYP2B23, CYP2A4, CYP2A12, CYP2C65, CYP2A22	24.9886	1.60649e-06	6.42598e-08	5.70138e-08
R-MMU-5423646~Aflatoxin activation and detoxification	10	0.501253	7.26202e-09	CYP2A5, CYP3A41A, CYP3A41B, CYP3A44, CYP3A11, CYP3A57, CYP3A13, CYP3A25, CYP3A59, CYP3A16	14.9388	2.4473e-06	9.41269e-08	8.35132e-08
R-MMU-8978868~Fatty acid metabolism	21	1.05263	9.20573e-08	CYP4A12A, CYP4A12B, CYP2J6, CYP4A31, CYP4A30B, CYP4A10, CYP4A32, CYP4F40, ACAA1B, CYP4A14, AKR1C6, CYP4A29, CYP4F14, CYP4F15, AKR1C21, CYP4F18, CYP2C66, CYP2C65, SCD2, ACOT5, ACOT3	4.24438	3.10228e-05	1.14901e-06	1.01945e-06
R-MMU-6798695~Neutrophil degranulation	40	2.00501	1.23742e-07	LILRA6, PIRA2, PSG18, PNP2, GSTP2, CLEC4N, PIRA6, IFI211, ACAA1B, ORM3, PIRB, RNASET2A, SIGLECE, MNDAL, SERPINB1A, SERPINA3F, EAR1, EAR2, TRY5, EAR4, TRY4, EAR6, GM5150, PIRA13, IFI204, IFI205, PSG29, PIRA12, DEFA36, PSG22, CD300C2, CEACAM2, EAR14, RNASE2B, GZMN, RNASE2A, FCGR4, TRY10, EAR10, H2-Q10	2.52178	4.17003e-05	1.48933e-06	1.32139e-06
R-MMU-556833~Metabolism of lipids	39	1.95489	1.05223e-05	CYP4A12A, CYP4A12B, UGT8A, CYP4A30B, CYP4F40, CYP3A11, ACAA1B, CYP3A57, CYP3A13, CYP3A59, CYP3A16, CYP4A29, AKR1B7, AKR1C21, SLCO1B2, SCD2, HSD3B4, CYP2J6, HSD3B3, CYP4A31, CYP4A10, CYP4A32, CYP3A44, CYP4A14, CYP3A25, OXCT2B, GYKL1, AKR1C6, CYP4F14, OXCT2A, CYP4F15, CYP2D22, CYP4F18, CYP2C66, CYP2C65, CYP3A41A, CYP3A41B, ACOT5, ACOT3	2.13718	0.00353977	0.000122277	0.000108489
R-MMU-9717207~Sensory perception of sweet, bitter, and umami (glutamate) taste	7	0.350877	2.83609e-05	TAS2R106, TAS2R118, TAS2R119, TAS2R140, TAS2R120, TAS2R144, TAS2R136	10.9325	0.00951224	0.000318588	0.000282664
R-MMU-2168880~Scavenging of heme from plasma	11	0.551378	5.58861e-05	APOL7B, APOL11A, APOL7A, APOL10B, APOL9B, APOL10A, APOL11B, APOL9A, APOL8, APOL7E, APOL7C	5.03936	0.0186579	0.000607536	0.00053903
R-MMU-9717189~Sensory perception of taste	7	0.350877	6.25604e-05	TAS2R106, TAS2R118, TAS2R119, TAS2R140, TAS2R120, TAS2R144, TAS2R136	9.62059	0.0208628	0.000658839	0.000584549
R-MMU-1266738~Developmental Biology	34	1.70426	6.64356e-05	KRTAP13, KRTAP10-10, STFA2L1, HINT1, GM5414, KRTAP5-2, KRTAP6-1, KRTAP4-2, KRTAP13-21, KRTAP1-4, KRTAP1-3, KRTAP31-1, KRTAP31-2, KRTAP12-1, KRTAP9-5, KRTAP31-3, KRTAP4-9, KRTAP10-4, KRTAP4-8, KRTAP9-3, KRTAP6-5, KRTAP4-7, KRTAP9-1, KRTAP4-6, KRTAP6-3, KRTAP19-2, KRTAP19-1, KRTAP19-3, MYRIP, KRTAP19-5, STFA2, KRTAP4-13, GM4553, KRTAP4-16	2.09733	0.0221407	0.000678448	0.000601946
R-MMU-168249~Innate Immune System	51	2.55639	0.000128473	CLEC4N, SVS3B, SVS3A, IFI211, UBE2D2A, ORM3, SIGLECE, C1S2, EAR1, EAR2, EAR4, PIRA13, PIRA12, DEFA36, CEACAM2, EAR14, RNASE2B, RNASE2A, FCGR4, TRY10, EAR10, LILRA6, REG3B, PIRA2, NLRP1A, PNP2, GSTP2, PSG18, REG3D, PIRA6, ACAA1B, PIRB, RNASET2A, MNDAL, SERPINB1A, SERPINA3F, TRY5, TRY4, EAR6, GM5150, IFI204, NLRP4C, IFI205, PSG29, MRE11A, PSG22, CD209A, CD300C2, GZMN, CFHR4, H2-Q10	1.7146	0.0423741	0.00127339	0.0011298
R-MMU-420499~Class C/3 (Metabotropic glutamate/pheromone receptors)	7	0.350877	0.000224706	TAS2R106, TAS2R118, TAS2R119, TAS2R140, TAS2R120, TAS2R144, TAS2R136	7.75854	0.0729375	0.00216359	0.00191963
R-MMU-2173782~Binding and Uptake of Ligands by Scavenger Receptors	11	0.551378	0.000240071	APOL7B, APOL11A, APOL7A, APOL10B, APOL9B, APOL10A, APOL11B, APOL9A, APOL8, APOL7E, APOL7C	4.24665	0.0777265	0.00224733	0.00199392
R-MMU-444473~Formyl peptide receptors bind formyl peptides and many other ligands	5	0.250627	0.000284733	FPR-RS6, CCL9, CCL6, FPR-RS3, FPR-RS4	14.3164	0.0915075	0.00259338	0.00230095
R-MMU-2142816~Synthesis of (16-20)-hydroxyeicosatetraenoic acids (HETE)	4	0.200501	0.00121175	CYP4F15, CYP4A12B, CYP2C66, CYP2C65	17.1796	0.335426	0.0107464	0.0095346
R-MMU-189085~Digestion of dietary carbohydrate	4	0.200501	0.0017788	AMY2A3, AMY2A2, AMY2A5, AMY2A4	15.2708	0.451183	0.015341	0.0136112
R-MMU-8957275~Post-translational protein phosphorylation	11	0.551378	0.00182089	APOL7B, APOL11A, APOL7A, APOL10B, APOL9B, APOL10A, APOL11B, APOL9A, APOL8, APOL7E, APOL7C	3.28654	0.458927	0.015341	0.0136112
R-MMU-381426~Regulation of Insulin-like Growth Factor (IGF) transport and uptake by Insulin-like Growth Factor Binding Proteins (IGFBPs)	11	0.551378	0.00265632	APOL7B, APOL11A, APOL7A, APOL10B, APOL9B, APOL10A, APOL11B, APOL9A, APOL8, APOL7E, APOL7C	3.12357	0.591952	0.0218337	0.0193717
R-MMU-6803157~Antimicrobial peptides	9	0.451128	0.00546174	REG3B, SVS3B, REG3D, SVS3A, DEFA36, EAR2, TRY10, TRY5, TRY4	3.32509	0.842078	0.043824	0.0388824
R-MMU-391160~Signal regulatory protein family interactions	4	0.200501	0.00692255	GM5150, SIRPB1B, SIRPB1A, SIRPB1C	9.81693	0.90377	0.0542535	0.0481359
R-MMU-2142670~Synthesis of epoxy (EET) and dihydroxyeicosatrienoic acids (DHET)	3	0.150376	0.0159758	CYP2C66, CYP2J6, CYP2C65	14.7254	0.995605	0.12236	0.108563
R-MMU-9709957~Sensory Perception	12	0.601504	0.0181086	TAS2R106, TAS2R118, GUCY2E, AKR1C21, TAS2R119, TAS2R140, TAS2R120, APOC2L, TAS2R144, RDH1, AKR1C6, TAS2R136	2.24082	0.997885	0.135613	0.120322
R-MMU-8935690~Digestion	4	0.200501	0.0190769	AMY2A3, AMY2A2, AMY2A5, AMY2A4	6.87185	0.998483	0.139759	0.124
R-MMU-8963743~Digestion and absorption	4	0.200501	0.0311214	AMY2A3, AMY2A2, AMY2A5, AMY2A4	5.72654	0.999976	0.223147	0.197985

## Sheet: TP Mouse Only KEGG
Term	Count	%	PValue	Genes	Fold Enrichment	Bonferroni	Benjamini	FDR
mmu00830:Retinol metabolism	47	2.35589	1.17977e-40	CYP4A12A, CYP4A12B, RDH9, CYP4A30B, RDH7, CYP3A11, CYP3A57, CYP3A13, CYP3A59, CYP2B19, CYP3A16, CYP2C39, CYP4A29, CYP2C38, CYP2B9, CYP2C37, CYP2B13, CYP2C55, CYP2A12, CYP2C54, CYP2B10, CYP2C50, CYP2C70, RDH19, CYP4A31, CYP4A10, CYP4A32, CYP3A44, CYP4A14, CYP3A25, CYP2C29, RDH16F2, CYP2C69, CYP2C68, CYP2C67, CYP2A5, CYP2C66, CYP2A4, CYP2B23, CYP2C65, CYP3A41A, CYP2A22, CYP3A41B, UGT2B5, CYP2C40, R…	13.2753	2.83144e-38	2.83144e-38	2.60728e-38
mmu00140:Steroid hormone biosynthesis	41	2.05514	4.50069e-33	CYP3A11, AKR1C18, CYP3A57, CYP3A13, CYP3A59, CYP2B19, CYP3A16, CYP2C39, CYP2C38, CYP2B9, CYP2C37, CYP2D12, AKR1C21, CYP2D34, CYP2D9, CYP2B13, CYP2D11, CYP2C55, CYP2D10, CYP2C54, CYP2B10, CYP2C50, CYP2C70, HSD3B4, HSD3B3, CYP3A44, CYP3A25, CYP2C29, CYP2D26, CYP2C69, CYP2C68, CYP2C67, CYP2D22, CYP2C66, CYP2B23, CYP2C65, CYP3A41A, CYP2D40, CYP3A41B, UGT2B5, CYP2C40	11.9315	1.08017e-30	5.40083e-31	4.97326e-31
mmu00591:Linoleic acid metabolism	30	1.50376	1.96142e-28	CYP3A11, CYP3A57, CYP3A13, CYP3A59, CYP3A16, CYP2C39, CYP2C38, CYP2C37, CYP2C55, CYP2C54, CYP2C50, CYP2C70, CYP2J5, CYP2J6, CYP2J8, CYP2J9, CYP3A44, CYP3A25, CYP2C29, CYP2C69, CYP2C68, CYP2J11, CYP2C67, CYP2J12, CYP2C66, CYP2J13, CYP2C65, CYP3A41A, CYP3A41B, CYP2C40	15.7147	4.7074e-26	1.56913e-26	1.44491e-26
mmu00590:Arachidonic acid metabolism	35	1.75439	3.01727e-27	CYP4A12A, CYP4A12B, CYP4A30B, CYP2B19, CYP2C39, CYP4A29, CYP2C38, CYP2B9, CYP2C37, CYP2B13, CYP2C55, CYP2C54, CYP2B10, CYP2C50, CYP2C70, CBR2, CYP2J5, CYP2J6, CYP4A31, CYP2J8, CYP4A10, CYP4A32, CYP2J9, CYP4A14, CYP2C29, CYP2C69, CYP2C68, CYP2J11, CYP2C67, CYP2J12, CYP2C66, CYP2B23, CYP2J13, CYP2C65, CYP2C40	11.3299	7.24145e-25	1.81036e-25	1.66704e-25
mmu05204:Chemical carcinogenesis - DNA adducts	27	1.35338	1.41676e-17	GSTP3, GSTP2, CYP3A11, CYP3A57, CYP3A13, CYP3A59, CYP3A16, CYP2C39, CYP2C38, CYP2C37, CYP2C55, CYP2C54, CYP2C50, CYP2C70, CYP3A44, CYP3A25, CYP2C29, CYP2C69, CYP2C68, CYP2C67, CYP2C66, CYP2C65, CYP3A41A, NAT3, CYP3A41B, UGT2B5, CYP2C40	8.64307	3.40023e-15	6.80046e-16	6.26209e-16
mmu05144:Malaria	25	1.25313	3.66721e-17	KLRA22, KLRA23, CCL12, KLRB1A, KLRB1B, KLRB1C, KLRB1F, KLRA20, KLRA21, KLRA4, KLRA12, KLRA5, KLRA6, KLRA7, KLRA15, KLRA16, KLRA17, KLRA2, KLRA18, KLRA3, KLRA19, KLRA8, KLRA9, ITGB2L, KLRA10	9.35397	8.8013e-15	1.46688e-15	1.35075e-15
mmu04750:Inflammatory mediator regulation of TRP channels	30	1.50376	3.7632e-16	CYP4A12A, CYP4A12B, CYP4A30B, CYP2C39, CYP4A29, CYP2C38, CYP2C37, CYP2C55, CYP2C54, PPP1CCB, CYP2C50, CYP2C70, CYP2J5, CYP2J6, CYP4A31, CYP2J8, CYP4A10, CYP4A32, CYP2J9, CYP4A14, CYP2C29, CYP2C69, CYP2C68, CYP2J11, CYP2C67, CYP2J12, CYP2C66, CYP2J13, CYP2C65, CYP2C40	6.64852	7.99361e-14	1.29024e-14	1.1881e-14
mmu04726:Serotonergic synapse	29	1.45363	1.24423e-14	CYP2C39, CYP2C38, CYP2C37, CYP2D12, CYP2D34, CYP2D9, CYP2D11, CYP2C55, CYP2D10, CYP2C54, CYP2C50, CYP2C70, CYP2J5, CYP2J6, CYP2J8, CYP2J9, CYP2C29, CYP2D26, CYP2C69, CYP2C68, CYP2J11, CYP2C67, CYP2D22, CYP2J12, CYP2C66, CYP2J13, CYP2C65, CYP2D40, CYP2C40	6.14336	2.98428e-12	3.73269e-13	3.43719e-13
mmu04742:Taste transduction	23	1.15288	3.71296e-13	TAS2R140, TAS2R120, TAS2R110, TAS2R122, TAS2R144, TAS2R123, TAS2R102, TAS2R124, TAS2R136, TAS2R103, TAS2R114, TAS2R125, TAS2R115, TAS2R104, TAS2R105, TAS2R116, TAS2R106, TAS2R117, TAS2R107, TAS2R118, TAS2R129, TAS2R119, TAS2R109	7.20256	8.91021e-11	9.90123e-12	9.11739e-12
mmu01100:Metabolic pathways	106	5.31328	4.29386e-11	AOC1L3, AOC1L1, ACSM2, CYP4A30B, CYP3A11, CYP3A13, CYP3A16, CYP2C70, ENTPD4B, OXCT2B, LPCAT2B, OXCT2A, RDH16F2, ACOT5, ACOT3, CHIL6, CYP4A12A, CYP4A12B, ALDOART2, UGT8A, PNP2, AKR1C18, ACAT3, CYP2B9, AKR1C21, RDH19, CYP2J5, CYP2J6, CYP2J8, CYP2J9, ART2A, ART2B, CYP3A25, CYP2C29, NAT3, CYCT, AMD2, RDH9, ENO1B, RDH7, CYP3A57, CYP3A59, CYP2B19, CYP2C39, CYP4A29, CYP2C38, AKR1B7, CYP2C37, GM4847, GM4…	1.85084	1.03053e-08	1.03053e-09	9.48943e-10
mmu03264:Virion - Flavivirus and Alphavirus	8	0.401003	8.00491e-08	CD209D, CD209E, CD209B, TIMD2, CD209F, CD209G, CD209A, 1700071K01RIK	17.7294	1.92116e-05	1.74653e-06	1.60826e-06
mmu04913:Ovarian steroidogenesis	12	0.601504	1.03851e-05	INS1, CYP2J11, HSD3B4, CYP2J12, CYP2J5, CYP2J6, CYP2J13, HSD3B3, CYP2J8, CYP2J9, ACOT5, ACOT3	5.40192	0.00248935	0.000181011	0.000166681
mmu03260:Virion - Human immunodeficiency virus	6	0.300752	1.05168e-05	CD209D, CD209E, CD209B, CD209F, CD209G, CD209A	17.2861	0.00252087	0.000181011	0.000166681
mmu03320:PPAR signaling pathway	14	0.701754	1.0559e-05	MMP1B, CYP4A12A, CYP4A12B, CYP4A31, SCD4, CYP4A30B, CYP4A10, CYP4A32, ACAA1B, CYP4A14, GYKL1, CYP4A29, SCD2, SCD3	4.53195	0.00253096	0.000181011	0.000166681
mmu04972:Pancreatic secretion	15	0.75188	4.04401e-05	AMY2A1, AMY2A3, 1810009J06RIK, AMY2A2, AMY2A5, AMY2A4, CLCA3B, CLCA4B, CLCA4A, TRY10, CLCA3A1, CLCA3A2, TRY5, TRY4, PRSS3B	3.75786	0.00965886	0.000647041	0.000595817
mmu00071:Fatty acid degradation	10	0.501253	6.30829e-05	CYP4A12A, CYP4A12B, CYP4A31, CYP4A30B, CYP4A10, CYP4A32, ACAA1B, CYP4A14, ACAT3, CYP4A29	5.54043	0.0150263	0.000946244	0.000871333
mmu00983:Drug metabolism - other enzymes	13	0.651629	9.99258e-05	GSTP3, GSTP2, CES2B, CES1B, CES1C, CES2E, CES1E, CES1F, CES2G, NAT3, CES1G, CES1H, UGT2B5	3.94245	0.0236981	0.00141072	0.00129903
mmu03265:Virion - Ebolavirus, Lyssavirus and Morbillivirus	6	0.300752	0.000211319	CD209D, CD209E, CD209B, CD209F, CD209G, CD209A	10.1683	0.049457	0.00281759	0.00259453
mmu04380:Osteoclast differentiation	15	0.75188	0.000250896	PIRA1, LILRA6, SIRPB1B, SIRPB1A, PIRA2, PIRA13, PIRA4, PIRA11, PIRA7, PIRA6, PIRA12, LILRB4A, PIRB, FCGR4, SIRPB1C	3.1776	0.0584452	0.00316922	0.00291832
mmu04662:B cell receptor signaling pathway	11	0.551378	0.000610267	PIRA1, LILRA6, PIRA2, PIRA13, PIRA4, PIRA11, PIRA7, PIRA6, PIRA12, LILRB4A, PIRB	3.77277	0.136282	0.00708562	0.00652467
mmu03273:Virion - Lassa virus and SFTS virus	6	0.300752	0.000619992	CD209D, CD209E, CD209B, CD209F, CD209G, CD209A	8.2315	0.138297	0.00708562	0.00652467
mmu01040:Biosynthesis of unsaturated fatty acids	6	0.300752	0.00586746	SCD4, SCD2, SCD3, ACAA1B, ACOT5, ACOT3	5.08416	0.756427	0.0640087	0.0589413
mmu05207:Chemical carcinogenesis - receptor activation	15	0.75188	0.0269447	CYP3A44, CYP3A11, CYP3A57, CYP3A13, CYP3A25, CYP3A59, CYP2B19, CYP3A16, CYP2B9, CYP2B13, CYP2B23, CYP2B10, CYP3A41A, CYP3A41B, UGT2B5	1.89541	0.998578	0.281162	0.258903
mmu00500:Starch and sucrose metabolism	5	0.250627	0.031698	AMY2A1, AMY2A3, AMY2A2, AMY2A5, AMY2A4	4.11575	0.999561	0.31698	0.291886
mmu04625:C-type lectin receptor signaling pathway	9	0.451128	0.0401695	CLEC4B2, CD209D, CLEC4B1, CD209E, CD209B, CLEC4N, CD209F, CD209G, CD209A	2.31511	0.999947	0.371019	0.341647
mmu00480:Glutathione metabolism	7	0.350877	0.0401937	NAT8F3, NAT8F6, NAT8F5, GSTP3, GSTP2, NAT8F2, NAT8F7	2.76263	0.999947	0.371019	0.341647
mmu04924:Renin secretion	7	0.350877	0.047432	REN2, CLCA3B, CLCA4B, CLCA4A, CLCA3A1, CLCA3A2, AGTR1B	2.65357	0.999991	0.421618	0.38824

## Sheet: TP Mouse Only GO BP Direct
Term	Count	%	PValue	Genes	Fold Enrichment	Bonferroni	Benjamini	FDR
GO:0019236~response to pheromone	225	11.2782	4.79973e-258	VMN1R175, VMN1R18, VMN1R17, VMN1R174, VMN1R173, VMN1R16, VMN1R172, VMN1R15, VMN1R171, VMN1R14, VMN1R170, VMN1R13, VMN1R12, VMN1R11, VMN1R10, VMN1R179, VMN1R178, VMN1R177, VMN1R176, VMN1R186, VMN1R29, VMN1R28, VMN1R185, VMN1R184, VMN1R27, VMN1R26, VMN1R183, VMN1R25, VMN1R24, VMN1R181, VMN1R180, VMN1R23, VMN1R22, VMN1R21, VMN1R20, VMN1R189, VMN1R188, VMN1R187, VMN1R19, VMN1R39, VMN1R152, VMN1R38, V…	16.681	5.75008e-255	5.75008e-255	5.28931e-255
GO:0007606~sensory perception of chemical stimulus	221	11.0777	6.37019e-253	VMN1R175, VMN1R18, VMN1R17, VMN1R174, VMN1R173, VMN1R16, VMN1R172, VMN1R15, VMN1R171, VMN1R14, VMN1R170, VMN1R13, VMN1R12, VMN1R11, VMN1R10, VMN1R179, VMN1R178, VMN1R177, VMN1R176, VMN1R186, VMN1R29, VMN1R28, VMN1R185, VMN1R184, VMN1R27, VMN1R26, VMN1R183, VMN1R25, VMN1R24, VMN1R181, VMN1R180, VMN1R22, VMN1R21, VMN1R20, VMN1R189, VMN1R188, VMN1R187, VMN1R19, VMN1R39, VMN1R152, VMN1R38, VMN1R151, …	16.653	7.63148e-250	3.81574e-250	3.50997e-250
GO:0006355~regulation of DNA-templated transcription	211	10.5764	1.49322e-64	ZFP964, ZFP600, ZFP963, GM38699, ZFP961, ZFP968, ZFP967, ZFP966, ZFP965, GM20806, GM20807, AW146154, 9030624G23RIK, A430033K04RIK, ZFP960, 2010315B03RIK, ZFP975, ZFP616, ZFP979, GM7072, ZFP735, ZFP977, ZFP976, ZFP738, ZFP617, GM20939, GM20815, GM20816, SPIN2H, SPIN2C, ZFP971, SPIN2G, ZFP970, SPIN2E, SPIN2D, ZFP985, GM17655, ZFP984, GM20822, ZFP869, ZFP747, ZFP867, ZFP866, ZFP987, GM20826, ZFP981,…	3.74106	1.78888e-61	5.96293e-62	5.4851e-62
GO:0045596~negative regulation of cell differentiation	58	2.90727	3.64622e-37	OOG4, OOG3, OOG2, OOG1, PRAMEL33, PRAMEL32, PRAMEL35, PRAMEL34, PRAMEL7, PRAMEL6, PRAMEL31, PRAMEL30, PRAMEL5, PRAMEL37, PRAMEL36, PRAMEL38, PRAMEL60, GM13043, GM13040, PRAMEL22, PRAMEL21, PRAMEL24, PRAMEL23, PRAMEL20, PRAMEL29, PRAMEL26, PRAMEL25, PRAMEL28, PRAMEL27, GM13057, PRAMEL55, PRAMEL11, PRAMEL54, PRAMEL13, PRAMEL57, PRAMEL56, PRAMEL12, PRAMEL51, PRAMEL50, PRAMEL53, PRAMEL19, PRAMEL18, P…	8.14043	4.36817e-34	1.09204e-34	1.00453e-34
GO:0007276~gamete generation	63	3.15789	1.83008e-26	GM20846, GM20842, GM21412, GM20809, GM20806, GM20807, GM20925, GM20880, GM21530, GM21573, GM20737, GM21427, GM20930, GM21943, GM20854, GM21425, GM20898, GM20895, GM20851, GM20852, GM20815, GM20816, GM21380, SPIN2J, SPIN2I, SPIN2H, SPIN2C, GM20773, GM21661, SPIN2G, SPIN2F, SPIN2E, SPIN2D, GM21184, GM20822, GM20866, GM20823, GM20867, GM20865, GM20907, GM20828, GM20826, GM20827, SSTY1, SPIN2-PS1, SS…	5.0144	2.19243e-23	4.38486e-24	4.03349e-24
GO:0006805~xenobiotic metabolic process	43	2.15539	8.94561e-26	GSTP3, GSTP2, CYP2AB1, CYP2B19, CYP2C39, CYP2C38, CYP2B9, CYP2C37, CYP2D12, CYP2D34, CYP2D9, CYP2B13, CYP2D11, CYP2C55, CYP2D10, CYP2A12, CYP2C54, CYP2B10, CYP2T4, CYP2C50, CYP2C70, CYP2J5, CYP2J6, CYP2J8, CYP2J9, CYP3A44, CYP2C29, CYP2D26, AKR1C12, CYP2C69, CYP2C68, CYP2J11, CYP2C67, CYP2D22, CYP2A5, CYP2J12, CYP2C66, CYP2A4, CYP2B23, CYP2J13, CYP2C65, CYP2A22, CYP2C40	7.45853	1.07168e-22	1.78614e-23	1.64301e-23
GO:0006357~regulation of transcription by RNA polymerase II	180	9.02256	8.54967e-22	ZFP964, DUXBL1, ZFP568, ZFP600, ZFP963, ZFP729A, ZFP961, ZFP966, ZFP729B, AW146154, ZFY1, A430033K04RIK, ZFP560, ZFP960, 2010315B03RIK, ZFP563, ZFP442, ZFP39, ZFP975, ZFP458, 4930522L14RIK, ZFP457, CDC5LRT5, ZFP616, ZFP979, CDC5LRT8, GM7072, MSX3, RHOX2B, GM14412, ZFP735, CDC5LRT9, RHOX2A, ZFP976, ZFP738, ZFP617, ZFP607A, ZFP607B, CDC5LRT1, RHOX2D, RHOX2C, RHOX2F, ZFP971, RHOX2H, RHOX2G, ZFP970, …	2.10931	1.02425e-18	1.2822e-19	1.17945e-19
GO:0019369~arachidonate metabolic process	28	1.40351	8.56226e-22	CYP4A12A, CYP4A12B, CYP4A30B, CYP4F40, CYP2C39, CYP4A29, CYP2C38, CYP2C37, CYP2D12, CYP2D34, CYP2D9, CYP2D11, CYP2C55, CYP2D10, CYP2C54, CYP2C50, CYP2J6, CYP4A31, CYP4A10, CYP4A32, CYP4A14, CYP2C29, CYP4F14, CYP2D26, CYP4F15, CYP2D22, CYP4F18, CYP2C40	10.5064	1.02576e-18	1.2822e-19	1.17945e-19
GO:0006082~organic acid metabolic process	22	1.10276	2.11959e-20	CYP2J5, CYP2J6, CYP2J8, CYP2AB1, CYP2J9, CYP2C29, CYP2C39, CYP2C38, CYP2C37, CYP2C69, CYP2J11, CYP2C68, CYP2C67, CYP2J12, CYP2C66, CYP2C55, CYP2J13, CYP2C54, CYP2C65, CYP2C40, CYP2C50, CYP2C70	13.4832	2.53926e-17	2.8214e-18	2.59531e-18
GO:0019373~epoxygenase P450 pathway	20	1.00251	3.76729e-19	CYP2J5, CYP2J6, CYP4A31, CYP2J8, CYP4A10, CYP4A32, CYP2J9, CYP2B19, CYP2B9, CYP2J11, CYP2B13, CYP2J12, CYP2A5, CYP2B23, CYP2J13, CYP2A4, CYP2A12, CYP2B10, CYP2A22, CYP2T4	14.1432	4.51321e-16	4.51321e-17	4.15155e-17
GO:0001580~detection of chemical stimulus involved in sensory perception of bitter taste	23	1.15288	4.88118e-16	TAS2R140, TAS2R120, TAS2R110, TAS2R122, TAS2R144, TAS2R123, TAS2R102, TAS2R124, TAS2R136, TAS2R103, TAS2R114, TAS2R125, TAS2R115, TAS2R104, TAS2R105, TAS2R116, TAS2R106, TAS2R117, TAS2R107, TAS2R118, TAS2R129, TAS2R119, TAS2R109	8.99747	5.32019e-13	5.31605e-14	4.89006e-14
GO:0007281~germ cell development	29	1.45363	1.18216e-15	BTBD35F25, BTBD35F23, BTBD35F22, BTBD35F29, BTBD35F28, BTBD35F27, BTBD35F26, PRSS44, BTBD35F21, BTBD35F20, BTBD35F14, BTBD35F13, BTBD35F12, BTBD35F11, BTBD35F18, BTBD35F17, BTBD35F16, BTBD35F9, BTBD35F15, BTBD35F8, BTBD35F7, BTBD35F6, BTBD35F5, BTBD35F19, BTBD35F4, BTBD35F3, BTBD35F2, BTBD35F1, BTBD35F10	6.50241	1.46305e-12	1.18019e-13	1.08561e-13
GO:0043651~linoleic acid metabolic process	20	1.00251	1.09834e-14	CYP4A12A, CYP4A12B, CYP2J5, CYP2J6, GSTP3, CYP4A31, GSTP2, CYP2J8, CYP4A30B, CYP4A10, CYP4A32, CYP2J9, CYP4A14, CYP4A29, CYP2J11, CYP2J12, CYP2C55, CYP2J13, CYP2C54, CYP2C50	9.67692	1.31675e-11	1.01216e-12	9.31053e-13
GO:0035458~cellular response to interferon-beta	26	1.30326	1.77063e-14	GM11772, IFI213, IFI214, IFI211, GM12185, MNDAL, GM4841, GM5431, 9930111J21RIK2, 9930111J21RIK1, IFI208, IFI209, TGTP2, IFI206, IFI207, TGTP1, IFI204, IFI205, IFI203, IRGM2, IRGM1, IFI47, IFI202B, GM12250, F830016B08RIK, IGTP	6.73295	2.11478e-11	1.51516e-12	1.39374e-12
GO:0008202~steroid metabolic process	22	1.10276	1.16557e-12	RDH9, RDH7, CYP3A44, CYP3A11, CYP3A57, CYP3A13, CYP3A25, CYP3A59, CYP2B19, AKR1C6, CYP3A16, CYP2B9, RDH16F2, AKR1C21, CYP2B13, CYP2B23, CYP2B10, CYP3A41A, CYP3A41B, UGT2B5, RDH19, RDH1	6.97405	1.39642e-09	9.30901e-11	8.56305e-11
GO:0045892~negative regulation of DNA-templated transcription	84	4.21053	2.49551e-11	ZFP568, IFI213, ENO1B, IFI214, OOG4, OOG3, OOG2, OOG1, PRAMEL33, PRAMEL32, PRAMEL35, PRAMEL34, A430033K04RIK, PRAMEL7, PRAMEL6, PRAMEL31, PRAMEL30, PRAMEL5, PRAMEL37, PRAMEL36, PRAMEL38, ZFP616, ZFP658, ZFP735, MUP4, MUP5, MUP16, MUP6, PRAMEL60, MUP18, MUP11, GM13043, MUP1, MUP2, GM13040, ZFP819, MUP3, PRAMEL22, PRAMEL21, PRAMEL24, PRAMEL23, MUP9, PRAMEL20, PRAMEL29, PRAMEL26, PRAMEL25, PRAMEL28,…	2.20005	2.98963e-08	1.86852e-09	1.71879e-09
GO:0002218~activation of innate immune response	20	1.00251	7.36026e-11	IFI208, TRIM12C, IFI209, NLRP1B, IFI206, TRIM30B, IFI207, TRIM30A, NLRP1A, TRIM30D, IFI204, IFI205, TRIM30C, IFI213, IFI214, IFI203, IFI211, IFI202B, MNDAL, TRIM12A	6.45128	8.81759e-08	5.18682e-09	4.77118e-09
GO:0070989~oxidative demethylation	10	0.501253	2.01854e-10	CYP2D22, CYP3A41A, CYP3A41B, CYP3A44, CYP3A11, CYP3A57, CYP3A13, CYP3A25, CYP3A59, CYP3A16	16.7147	2.41821e-07	1.34345e-08	1.2358e-08
GO:0043161~proteasome-mediated ubiquitin-dependent protein catabolic process	50	2.50627	3.54557e-10	OOG4, OOG3, OOG2, OOG1, PRAMEL33, PRAMEL32, PRAMEL35, PRAMEL7, PRAMEL6, PRAMEL31, PRAMEL30, PRAMEL5, PRAMEL37, PRAMEL36, PRAMEL38, PRAMEL60, SIAH1B, GM13040, PRAMEL22, PRAMEL21, PRAMEL24, PRAMEL23, PRAMEL20, PRAMEL29, PRAMEL26, PRAMEL25, PRAMEL28, PRAMEL27, PRAMEL55, PRAMEL11, PRAMEL13, PRAMEL12, PRAMEL51, PRAMEL53, PRAMEL19, PRAMEL18, PRAMEL15, PRAMEL14, PRAMEL17, PRAMEL16, PRAMEX1, PRAMEL44, PR…	2.72791	4.24759e-07	2.23558e-08	2.05643e-08
GO:0031649~heat generation	10	0.501253	6.32764e-09	MUP9, MUP4, MUP5, MUP16, MUP6, MUP18, MUP11, MUP1, MUP2, MUP3	13.133	7.58049e-06	3.79026e-07	3.48653e-07
GO:0048252~lauric acid metabolic process	8	0.401003	1.05524e-08	CYP4A12A, CYP4A12B, CYP4A31, CYP4A30B, CYP4A10, CYP4A32, CYP4A14, CYP4A29	18.3861	1.26417e-05	5.80951e-07	5.34397e-07
GO:0140972~negative regulation of AIM2 inflammasome complex assembly	9	0.451128	1.06686e-08	IFI208, IFI209, IFI206, IFI207, IFI213, IFI214, IFI203, IFI202B, MNDAL	15.0432	1.27808e-05	5.80951e-07	5.34397e-07
GO:0071396~cellular response to lipid	10	0.501253	6.6186e-08	MUP9, MUP4, MUP5, MUP16, MUP6, MUP18, MUP11, MUP1, MUP2, MUP3	10.8154	7.92877e-05	3.44743e-06	3.17117e-06
GO:0006693~prostaglandin metabolic process	14	0.701754	1.04258e-07	GSTP3, GSTP2, AKR1C19, AKR1C18, AKR1C6, AKR1B7, CES2A, AKR1C12, CES2B, AKR1C21, CES2E, CES2F, CES2G, AKR1C14	6.43515	0.000124893	5.20421e-06	4.78717e-06
GO:0045834~positive regulation of lipid metabolic process	10	0.501253	1.25956e-07	MUP9, MUP4, MUP5, MUP16, MUP6, MUP18, MUP11, MUP1, MUP2, MUP3	10.2145	0.000150884	6.03583e-06	5.55216e-06
GO:1904568~cellular response to wortmannin	8	0.401003	1.43663e-07	CDC5LRT4, CDC5LRT6, CDC5LRT5, CDC5LRT8, CDC5LRT7, CDC5LRT9, CDC5LRT10, CDC5LRT1	14.7089	0.000172094	6.20696e-06	5.70957e-06
GO:0046456~icosanoid biosynthetic process	8	0.401003	1.43663e-07	CYP4A12A, CYP4A12B, CYP4A31, CYP4A30B, CYP4A10, CYP4A32, CYP4A14, CYP4A29	14.7089	0.000172094	6.20696e-06	5.70957e-06
GO:0070269~pyroptotic inflammatory response	14	0.701754	1.45071e-07	NLRP1B, NLRP1A, GZMC, NLRP9B, NAIP2, NAIP5, NAIP6, GZMN, GSDMC3, GSDMC2, GSDMA3, NAIP1, GSDMC4, GSDMA2	6.27819	0.00017378	6.20696e-06	5.70957e-06
GO:0045824~negative regulation of innate immune response	15	0.75188	2.07938e-07	IFI208, NLRP4F, IFI209, IFI206, NLRP4E, IFI207, NLRP4C, NLRP4B, NLRP4A, IFI213, IFI214, IFI203, IFI202B, MNDAL, GZMN	5.62841	0.000249079	8.59e-06	7.90166e-06
GO:0051055~negative regulation of lipid biosynthetic process	10	0.501253	2.27724e-07	MUP9, MUP4, MUP5, MUP16, MUP6, MUP18, MUP11, MUP1, MUP2, MUP3	9.67692	0.000272776	9.04077e-06	8.3163e-06
GO:0043066~negative regulation of apoptotic process	70	3.50877	2.33943e-07	OOG4, OOG3, GIMAP3, OOG2, OOG1, PRAMEL33, PRAMEL32, PRAMEL35, PRAMEL34, PRAMEL7, PRAMEL6, PRAMEL31, PRAMEL30, PRAMEL5, BCL2A1C, BCL2A1A, PRAMEL37, BCL2A1B, NAT8F7, PRAMEL36, PRAMEL38, PRAMEL60, GM13043, GM13040, PRAMEL22, PRAMEL21, NAIP2, NAIP5, PRAMEL24, PRAMEL23, NAIP6, PRAMEL20, PRAMEL29, PRAMEL26, PRAMEL25, NAIP1, PRAMEL28, PRAMEL27, GM13057, GSTP2, PRAMEL55, PRAMEL11, PRAMEL54, PRAMEL13, PRA…	1.93248	0.000280225	9.04077e-06	8.3163e-06
GO:0010907~positive regulation of glucose metabolic process	10	0.501253	3.93997e-07	MUP9, MUP4, MUP5, MUP16, MUP6, MUP18, MUP11, MUP1, MUP2, MUP3	9.19307	0.000471898	1.47503e-05	1.35683e-05
GO:0008284~positive regulation of cell population proliferation	64	3.20802	5.45804e-07	INS1, OOG4, OOG3, OOG2, OOG1, PRAMEL33, PRAMEL32, PRAMEL35, PRAMEL34, PRAMEL7, PRAMEL6, PRAMEL31, PRAMEL30, PRAMEL5, PRAMEL37, PRAMEL36, PRAMEL38, ANG4, PRAMEL60, GM13043, GM13040, PRAMEL22, PRAMEL21, PRAMEL24, PRAMEL23, PRAMEL20, PRAMEL29, PRAMEL26, PRAMEL25, PRAMEL28, PRAMEL27, REG3B, GM13057, REG3D, AKR1C18, PRAMEL55, PRAMEL11, PRAMEL54, PRAMEL13, PRAMEL57, PRAMEL56, PRAMEL12, PRAMEL51, PRAMEL…	1.95467	0.00065366	1.98143e-05	1.82265e-05
GO:0010888~negative regulation of lipid storage	10	0.501253	6.5613e-07	MUP9, MUP4, MUP5, MUP16, MUP6, MUP18, MUP11, MUP1, MUP2, MUP3	8.7553	0.000785736	2.31189e-05	2.12663e-05
GO:0051607~defense response to virus	35	1.75439	1.00123e-06	GM13277, TRIM12C, GM13278, NLRP1B, SLFN8, GM13275, NLRP1A, GM13276, IFI213, GM13279, IFI214, NLRP9B, GM13290, IFNZ, SLFN9, GM13271, GM13272, MNDAL, IFNAB, IFITM7, IFITM6, OASL2, IFI208, GM13288, IFI209, GM13289, GM13286, IFI206, IFI207, GM13287, IFI203, IFIT1BL2, GM13285, GM12250, GM13283	2.55363	0.00119875	3.42706e-05	3.15243e-05
GO:0006112~energy reserve metabolic process	10	0.501253	2.51557e-06	MUP9, MUP4, MUP5, MUP16, MUP6, MUP18, MUP11, MUP1, MUP2, MUP3	7.66089	0.00300912	8.37127e-05	7.70045e-05
GO:0042157~lipoprotein metabolic process	11	0.551378	3.39182e-06	APOL7B, APOL11A, APOL7A, APOL10B, APOL9B, APOL10A, APOL11B, APOL9A, APOL8, APOL7E, APOL7C	6.52411	0.00405517	0.000109822	0.000101021
GO:0042178~xenobiotic catabolic process	10	0.501253	5.44511e-06	CYP2B9, CYP2B13, CYP2B23, CYP2B10, CYP3A41A, CYP3A41B, CYP3A44, CYP3A11, CYP2B19, CYP3A16	7.07159	0.00650203	0.000167263	0.000153859
GO:0042573~retinoic acid metabolic process	10	0.501253	5.44511e-06	RDH16F2, CYP2C55, RDH9, CYP3A41A, CYP3A41B, CYP3A44, CYP3A11, RDH1, RDH19, CYP3A16	7.07159	0.00650203	0.000167263	0.000153859
GO:0061179~negative regulation of insulin secretion involved in cellular response to glucose stimulus	10	0.501253	7.77372e-06	MUP9, MUP4, MUP5, MUP16, MUP6, MUP18, MUP11, MUP1, MUP2, MUP3	6.80968	0.00926972	0.000232823	0.000214166
GO:0045087~innate immune response	53	2.65664	1.02253e-05	TRIM30B, TRIM30A, TRIM30D, CLEC4N, TRIM30C, GM12185, CD1D2, C1S2, GM4841, 9930111J21RIK2, OASL2, 9930111J21RIK1, APOL11A, TGTP2, ANG6, TGTP1, ANG4, ANG5, ANG2, ANG3, DEFB12, NAIP2, NAIP5, F830016B08RIK, NAIP6, IGTP, TLR12, TLR11, TLR13, TRIM12C, NLRP1B, CLEC4A2, NLRP1A, MPTX2, NLRP9C, NLRP9B, NLRP9A, RNASET2A, WFDC18, WFDC17, GM5431, TRIM43B, TRIM43A, TRIM43C, IFI204, IRGM2, DEFB35, IRGM1, IFI47,…	1.91447	0.0121753	0.00029878	0.000274837
GO:0045475~locomotor rhythm	10	0.501253	1.50488e-05	MUP9, MUP4, MUP5, MUP16, MUP6, MUP18, MUP11, MUP1, MUP2, MUP3	6.34005	0.017867	0.000429248	0.000394851
GO:0015711~organic anion transport	10	0.501253	2.04631e-05	SLC22A26, SLC22A27, SLC22A28, SLC22A29, SLCO1A1, SLC22A19, SLCO1A5, SLC22A30, SLC22A20, SLC22A22	6.12871	0.024217	0.000570112	0.000524427
GO:0097267~omega-hydroxylase P450 pathway	6	0.300752	2.29993e-05	CYP4F15, CYP4A12A, CYP4A12B, CYP4F40, CYP4F13, CYP4F14	13.7896	0.0271774	0.000626209	0.000576028
GO:0006690~icosanoid metabolic process	8	0.401003	2.58944e-05	CYP2J11, CYP2J12, CYP2J5, CYP2J6, CYP2J13, CYP2J8, CYP2J9, CYP4F14	8.17162	0.0305457	0.000689367	0.000634125
GO:0045721~negative regulation of gluconeogenesis	10	0.501253	2.74468e-05	MUP9, MUP4, MUP5, MUP16, MUP6, MUP18, MUP11, MUP1, MUP2, MUP3	5.93101	0.032347	0.00071481	0.00065753
GO:0009822~alkaloid catabolic process	5	0.250627	4.16049e-05	CYP3A41A, CYP3A41B, CYP3A44, CYP3A11, CYP3A16	18.3861	0.0486218	0.00103839	0.000955178
GO:0036101~leukotriene B4 catabolic process	5	0.250627	4.16049e-05	CYP4F15, CYP4F18, CYP4F40, CYP4F13, CYP4F14	18.3861	0.0486218	0.00103839	0.000955178
GO:0120188~regulation of bile acid secretion	6	0.300752	4.94207e-05	CES1B, CES1C, CES1E, CES1F, CES1G, CES1H	12.2574	0.0574888	0.00120829	0.00111146
GO:0010466~negative regulation of peptidase activity	8	0.401003	5.72945e-05	CSTDC4, STFA1, CSTDC3, CSTDC6, STFA2L1, STFA2, CSTDC5, STFA3	7.35446	0.066338	0.00137278	0.00126277
GO:0031424~keratinization	15	0.75188	8.3009e-05	SPRR2F, SPRR2H, KRTAP6-5, LCE1K, SPRR2K, KRTAP6-3, LCE1I, LCE1J, LCE1G, LCE3F, LCE1A1, LCE1A2, GM5414, KRTAP6-1, SPRR2B	3.49104	0.0946638	0.0019499	0.00179365
GO:0002682~regulation of immune system process	11	0.551378	9.93801e-05	CEACAM2, PSG18, PSG29, 5730507C01RIK, CEACAM10, PSG22, SVAL1, ZFP958, ORM3, SVAL2, SVA	4.59653	0.112248	0.00228956	0.00210609
GO:0032431~activation of phospholipase A2 activity	5	0.250627	0.00011941	ANG6, ANG4, ANG5, ANG2, ANG3	15.3218	0.133299	0.00269911	0.00248283
GO:0070857~regulation of bile acid biosynthetic process	6	0.300752	0.000165305	CES1B, CES1C, CES1E, CES1F, CES1G, CES1H	10.0288	0.179673	0.00360065	0.00331212
GO:0090205~positive regulation of cholesterol metabolic process	6	0.300752	0.000165305	CES1B, CES1C, CES1E, CES1F, CES1G, CES1H	10.0288	0.179673	0.00360065	0.00331212
GO:0007565~female pregnancy	17	0.85213	0.000172088	PSG19, PSG17, PSG28, PSG18, PSG26, PSG16, PSG27, PSG25, AKR1C18, PSG22, PSG23, PSG21, CYP2D26, PRL2A1, CYP2D22, PRL2C1, PRL2B1	2.9768	0.186313	0.00368145	0.00338644
GO:0045861~negative regulation of proteolysis	10	0.501253	0.000239156	INS1, SPINK12, CSTDC4, STFA1, CSTDC3, CSTDC6, STFA2L1, STFA2, CSTDC5, STFA3	4.59653	0.249146	0.00498896	0.00458918
GO:0010951~negative regulation of endopeptidase activity	9	0.451128	0.00024374	SERPINB6E, SERPINB1A, SERPINB1B, SERPINB1C, SERPINB6B, SERPINB6C, SERPINB6D, STFA1, STFA2	5.1711	0.253259	0.00498896	0.00458918
GO:0042180~ketone metabolic process	5	0.250627	0.000266581	CYP2B9, CYP2B13, CYP2B23, CYP2B10, CYP2B19	13.133	0.27342	0.00498896	0.00458918
GO:0002933~lipid hydroxylation	5	0.250627	0.000266581	CYP3A41A, CYP3A41B, CYP3A44, CYP3A11, CYP3A16	13.133	0.27342	0.00498896	0.00458918
GO:0051791~medium-chain fatty acid metabolic process	6	0.300752	0.000270686	CES1B, CES1C, CES1E, CES1F, CES1G, CES1H	9.19307	0.276986	0.00498896	0.00458918
GO:0046596~regulation of viral entry into host cell	6	0.300752	0.000270686	TRIM12C, TRIM30B, TRIM30A, TRIM30D, TRIM30C, TRIM12A	9.19307	0.276986	0.00498896	0.00458918
GO:0044597~daunorubicin metabolic process	6	0.300752	0.000270686	AKR1C12, AKR1C21, AKR1C14, AKR1C19, AKR1C18, AKR1C6	9.19307	0.276986	0.00498896	0.00458918
GO:0031664~regulation of lipopolysaccharide-mediated signaling pathway	6	0.300752	0.000270686	TRIM12C, TRIM30B, TRIM30A, TRIM30D, TRIM30C, TRIM12A	9.19307	0.276986	0.00498896	0.00458918
GO:0044598~doxorubicin metabolic process	6	0.300752	0.000270686	AKR1C12, AKR1C21, AKR1C14, AKR1C19, AKR1C18, AKR1C6	9.19307	0.276986	0.00498896	0.00458918
GO:0002312~B cell activation involved in immune response	8	0.401003	0.000279585	GM13277, GM13275, GM13276, IFNAB, IFNZ, GM13271, GM13283, GM13272	5.88356	0.284655	0.0050749	0.00466823
GO:0002323~natural killer cell activation involved in immune response	8	0.401003	0.000364736	GM13277, GM13275, GM13276, IFNAB, IFNZ, GM13271, GM13283, GM13272	5.65727	0.354051	0.00652171	0.0059991
GO:0046597~host-mediated suppression of symbiont invasion	9	0.451128	0.00038187	TRIM12C, TRIM30B, TRIM30A, TRIM30D, TRIM30C, MRE11A, IFITM7, TRIM12A, IFITM6	4.86692	0.367179	0.00672765	0.00618854
GO:0050830~defense response to Gram-positive bacterium	23	1.15288	0.000411991	EAR6, REG3B, ANG6, GBP8, ANG4, ANG5, GBP9, ANG2, ANG3, DEFB40, EAR14, GBP10, RNASE2B, SPRR2A2, SPRR2A3, RNASE2A, DEFB37, SPRR2A1, EAR1, EAR2, EAR3, EAR4, EAR10	2.31083	0.389616	0.00715312	0.00657991
GO:0006508~proteolysis	54	2.70677	0.000453083	MMP1B, MCPT9, MCPT2, 1810009J06RIK, MCPT4, PRSS28, PRSS29, MCPT1, CTSR, CTSQ, HINT1, C1S2, CTSM, CLCA3B, CYM, CTSJ, SVAL1, SVAL2, MCPTL, GM5409, REN2, ADAM26A, ADAM26B, TRY10, SVA, CLEC4A3, NLRP1B, NLRP1A, PRSS44, ADAM25, ADAM24, BRCC3DC, CLCA3A1, ADAM6B, CLCA3A2, TRY5, ADAM6A, TRY4, CMA2, GZMC, CTS7, GZME, GZMD, GZMG, GZMF, PRSS32, ADAM39, GZMN, CFHR4, CLCA4B, ADAM34, CLCA4A, GM5347, PRSS3B	1.64108	0.418949	0.00775419	0.00713282
GO:0160021~maternal-to-zygotic transition of gene expression	5	0.250627	0.000510163	OBOX4, OBOX5, OBOX7, OBOX1, OBOX3	11.4913	0.457372	0.00851255	0.00783041
GO:0042448~progesterone metabolic process	7	0.350877	0.000511605	AKR1C12, HSD3B4, AKR1C21, AKR1C14, AKR1C19, AKR1C18, AKR1C6	6.43515	0.458309	0.00851255	0.00783041
GO:0018149~peptide cross-linking	8	0.401003	0.000596759	CSTDC4, STFA1, CSTDC3, CSTDC6, STFA2L1, STFA2, CSTDC5, STFA3	5.25318	0.510872	0.00966105	0.00888687
GO:0030224~monocyte differentiation	8	0.401003	0.000596759	IFI208, IFI209, IFI206, IFI207, IFI213, IFI214, IFI203, MNDAL	5.25318	0.510872	0.00966105	0.00888687
GO:0034097~response to cytokine	14	0.701754	0.000655537	INS1, SERPINA3K, SERPINA3M, SERPINA3N, SERPINA3G, SERPINA3H, SERPINA3I, SERPINA3J, SERPINA3C, SERPINA3F, SERPINA3A, SLCO1B2, SERPINA3B, SERPINA16	3.02831	0.54415	0.0104711	0.00963202
GO:0045071~negative regulation of viral genome replication	11	0.551378	0.000680118	IFI208, IFI209, IFI206, IFI207, IFI213, IFI214, IFI203, IFITM7, MNDAL, IFITM6, OASL2	3.67723	0.557387	0.0107208	0.00986172
GO:0035634~response to stilbenoid	7	0.350877	0.000896846	CYP2B9, HSD3B4, CYP2A5, CYP2A4, SLCO1A1, MUP1, MUP3	5.85014	0.658669	0.0139535	0.0128354
GO:0060337~type I interferon-mediated signaling pathway	11	0.551378	0.000909948	GM13277, GM13275, GM13276, IFNAB, IFNZ, IFITM7, GM13271, GM13283, GM13272, IFITM6, OASL2	3.5482	0.66399	0.0139759	0.0128559
GO:0072332~intrinsic apoptotic signaling pathway by p53 class mediator	9	0.451128	0.00101623	IFI208, IFI209, HINT1, IFI206, IFI207, IFI213, IFI214, IFI203, MNDAL	4.24296	0.704197	0.0153535	0.0141231
GO:0032731~positive regulation of interleukin-1 beta production	12	0.601504	0.00103809	IFI208, IFI209, NLRP1B, IFI206, NAIP5, IFI207, NLRP1A, IFI213, IFI214, IFI203, GSDMA3, MNDAL	3.24461	0.711851	0.0153535	0.0141231
GO:0070830~bicellular tight junction assembly	12	0.601504	0.00103809	CLDN34B3, CLDN34C4, CLDN34B2, CLDN34C3, CLDN34C6, CLDN34B4, CLDN34C5, CLDN34D, CLDN13, CLDN34C2, CLDN34B1, CLDN34C1	3.24461	0.711851	0.0153535	0.0141231
GO:0002286~T cell activation involved in immune response	8	0.401003	0.00114891	GM13277, GM13275, GM13276, IFNAB, IFNZ, GM13271, GM13283, GM13272	4.74481	0.747713	0.0167853	0.0154403
GO:0010887~negative regulation of cholesterol storage	6	0.300752	0.00124365	CES1B, CES1C, CES1E, CES1F, CES1G, CES1H	6.8948	0.774812	0.0179505	0.0165121
GO:0009804~coumarin metabolic process	4	0.200501	0.00147545	CYP2A5, CYP2A4, CYP2A12, CYP2A22	14.7089	0.829478	0.0210427	0.0193565
GO:0061760~antifungal innate immune response	6	0.300752	0.00168348	CLEC4B2, CLEC4B1, CLEC4A3, CLEC4A2, CLEC4N, CLEC4A4	6.48923	0.867147	0.0237272	0.0218259
GO:0042832~defense response to protozoan	9	0.451128	0.00197558	TGTP2, GBP8, GBP10, TGTP1, GBP9, IGTP, IRGM2, TLR12, GM12250	3.84826	0.906434	0.0275203	0.025315
GO:0000045~autophagosome assembly	13	0.651629	0.00211425	TGTP2, TGTP1, IRGM2, IRGM1, IFI47, GM12185, GM12250, F830016B08RIK, IGTP, GM4841, GM5431, 9930111J21RIK2, 9930111J21RIK1	2.812	0.920782	0.0291134	0.0267805
GO:1900054~positive regulation of retinoic acid biosynthetic process	4	0.200501	0.00283149	RDH16F2, RDH9, RDH1, RDH19	12.2574	0.966524	0.0385468	0.0354579
GO:0001878~response to yeast	6	0.300752	0.00288895	ANG6, ANG4, ANG5, CLEC4N, ANG2, ANG3	5.80615	0.968757	0.0388872	0.035771
GO:0016042~lipid catabolic process	15	0.75188	0.00329355	LIPO1, LIPO3, AADACL2FM3, LIPO2, LIPO4, APOC2L, CES1B, CES1C, CES1E, CES1F, GM8978, BGLAP2, CES1G, CES1H, AADACL2FM2	2.44064	0.980787	0.0438408	0.0403277
GO:0043392~negative regulation of DNA binding	8	0.401003	0.00338479	IFI208, IFI209, IFI206, IFI207, IFI213, IFI214, IFI203, MNDAL	3.97538	0.982783	0.0440759	0.0405439
GO:0095500~acetylcholine receptor signaling pathway	8	0.401003	0.00338479	LY6C2, LY6I, LY6M, LY6A, LY6G2, LY6G, LY6F, LY6C1	3.97538	0.982783	0.0440759	0.0405439
GO:0032148~activation of protein kinase B activity	7	0.350877	0.00342437	INS1, ANG6, ANG4, ANG5, ANG2, ANG3, TM9SF5	4.59653	0.983583	0.0441118	0.040577
GO:0043691~reverse cholesterol transport	6	0.300752	0.0036814	CES1B, CES1C, CES1E, CES1F, CES1G, CES1H	5.51584	0.987947	0.0464244	0.0427042
GO:0002764~immune response-regulating signaling pathway	6	0.300752	0.0036814	LILRA6, PIRA2, PIRA13, PIRA12, LILRB4A, PIRB	5.51584	0.987947	0.0464244	0.0427042
GO:0002227~innate immune response in mucosa	11	0.551378	0.00397819	EAR6, EAR14, RNASE2B, RNASE2A, DEFB37, EAR1, EAR2, EAR3, EAR4, EAR10, DEFB40	2.93112	0.991565	0.0496446	0.0456664
GO:0016125~sterol metabolic process	5	0.250627	0.00418541	LIPO1, LIPO3, GM8978, LIPO2, LIPO4	7.07159	0.993426	0.051692	0.0475497
GO:0042269~regulation of natural killer cell mediated cytotoxicity	4	0.200501	0.00475516	KLRB1A, KLRB1B, KLRB1C, KLRB1F	10.5064	0.996688	0.0575423	0.0529312
GO:1905673~positive regulation of lysosome organization	4	0.200501	0.00475516	GZMN, IGTP, IRGM2, IRGM1	10.5064	0.996688	0.0575423	0.0529312
GO:0030216~keratinocyte differentiation	12	0.601504	0.00521408	SPRR2F, SPRR2H, SPRR2K, CSTDC4, SPRR2B, STFA1, CSTDC3, CSTDC6, STFA2L1, STFA2, CSTDC5, STFA3	2.65824	0.998094	0.0620316	0.0570608
GO:0042572~retinol metabolic process	9	0.451128	0.00522971	CES2A, RDH16F2, CES2E, RDH9, CES1E, CES1F, RDH7, RDH1, RDH19	3.3095	0.99813	0.0620316	0.0570608
GO:0042742~defense response to bacterium	25	1.25313	0.00560947	FPR-RS6, NLRP1A, DEFB40, DEFB37, FPR-RS3, GSDMC3, GSDMC2, GSDMA3, FPR-RS4, GSDMA2, GSDMC4, CD209D, ANG4, DEFB12, IRGM2, DEFB13, DEFB35, IRGM1, DEFA36, GM12250, NAIP2, NAIP5, NAIP6, IGTP, NAIP1	1.82402	0.998816	0.0646206	0.0594423
GO:0016045~detection of bacterium	5	0.250627	0.0056098	NAIP2, CD209B, NAIP5, NAIP6, NAIP1	6.56648	0.998817	0.0646206	0.0594423
GO:0006651~diacylglycerol biosynthetic process	5	0.250627	0.0056098	ANG6, ANG4, ANG5, ANG2, ANG3	6.56648	0.998817	0.0646206	0.0594423
GO:0071479~cellular response to ionizing radiation	9	0.451128	0.00591342	IFI208, IFI209, IFI206, IFI207, IFI213, IFI214, IFI203, BRCC3DC, MNDAL	3.24461	0.999179	0.0674693	0.0620627
GO:0043330~response to exogenous dsRNA	8	0.401003	0.00798572	GM13277, GM13275, GM13276, IFNAB, IFNZ, GM13271, GM13283, GM13272	3.42068	0.999933	0.0902536	0.0830213
GO:0071404~cellular response to low-density lipoprotein particle stimulus	6	0.300752	0.00842651	CES1B, CES1C, CES1E, CES1F, CES1G, CES1H	4.59653	0.99996	0.0934719	0.0859817
GO:0044790~suppression of viral release by host	6	0.300752	0.00842651	TRIM12C, TRIM30B, TRIM30A, TRIM30D, TRIM30C, TRIM12A	4.59653	0.99996	0.0934719	0.0859817
GO:0032305~positive regulation of icosanoid secretion	3	0.150376	0.00853764	CYP4A31, CYP4A10, CYP4A32	18.3861	0.999965	0.0938357	0.0863163
GO:0043434~response to peptide hormone	11	0.551378	0.00869228	SERPINA3C, REG3B, SERPINA3F, REG3D, SLCO1B2, SERPINA3K, SERPINA3M, SERPINA3N, SERPINA3G, SERPINA3H, SERPINA3I	2.62659	0.999971	0.0946669	0.0870809
GO:0008584~male gonad development	17	0.85213	0.00925478	ADAM39, RBMYF1, ADAM25, ADAM24, ADAM34, ADAM26A, RBMYF5, ADAM26B, RBMY, RBMYF3, RBMYF2, ADAM6B, RBMYF9, ADAM6A, RBMYF8, RBMYF7, RBMYF6	2.0429	0.999985	0.099885	0.0918808
GO:0019732~antifungal humoral response	5	0.250627	0.00935121	ANG6, ANG4, ANG5, ANG2, ANG3	5.74567	0.999987	0.100025	0.0920092
GO:0071397~cellular response to cholesterol	6	0.300752	0.0100705	CES1B, CES1C, CES1E, CES1F, CES1G, CES1H	4.41267	0.999995	0.106765	0.0982094
GO:0006959~humoral immune response	8	0.401003	0.0102389	GM13277, GM13275, GM13276, IFNAB, IFNZ, GM13271, GM13283, GM13272	3.26865	0.999996	0.107598	0.0989759
GO:0006032~chitin catabolic process	4	0.200501	0.0105139	CHIL3, CHIL5, CHIL4, CHIL6	8.17162	0.999997	0.109527	0.10075
GO:1990090~cellular response to nerve growth factor stimulus	8	0.401003	0.0115242	CDC5LRT4, CDC5LRT6, CDC5LRT5, CDC5LRT8, CDC5LRT7, CDC5LRT9, CDC5LRT10, CDC5LRT1	3.19759	0.999999	0.119017	0.109479
GO:0006935~chemotaxis	13	0.651629	0.0116686	EAR6, CMTM2B, CCR1L1, CXCL15, EAR14, RNASE2B, RNASE2A, EAR1, FPR-RS3, EAR2, EAR3, EAR4, EAR10	2.27638	0.999999	0.119478	0.109904
GO:0012501~programmed cell death	7	0.350877	0.0122373	NLRP1B, NLRP1A, GSDMC3, GSDMC2, GSDMA3, GSDMC4, GSDMA2	3.57508	1	0.124002	0.114065
GO:0007155~cell adhesion	42	2.10526	0.0123174	KLRA22, KLRA23, TCAM1, SIGLECH, SIGLECF, SIGLECE, CLDN34C4, CLDN34C3, CLDN34C6, CLDN34C5, CLDN34C2, CLDN34C1, KLRA20, KLRA21, KLRA4, KLRA12, KLRA5, KLRA6, KLRA7, KLRA15, CLDN34D, KLRA16, KLRA17, KLRA2, KLRA18, KLRA3, KLRA19, KLRA8, KLRA9, PCDHB10, GM20518, CLDN34B3, CLDN34B2, CEACAM2, ITGB2L, CLDN34B4, PCDHB19, PCDHB17, CLDN34B1, CLDN13, COL6A4, KLRA10	1.47652	1	0.124002	0.114065
GO:0042110~T cell activation	11	0.551378	0.0133019	PSG19, CEACAM15, PSG17, PSG28, PSG26, CEACAM12, PSG16, PSG27, PSG25, PSG23, PSG21	2.46643	1	0.132797	0.122155
GO:0008210~estrogen metabolic process	6	0.300752	0.0139903	CYP3A41A, CYP3A41B, CYP3A44, CYP3A11, UGT2B5, CYP3A16	4.08581	1	0.138515	0.127416
GO:0002532~production of molecular mediator involved in inflammatory response	4	0.200501	0.0144191	CHIL3, CHIL5, CHIL4, CHIL6	7.35446	1	0.140448	0.129193
GO:0009303~rRNA transcription	5	0.250627	0.01442	ANG6, ANG4, ANG5, ANG2, ANG3	5.10726	1	0.140448	0.129193
GO:0000077~DNA damage checkpoint signaling	8	0.401003	0.0160761	CDC5LRT4, CDC5LRT6, CDC5LRT5, CDC5LRT8, CDC5LRT7, CDC5LRT9, CDC5LRT10, CDC5LRT1	3.00182	1	0.15527	0.142827
GO:0002470~plasmacytoid dendritic cell antigen processing and presentation	3	0.150376	0.0164601	CLEC4A3, CLEC4A2, CLEC4A4	13.7896	1	0.15527	0.142827
GO:1903966~monounsaturated fatty acid biosynthetic process	3	0.150376	0.0164601	SCD4, SCD2, SCD3	13.7896	1	0.15527	0.142827
GO:0071395~cellular response to jasmonic acid stimulus	3	0.150376	0.0164601	AKR1C12, AKR1C19, AKR1C18	13.7896	1	0.15527	0.142827
GO:0009060~aerobic respiration	10	0.501253	0.0171612	MUP9, MUP4, MUP5, MUP16, MUP6, MUP18, MUP11, MUP1, MUP2, MUP3	2.51865	1	0.160618	0.147747
GO:0009617~response to bacterium	25	1.25313	0.018147	REG3B, TRIM30A, SLFN2, SLFN4, CYP3A11, SERPINA3F, CYP2B10, DEFB37, TGTP1, IFI204, ANG4, IFI205, 1810065E05RIK, IRGM2, IRGM1, CYP3A25, SERPINA3N, LYPD8L, GM12250, CES1C, CYP3A41A, CES1G, CYP3A41B, TLR11, LY6A	1.6475	1	0.168528	0.155024
GO:0045814~negative regulation of gene expression, epigenetic	8	0.401003	0.0217735	IFI208, IFI209, IFI206, IFI207, IFI213, IFI214, IFI203, MNDAL	2.82864	1	0.200652	0.184573
GO:0006955~immune response	37	1.85464	0.0252202	CCL12, PSG19, PSG17, PNP2, PSG16, TREM3, 2410137M14RIK, CXCL15, CCR1L1, CD1D2, CCL9, CCL7, CCL6, H60C, CD209D, SECTM1B, H60B, CD209E, TRDV4, CD209B, CEACAM15, TRDV5, TGTP1, MGL2, PSG28, PSG26, CD209F, PSG27, CD209G, CEACAM12, PSG25, PSG23, CD209A, PSG21, RAET1D, MYLPF, H2-Q10	1.44435	1	0.229842	0.211424
GO:0006954~inflammatory response	33	1.65414	0.0253249	FPR-RS6, NLRP1B, CCL12, NLRP1A, NLRP9C, NLRP9B, NLRP9A, CXCL15, CCR1L1, SIGLECE, SERPINB1A, CCL9, CCL7, CCL6, FPR-RS3, FPR-RS4, NLRP4F, NLRP4E, NLRP4C, NLRP4B, NLRP4A, LILRB4A, IFI202B, AGTR1B, NAIP2, ITGB2L, NAIP5, NAIP6, TLR12, TLR11, CHIL3, CHIL4, TLR13	1.48348	1	0.229842	0.211424
GO:0071211~protein targeting to vacuole involved in autophagy	3	0.150376	0.0264499	IGTP, IRGM2, IRGM1	11.0317	1	0.238248	0.219156
GO:0006691~leukotriene metabolic process	4	0.200501	0.030428	CYP4A31, CYP4A10, CYP4A32, CYP4F13	5.65727	1	0.272035	0.250236
GO:0051604~protein maturation	12	0.601504	0.031065	MCPT9, CMA2, MCPT2, GZMN, MCPT4, GZMC, GZME, MCPT1, GZMD, GZMG, GZMF, MCPTL	2.062	1	0.275673	0.253583
GO:0032691~negative regulation of interleukin-1 beta production	6	0.300752	0.0314922	SERPINB1A, SERPINB1B, SERPINB1C, GSTP3, GSTP2, LILRB4A	3.34293	1	0.27741	0.25518
GO:0010875~positive regulation of cholesterol efflux	6	0.300752	0.0353248	CES1B, CES1C, CES1E, CES1F, CES1G, CES1H	3.24461	1	0.308898	0.284145
GO:0061739~protein lipidation involved in autophagosome assembly	3	0.150376	0.0382591	IGTP, IRGM2, IRGM1	9.19307	1	0.332134	0.305519
GO:0042267~natural killer cell mediated cytotoxicity	6	0.300752	0.0394327	H60C, RAET1D, H60B, GZMN, SH2D1B2, GZMC	3.15191	1	0.339859	0.312625
GO:0071394~cellular response to testosterone stimulus	4	0.200501	0.0446646	AKR1C18, MUP18, MUP11, MUP1	4.90297	1	0.382201	0.351574
GO:0007166~cell surface receptor signaling pathway	22	1.10276	0.0459969	PIRA1, LILRA6, FPR-RS6, PIRA2, PIRA13, PIRA4, PIRA11, PIRA7, PIRA6, PIRA12, PIRB, MRGPRA3, MS4A6D, MS4A6C, MS4A6B, PRL2A1, MS4A19, FCGR4, PRL2C1, FPR-RS3, PRL2B1, FPR-RS4	1.55575	1	0.390811	0.359494
GO:0045671~negative regulation of osteoclast differentiation	6	0.300752	0.048486	PIRA1, PIRA6, CLEC2G, CLEC2I, LILRB4A, CLEC2D	2.98154	1	0.406427	0.373858
GO:0006869~lipid transport	12	0.601504	0.0485134	APOL7B, APOL11A, APOL7A, APOL10B, APOL9B, APOL10A, APOL11B, APOL9A, APOL8, ABCA17, APOL7E, APOL7C	1.91855	1	0.406427	0.373858

## Sheet: TP Mouse Only Wikipathways
Term	Count	%	PValue	Genes	Fold Enrichment	Bonferroni	Benjamini	FDR
WP1397:GPCRs odorant	34	1.70426	2.3856e-18	MRGPRB8, TAAR7E, MRGPRB1, VMN1R54, VMN1R53, VMN1R52, VMN1R51, MRGPRB5, MRGPRB4, TAS2R136, MRGPRB3, MRGPRH, TAS2R114, MRGPRB2, TAS2R116, TAS2R117, VMN2R1, MRGPRA6, VMN1R47, VMN1R46, VMN1R45, VMN1R43, TAS2R120, VMN1R42, MRGPRA4, TAS2R102, TAS2R124, TAS2R125, MRGPRA1, TAS2R104, TAS2R106, TAS2R107, TAS2R129, TAS2R109	6.3331	1.14509e-16	1.14509e-16	1.07352e-16
WP41:GPCRs other	31	1.55388	5.95616e-18	VMN1R15, VMN1R172, VMN1R14, VMN1R171, VMN1R58, VMN1R13, VMN1R56, VMN1R11, VMN1R10, VMN1R54, VMN1R53, VMN1R52, VMN1R51, VMN1R50, MRGPRH, VMN2R32, VMN1R29, VMN1R49, VMN1R25, VMN1R47, VMN1R46, VMN1R45, VMN1R44, VMN1R65, VMN1R43, VMN1R42, VMN1R41, VMN1R148, VMN1R63, VMN1R62, VMN1R40	7.01165	2.85896e-16	1.42948e-16	1.34014e-16
WP4349:Eicosanoid metabolism via cytochrome P450 monooxygenases	13	0.651629	2.81662e-16	CYP4A12A, CYP4A12B, CYP2J5, CYP4A10, CYP2C29, CYP2C39, CYP4F14, CYP2C38, CYP2C37, CYP4F18, CYP2C55, CYP2C54, CYP2C40	28.301	1.59872e-14	4.5066e-15	4.22493e-15
WP2316:PPAR signaling pathway	13	0.651629	2.60609e-06	MMP1B, CYP4A12A, CYP4A12B, CYP4A31, SCD4, CYP4A30B, CYP4A10, CYP4A32, ACAA1B, CYP4A14, CYP4A29, SCD2, SCD3	5.52216	0.000125085	3.12731e-05	2.93185e-05
WP4348:Eicosanoid metabolism via lipoxygenases LOX	5	0.250627	0.00663813	CYP4A12A, CYP4A12B, CYP4F18, CYP4A10, CYP4F14	6.45038	0.273628	0.063726	0.0597431
WP4347:Eicosanoid metabolism via cyclooxygenases COX	5	0.250627	0.0121914	CYP4A12A, CYP4A12B, CYP4F18, CYP4A10, CYP4F14	5.44251	0.444997	0.0975309	0.0914352
WP4491:Elongation of very long chain fatty acids	3	0.150376	0.0586102	SCD4, SCD2, SCD3	7.46401	0.944927	0.401898	0.37678

## Sheet: TP Mouse Only IPA
Ingenuity Canonical Pathways	-log(p-value)	Ratio	Molecules
Triacylglycerol Degradation	8.22	0.204	Ces1b/Ces1c,Ces1e,Ces1f,Ces1g,Ces1h,Ces2a,Ces2b,Ces2e,Ces2f,Ces2g,LARS1
Heparan Sulfate Biosynthesis (Late Stages)	7.53	0.156	Ces1b/Ces1c,Ces1e,Ces1f,Ces1g,Ces1h,Ces2a,Ces2b,Ces2e,Ces2f,Ces2g,Gal3st2c (includes others),LARS1
Retinoate Biosynthesis I	7.23	0.225	Akr1b7,Akr1c12/Akr1c13,Akr1c14,Akr1c18,Akr1c19,AKR1C2,Akr1c6,Rdh1 (includes others),Rdh7
Heparan Sulfate Biosynthesis	7.09	0.143	Ces1b/Ces1c,Ces1e,Ces1f,Ces1g,Ces1h,Ces2a,Ces2b,Ces2e,Ces2f,Ces2g,Gal3st2c (includes others),LARS1
Glutathione-mediated Detoxification	4.51	0.188	Gstp1 (includes others),Gstp3,Nat8f2,Nat8f3 (includes others),Nat8f4,Nat8f5
Class C/3 (Metabotropic glutamate/pheromone receptors)	3.89	0.192	TAS2R1,TAS2R16,TAS2R31,TAS2R40,TAS2R46
Bile Acid Biosynthesis, Neutral Pathway	3.79	0.267	Akr1c14,Akr1c18,AKR1C2,Akr1c6
Methylglyoxal Degradation III	3.58	0.167	Akr1b7,Akr1c14,Akr1c18,AKR1C2,Akr1c6
TREM1 Signaling	3.41	0.101	Naip1 (includes others),NLRP1,Nlrp4c/Nlrp4e,Nlrp9b,Tlr11,Tlr12,Tlr13
Sensory perception of taste	3.38	0.152	TAS2R1,TAS2R16,TAS2R31,TAS2R40,TAS2R46
Pyroptosis Signaling Pathway	3.02	0.0875	Gsdmc (includes others),Naip2,NLRP1,Nlrp1b,Tlr11,Tlr12,Tlr13
Oleate Biosynthesis II (Animals)	2.97	0.273	Scd2,Scd3,Scd4
Pathogen Induced Cytokine Storm Signaling Pathway	2.84	0.0475	Ccl12,Ccl19-ps4 (includes others),Ccl6,Ccl7,Ccl9,Cxcl15,HLA-DMB,IFNA4,Naip1 (includes others),NLRP1,Nlrp4c/Nlrp4e,Nlrp9b,Tlr11,Tlr12,Tlr13
Oxidative Ethanol Degradation III	2.67	0.106	Aldh1a7,Cyp2b13/Cyp2b9,Cyp2c70,Cyp2j13,Cyp2j9
Androgen Biosynthesis	2.47	0.188	Akr1c6,Hsd3b4 (includes others),Hsd3b6 (includes others)
Gustation Pathway	2.46	0.0541	TAS2R1,Tas2r102,Tas2r105,Tas2r107,Tas2r114,Tas2r140,TAS2R16,TAS2R31,TAS2R40,TAS2R46
Atorvastatin ADME	2.27	0.333	ABCB1,SLCO1B3
Histamine Degradation	2.25	0.158	Aldh1a7,Aoc1l1,Aoc1l3
Inflammasome pathway	2.18	0.15	Naip2,NLRP1,Nlrp1b
Xenobiotic Metabolism PXR Signaling Pathway	1.92	0.051	ABCB1,Ces1e,Ces1g,Gal3st2c (includes others),Gstp1 (includes others),Ppp1ccb,UGT2B28,UGT8
PXR/RXR Activation	1.82	0.0816	ABCB1,Aldh1a7,Ins1,SLCO1B3
LPS/IL-1 Mediated Inhibition of RXR Function	1.75	0.0424	ABCB1,Cyp2b13/Cyp2b9,Cyp2c70,Cyp2j13,Cyp2j9,Cyp2t4,Gal3st2c (includes others),Gm4846,Gstp1 (includes others),SLCO1B3
Role of Lipids/Lipid Rafts in the Pathogenesis of Influenza	1.73	0.182	Gm13288 (includes others),IFNA4
Mineralocorticoid Biosynthesis	1.73	0.182	Hsd3b4 (includes others),Hsd3b6 (includes others)
Glucocorticoid Biosynthesis	1.66	0.167	Hsd3b4 (includes others),Hsd3b6 (includes others)
Bile acid and bile salt metabolism	1.37	0.075	AKR1C2,Akr1c6,SLCO1B3
Granulocyte Adhesion and Diapedesis	1.35	0.0422	Ccl12,Ccl19-ps4 (includes others),Ccl6,Ccl7,Ccl9,Cldn13,Cxcl15
Xenobiotic Metabolism CAR Signaling Pathway	1.33	0.0417	ABCB1,Cyp2b13/Cyp2b9,Gal3st2c (includes others),Gm4846,Gstp1 (includes others),UGT2B28,UGT8
Digestion	1.33	0.111	Amy2a1,Amy2a5 (includes others)
Retinol Biosynthesis	1.32	0.0714	Akr1b7,Ces1e,Ces1g
Neuroprotective Role of THOP1 in Alzheimer's Disease	1.31	0.049	HLA-A,Prss28,Prss29,Prss32,Try4/Try5
Spermine Biosynthesis	1.24	0.333	Amd2
Spermidine Biosynthesis I	1.24	0.333	Amd2
Geranylgeranyldiphosphate Biosynthesis	1.24	0.333	COX10
Xanthine and Xanthosine Salvage	1.24	0.333	Pnp2
Agranulocyte Adhesion and Diapedesis	1.14	0.0376	Ccl12,Ccl19-ps4 (includes others),Ccl6,Ccl7,Ccl9,Cldn13,Cxcl15
Metabolism of porphyrins	1.14	0.087	COX10,SLCO1B3
Phagosome Maturation	1.12	0.0397	Cts7,Ctsj,Ctsm,Ctsq,Ctsr,HLA-A
Acyl-CoA Hydrolysis	1.12	0.25	ACOT1
PRPP Biosynthesis I	1.12	0.25	Prps1l3
Guanine and Guanosine Salvage I	1.12	0.25	Pnp2
Adenine and Adenosine Salvage I	1.12	0.25	Pnp2
Immunogenic Cell Death Signaling Pathway	1.12	0.0488	Gzmf (includes others),GZMH,Gzmn,IFNA4
Mitochondrial RNA degradation	1.1	0.0833	MT-CO2,MT-CO3
SPINK1 Pancreatic Cancer Pathway	1.09	0.0577	1810009J06Rik/Gm2663,Prss3b,Try4/Try5
Glutathione Redox Reactions I	1.07	0.08	Gstp1 (includes others),Gstp3
Tryptophan Degradation X (Mammalian, via Tryptamine)	1.07	0.08	Akr1b7,Aldh1a7
Antigen Presentation Pathway	1.04	0.0769	HLA-A,HLA-DMB
IL-27 Signaling Pathway	1.03	0.0407	HLA-A,IFNA4,Tlr11,Tlr12,Tlr13
Prednisone ADME	1.03	0.2	ABCB1
ISGylation Signaling Pathway	1.02	0.0449	IFNA4,Tlr11,Tlr12,Tlr13
Glycerol Degradation I	0.953	0.167	Gykl1
rRNA processing	0.914	0.0645	MT-CO2,MT-CO3
Estrogen Biosynthesis	0.914	0.0645	Akr1b7,Akr1c6
Complement System	0.892	0.0625	C1S,Scgb2b27 (includes others)
TYSND1 cleaves peroxisomal proteins	0.89	0.143	ACAA1
Arsenate Detoxification I (Glutaredoxin)	0.89	0.143	Pnp2
Adenine and Adenosine Salvage III	0.89	0.143	Pnp2
Purine Ribonucleosides Degradation to Ribose-1-phosphate	0.89	0.143	Pnp2
Meiotic recombination	0.849	0.0588	MRE11,SPO11
Xenobiotic Metabolism Signaling	0.837	0.0303	ABCB1,Ces1e,Ces1g,Gal3st2c (includes others),Gm4846,Gstp1 (includes others),UGT2B28,UGT8
Ketolysis	0.79	0.111	Oxct2a
Multiple Sclerosis Signaling Pathway	0.769	0.0314	HLA-A,HLA-DMB,NLRP1,Tlr11,Tlr12,Tlr13
DNA Damage/Telomere Stress Induced Senescence	0.755	0.0513	H1-4,MRE11
Ketone body metabolism	0.748	0.1	OXCT2
tRNA processing in the mitochondrion	0.738	0.05	MT-CO2,MT-CO3
HDR through MMEJ (alt-NHEJ)	0.677	0.0833	MRE11
Retinoic acid Mediated Apoptosis Signaling	0.675	0.0455	Gm13288 (includes others),IFNA4
Complex IV assembly	0.633	0.0426	MT-CO2,MT-CO3
Interferon alpha/beta signaling	0.619	0.0417	HLA-A,IFNA4
Nicotine Degradation II	0.619	0.0417	Gm4846,UGT2B28
Apelin Adipocyte Signaling Pathway	0.619	0.0345	Gstp1 (includes others),Gstp3,Ins1
DNA Double-Strand Break Repair by Homologous Recombination	0.618	0.0714	MRE11
DNA Double-Strand Break Repair by Non-Homologous End Joining	0.618	0.0714	MRE11
Guanosine Nucleotides Degradation III	0.618	0.0714	Pnp2
Telomere Extension by Telomerase	0.592	0.0667	MRE11
Urate Biosynthesis/Inosine 5'-phosphate Degradation	0.592	0.0667	Pnp2
Transcriptional and post-translational regulation of MITF-M expression and activity	0.582	0.0392	HINT1,LARS1
Keratinization	0.574	0.0326	KRTAP2-3/KRTAP2-4,KRTAP4-3,KRTAP4-9
Metabolism of Angiotensinogen to Angiotensins	0.568	0.0625	GZMH
Chromatin modifications during the maternal to zygotic transition (MZT)	0.568	0.0625	STPG4
Chondroitin Sulfate Degradation (Metazoa)	0.568	0.0625	Chil3/Chil4
Adenosine Nucleotides Degradation II	0.568	0.0625	Pnp2
NRF2-mediated Oxidative Stress Response	0.559	0.0267	Cyp2b13/Cyp2b9,Cyp2c70,Cyp2j13,Cyp2j9,Cyp2t4,Gstp1 (includes others)
Role of PI3K/AKT Signaling in the Pathogenesis of Influenza	0.558	0.0377	Gm13288 (includes others),IFNA4
PD-1, PD-L1 cancer immunotherapy pathway	0.549	0.0316	HLA-A,HLA-DMB,TRA
Serotonin Degradation	0.547	0.037	Aldh1a7,UGT2B28
Aspirin ADME	0.546	0.0588	UGT2B28
Dermatan Sulfate Degradation (Metazoa)	0.546	0.0588	Chil3/Chil4
Pancreatic Secretion Signaling Pathway	0.544	0.0263	Amy2a1,Amy2a5 (includes others),Clca3a1/Clca3a2,Clca3b,Clca4a/Clca4b,Ppp1ccb
SPINK1 General Cancer Pathway	0.536	0.0364	Prss3b,Try4/Try5
Cytoprotection by HMOX1	0.526	0.0357	MT-CO2,MT-CO3
Superpathway of Geranylgeranyldiphosphate Biosynthesis I (via Mevalonate)	0.525	0.0556	COX10
Cellular hexose transport	0.506	0.0526	SLC5A4
Purine Nucleotides Degradation II (Aerobic)	0.506	0.0526	Pnp2
Fatty Acid Œ±-oxidation	0.506	0.0526	Aldh1a7
Synthesis, secretion, and deacylation of Ghrelin	0.487	0.05	Arxes1/Arxes2
Putrescine Degradation III	0.487	0.05	Aldh1a7
Neuroinflammation Signaling Pathway	0.485	0.0244	HLA-A,HLA-DMB,IFNA4,Naip1 (includes others),Tlr11,Tlr12,Tlr13
Peroxisomal protein import	0.476	0.0328	ACAA1,ECH1
Methionine Degradation I (to Homocysteine)	0.47	0.0476	Ahcyl
Oxidative Phosphorylation	0.46	0.028	COX10,MT-CO2,MT-CO3
The Visual Cycle	0.454	0.0455	Akr1b7
Th1 Pathway	0.454	0.0278	HLA-A,HLA-DMB,TRA
Role of WNT/GSK-3Œ≤ Signaling in the Pathogenesis of Influenza	0.441	0.0308	Gm13288 (includes others),IFNA4
Pregnenolone Biosynthesis	0.439	0.0435	Cyp2b13/Cyp2b9
Ethanol Degradation IV	0.439	0.0435	Aldh1a7
Cysteine Biosynthesis III (mammalia)	0.439	0.0435	Ahcyl
Role of Osteoclasts in Rheumatoid Arthritis Signaling Pathway	0.426	0.0232	Adam24,Adam25 (includes others),Adam26a/Adam26b,Adam34l (includes others),Adam6a/Adam6b,Fcgr4,Naip1 (includes others)
Role of JAK1, JAK2 and TYK2 in Interferon Signaling	0.424	0.0417	IFNA4
Histidine Degradation VI	0.424	0.0417	Cyp2b13/Cyp2b9
Crosstalk between Dendritic Cells and Natural Killer Cells	0.416	0.0294	HLA-A,IFNA4
IL-33 Signaling Pathway	0.416	0.0248	Cma2/Mcpt9,Mcpt1,Mcpt4,Prss32
Insulin processing	0.41	0.04	MYRIP
Incretin synthesis, secretion, and inactivation	0.41	0.04	Arxes1/Arxes2
Dopamine Degradation	0.41	0.04	Aldh1a7
Macrophage Alternative Activation Signaling Pathway	0.406	0.0245	Chil3/Chil4,Clec10a/Mgl2,HLA-DMB,Retnla
NOD1/2 Signaling Pathway	0.401	0.0244	IFNA4,Tlr11,Tlr12,Tlr13
Granzyme A Signaling	0.401	0.0286	H1-4,Serpinb6b
Peroxisomal lipid metabolism	0.397	0.0385	ACAA1
Glycolysis I	0.397	0.0385	Eno1b
Gluconeogenesis I	0.397	0.0385	Eno1b
G alpha (i) signalling events	0.377	0.0229	TAS2R1,TAS2R16,TAS2R31,TAS2R40,TAS2R46
Ubiquinol-10 Biosynthesis (Eukaryotic)	0.373	0.0357	Cyp2b13/Cyp2b9
Interferon Signaling	0.373	0.0357	IFNA4
Airway Inflammation in Asthma	0.361	0.0345	RNASE2
Thyroid Hormone Metabolism II (via Conjugation and/or Degradation)	0.361	0.0345	UGT2B28
Ethanol Degradation II	0.361	0.0345	Aldh1a7
Th2 Pathway	0.361	0.0242	HLA-A,HLA-DMB,TRA
TNFR2 Signaling	0.34	0.0323	Naip1 (includes others)
Noradrenaline and Adrenaline Degradation	0.34	0.0323	Aldh1a7
Estrogen-Dependent Breast Cancer Signaling	0.334	0.025	Akr1b7,Akr1c6
Xenobiotic Metabolism General Signaling Pathway	0.331	0.0231	Gstp1 (includes others),UGT2B28,UGT8
Role of Osteoblasts in Rheumatoid Arthritis Signaling Pathway	0.325	0.0216	Cts7,Ctsj,Ctsm,Ctsq,Ctsr
Fatty Acid Œ≤-oxidation I	0.312	0.0294	ACAA1
TP53 Regulates Metabolic Genes	0.305	0.0235	MT-CO2,MT-CO3
Oxytocin in Spinal Neurons Signaling Pathway	0.303	0.0286	GUCY2D
Mitochondrial Fatty Acid Beta-Oxidation	0.303	0.0286	ACOT1
Role of RIG1-like Receptors in Antiviral Innate Immunity	0.303	0.0286	IFNA4
Respiratory electron transport	0.294	0.023	MT-CO2,MT-CO3
Striated Muscle Contraction	0.294	0.0278	TNNT3
Role of Cytokines in Mediating Communication between Immune Cells	0.294	0.0278	IFNA4
TWEAK Signaling	0.294	0.0278	Naip1 (includes others)
Superpathway of Methionine Degradation	0.294	0.0278	Ahcyl
Nonhomologous End-Joining (NHEJ)	0.286	0.027	MRE11
Role of Pattern Recognition Receptors in Recognition of Bacteria and Viruses	0.28	0.0211	Clec4n,IFNA4,Tlr11
Transport of vitamins, nucleosides, and related molecules	0.278	0.0263	SLCO1B3
Transcriptional Regulation by VENTX	0.278	0.0263	VENTX
tRNA Charging	0.278	0.0263	LARS1
Melatonin Degradation I	0.271	0.0256	UGT2B28
Pyrimidine Ribonucleotides Interconversion	0.271	0.0256	Entpd4/Entpd4b
MITF-M-dependent gene expression	0.269	0.0217	HINT1,MYRIP
Irritable Bowel Syndrome Signaling Pathway	0.268	0.02	ABCB1,MYL11,Tlr11,Tlr12,Tlr13
Signaling by Retinoic Acid	0.263	0.025	Aldh1a7
Nicotine Degradation III	0.263	0.025	UGT2B28
Smooth Muscle Contraction	0.256	0.0244	MYL11
Mitochondrial protein degradation	0.251	0.0208	ECH1,MT-CO2
Pyrimidine Ribonucleotides De Novo Biosynthesis	0.25	0.0238	Entpd4/Entpd4b
Superpathway of Melatonin Degradation	0.237	0.0227	UGT2B28
E3 ubiquitin ligases ubiquitinate target proteins	0.231	0.0222	HLA-A
Apelin Pancreas Signaling Pathway	0.231	0.0222	Ins1
Dermatan Sulfate Biosynthesis (Late Stages)	0.225	0.0217	Gal3st2c (includes others)
Complement cascade	0.219	0.0213	C1S
DNA Double Strand Break Response	0.219	0.0213	MRE11
Chondroitin Sulfate Biosynthesis (Late Stages)	0.208	0.0204	Gal3st2c (includes others)
Apoptotic execution phase	0.203	0.02	H1-4
TNFR1 Signaling	0.203	0.02	Naip1 (includes others)
Phototransduction Pathway	0.198	0.0196	GUCY2D
Dilated Cardiomyopathy Signaling Pathway	0	0.00676	TNNT3
NAD Signaling Pathway	0	0.0141	H1-4,Ins1
Neurovascular Coupling Signaling Pathway	0	0.00457	GUCY2D
Oxytocin in Brain Signaling Pathway	0	0.00543	NLRP1
Oxytocin Signaling Pathway	0	0.0036	GUCY2D
Wound Healing Signaling Pathway	0	0.0165	Cma2/Mcpt9,Mcpt1,Mcpt2,Mcpt4
CLEAR Signaling Pathway	0	0.0142	GBA1,Tlr11,Tlr12,Tlr13
IL-13 Signaling Pathway	0	0.0101	Retnla
Macrophage Classical Activation Signaling Pathway	0	0.0128	HLA-DMB,IFNA4
MicroRNA Biogenesis Signaling Pathway	0	0.00556	IFNA4
Glucocorticoid Receptor Signaling	0	0.0134	Bglap2/Bglap3,Gm13288 (includes others),HLA-A,HLA-DMB,IFNA4,Mmp1b,TRA
Natural Killer Cell Signaling	0	0.012	HLA-A,Klra4 (includes others)
IL-10 Signaling	0	0.0153	HLA-A,HLA-DMB
Neutrophil Extracellular Trap Signaling Pathway	0	0.00568	Gm13288 (includes others),IFNA4
S100 Family Signaling Pathway	0	0.00421	ABCB1,Fcgr4,IFNA4
Circadian Rhythm Signaling	0	0.00379	GUCY2D
Leukocyte Extravasation Signaling	0	0.00532	Cldn13
Synaptic Long Term Potentiation	0	0.0082	Ppp1ccb
Axonal Guidance Signaling	0	0.0122	Adam24,Adam25 (includes others),Adam26a/Adam26b,Adam6a/Adam6b,Brcc3dc,MYL11
Amyotrophic Lateral Sclerosis Signaling	0	0.00893	Naip1 (includes others)
Actin Cytoskeleton Signaling	0	0.0084	Ins1,MYL11
Synaptic Long Term Depression	0	0.00521	GUCY2D
Chaperone Mediated Autophagy Signaling Pathway	0	0.00461	Ins1,TRA
Activin Inhibin Signaling Pathway	0	0.0152	Tlr11,Tlr12,Tlr13
WNK Renal Signaling Pathway	0	0.00962	Ins1
Cachexia Signaling Pathway	0	0.00283	Ins1
NFKBIE Signaling Pathway	0	0.00386	TRA
Sertoli Cell-Germ Cell Junction Signaling Pathway (Enhanced)	0	0.00433	Cldn13
PPARŒ±/RXRŒ± Activation	0	0.0159	ACAA1,Cyp2c70,Ins1
Aryl Hydrocarbon Receptor Signaling	0	0.0135	Cyp2c70,Gstp1 (includes others)
Phase II - Conjugation of compounds	0	0.0154	UGT2B28
NLR signaling pathways	0	0.0192	NLRP1
DDX58/IFIH1-mediated induction of interferon-alpha/beta	0	0.0152	IFNA4
SRP-dependent cotranslational protein targeting to membrane	0	0.00813	Arxes1/Arxes2
Cytosolic sensors of pathogen-associated DNA	0	0.0161	MRE11
Immunoregulatory interactions between a Lymphoid and a non-Lymphoid cell	0	0.013	HLA-A
Generic Transcription Pathway	0	0.0104	ZNF274,ZNF676
RNA Polymerase II Transcription	0	0.00685	Supt4b
COPII-mediated vesicle transport	0	0.0141	TRAPPC9
MHC class II antigen presentation	0	0.00926	HLA-DMB
Abacavir ADME	0	0.0161	ABCB1
Visual phototransduction	0	0.0172	GUCY2D
Selenoamino acid metabolism	0	0.00781	LARS1
Mitotic Metaphase and Anaphase	0	0.00444	SGO2
Senescence-Associated Secretory Phenotype (SASP)	0	0.0182	VENTX
Regulation of Insulin-like Growth Factor (IGF) transport and uptake by IGFBPs	0	0.00862	GZMH
ABC-family proteins mediated transport	0	0.0103	ABCB1
Protein folding	0	0.011	GBA1
Transport of bile salts and organic acids, metal ions and amine compounds	0	0.0128	SLC6A20
Transport of inorganic cations/anions and amino acids/oligopeptides	0	0.00943	SLC6A20
Sphingolipid metabolism	0	0.0194	GBA1,UGT8
Cardiac conduction	0	0.00787	FXYD4
Cilium Assembly	0	0.0102	IFT20,RP2
RHO GTPases Activate Formins	0	0.00758	SGO2
HDR through Homologous Recombination (HRR) or Single Strand Annealing (SSA)	0	0.0099	MRE11
Neutrophil degranulation	0	0.00719	ACAA1,RNASE2,RNASET2
Regulation of TP53 Activity through Phosphorylation	0	0.011	MRE11
RNA polymerase II transcribes snRNA genes	0	0.0128	Supt4b
Mitotic Prometaphase	0	0.00515	SGO2
Cell Cycle Checkpoints	0	0.00775	MRE11,SGO2
Processing of Capped Intron-Containing Pre-mRNA	0	0.00355	RNF113A
Interferon gamma signaling	0	0.0149	HLA-A
RAB GEFs exchange GTP for GDP on RABs	0	0.0112	TRAPPC9
Amyloid fiber formation	0	0.0159	H2ac23
Class I MHC mediated antigen processing and presentation	0	0.00273	HLA-A
Factors involved in megakaryocyte development and platelet production	0	0.013	IFNA4
Ion channel transport	0	0.00575	FXYD4
Acute Phase Response Signaling	0	0.0114	C1S,Orm2/Orm3
Hepatic Cholestasis	0	0.0143	ABCB1,Ins1,SLCO1B3
Mitochondrial Dysfunction	0	0.0179	C9orf72,COX10,Gstp1 (includes others),Gstp3,MT-CO2,MT-CO3
Autism Signaling Pathway	0	0.00341	HLA-A
CGAS-STING Signaling Pathway	0	0.00794	IFNA4
NAFLD Signaling Pathway	0	0.0185	Ins1,Tlr11,Tlr12,Tlr13
Protein Sorting Signaling Pathway	0	0.00571	GBA1
FXR/RXR Activation	0	0.0117	Gstp1 (includes others),Ins1
BBSome Signaling Pathway	0	0.00433	IFT20,MYL11
UFMylation Signaling Pathway	0	0.0161	MRE11
Cohesin Chromatin Regulation Pathway	0	0.00948	H2ac23,TRA
Histone Modification Signaling Pathway	0	0.00727	H1-4,SGO2
mRNA 3 Prime End Processing Signaling Pathway	0	0.01	Ppp1ccb
Sheddase Signaling Pathway	0	0.0162	1810009J06Rik/Gm2663,Prss3b,Try4/Try5
Cyclophilin Signaling Pathway	0	0.00847	HLA-A,MRE11
Hepatitis B Chronic Liver Pathogenesis Signaling Pathway	0	0.00595	IFNA4
Lung Ionic Balance Signaling Pathway	0	0.00826	Clca3a1/Clca3a2,Clca3b,Clca4a/Clca4b,IFNA4
TRIM21 Intracellular Antibody Signaling Pathway	0	0.00267	IFNA4
ID3 Signaling Pathway	0	0.00171	TRA
Tuberculosis Active Signaling Pathway	0	0.019	Clec4n,HLA-DMB,IFNA4,NLRP1
Tuberculosis Latent Signaling Pathway	0	0.0116	Ces1e
Tight Junction Signaling	0	0.00571	Cldn13
TR/RXR Activation	0	0.00794	AKR1C2
Regulation of Actin-based Motility by Rho	0	0.00935	MYL11
Role of BRCA1 in DNA Damage Response	0	0.0125	MRE11
RAR Activation	0	0.0169	Akr1c14,Akr1c18,Akr1c6,Aldh1a7,Mmp1b,Rdh1 (includes others),Rdh7
Activation of IRF by Cytosolic Pattern Recognition Receptors	0	0.0185	IFNA4
Caveolar-mediated Endocytosis Signaling	0	0.0135	HLA-A
IL-12 Signaling and Production in Macrophages	0	0.00966	Fcgr4,IFNA4
Role of PKR in Interferon Induction and Antiviral Response	0	0.0167	IFNA4,NLRP1
Role of NFAT in Regulation of the Immune Response	0	0.00616	Fcgr4,HLA-A,HLA-DMB,TRA
CCR5 Signaling in Macrophages	0	0.00324	TRA
Calcium-induced T Lymphocyte Apoptosis	0	0.0115	HLA-A,HLA-DMB,TRA
Cytotoxic T Lymphocyte-mediated Apoptosis of Target Cells	0	0.00851	HLA-A,TRA
IL-17 Signaling	0	0.00621	Chil3/Chil4
CXCR4 Signaling	0	0.00613	MYL11
CTLA4 Signaling in Cytotoxic T Lymphocytes	0	0.00761	HLA-A,HLA-DMB,TRA
Induction of Apoptosis by HIV1	0	0.0159	Naip1 (includes others)
IL-15 Production	0	0.00847	IFNA4
T Helper Cell Differentiation	0	0.011	HLA-A,HLA-DMB,TRA
CD28 Signaling in T Helper Cells	0	0.00937	HLA-A,HLA-DMB,TRA
Virus Entry via Endocytic Pathways	0	0.00877	HLA-A
Dendritic Cell Maturation	0	0.016	Cd1d2,Fcgr4,HLA-A,HLA-DMB,IFNA4,TRA
Cellular Effects of Sildenafil (Viagra)	0	0.00463	GUCY2D,MYL11,Ppp1ccb
Endothelin-1 Signaling	0	0.00546	GUCY2D
Relaxin Signaling	0	0.00658	GUCY2D
Thrombin Signaling	0	0.00459	MYL11
Cardiac Hypertrophy Signaling	0	0.00397	MYL11
CDK5 Signaling	0	0.00971	Ppp1ccb
ICOS-ICOSL Signaling in T Helper Cells	0	0.00968	HLA-A,HLA-DMB,TRA
Molecular Mechanisms of Cancer	0	0.00244	MRE11,Naip1 (includes others)
Lipid Antigen Presentation by CD1	0	0.00897	Cd1d2,TRA
Corticotropin Releasing Hormone Signaling	0	0.00662	GUCY2D
Maturity Onset Diabetes of Young (MODY) Signaling	0	0.0137	Ins1
Role of CHK Proteins in Cell Cycle Checkpoint Control	0	0.0175	MRE11
ATM Signaling	0	0.0102	MRE11
Antiproliferative Role of Somatostatin Receptor 2	0	0.013	GUCY2D
Type I Diabetes Mellitus Signaling	0	0.00977	HLA-A,HLA-DMB,TRA
Allograft Rejection Signaling	0	0.0112	HLA-A,HLA-DMB,TRA
Autoimmune Thyroid Disease Signaling	0	0.0121	HLA-A,HLA-DMB,TRA
Thyroid Cancer Signaling	0	0.013	Ins1
Graft-versus-Host Disease Signaling	0	0.0124	HLA-A,HLA-DMB,TRA
Chronic Myeloid Leukemia Signaling	0	0.00365	ABCB1
GŒ±12/13 Signaling	0	0.00769	MYL11
Colorectal Cancer Metastasis Signaling	0	0.0114	Tlr11,Tlr12,Tlr13
mTOR Signaling	0	0.0049	Ins1
G Protein Signaling Mediated by Tubby	0	0.00712	Ins1,TRA
Communication between Innate and Adaptive Immune Cells	0	0.0129	Ccl9,HLA-A,IFNA4,Tlr11,Tlr12,Tlr13,TRA
Systemic Lupus Erythematosus Signaling	0	0.00623	Fcgr4,HLA-A,IFNA4,TRA
CDC42 Signaling	0	0.0111	HLA-A,HLA-DMB,MYL11,TRA
FAK Signaling	0	0.00122	TRA
EIF2 Signaling	0	0.00461	Ins1
AMPK Signaling	0	0.00417	Ins1
PAK Signaling	0	0.0087	MYL11
Hereditary Breast Cancer Signaling	0	0.00735	MRE11
RHOA Signaling	0	0.00833	MYL11
Role of Osteoblasts, Osteoclasts and Chondrocytes in Rheumatoid Arthritis	0	0.00905	DKKL1,Naip1 (includes others)
Phospholipase C Signaling	0	0.00273	MYL11,TRA
HER-2 Signaling in Breast Cancer	0	0.0133	COX10,MT-CO2,MT-CO3
Altered T Cell and B Cell Signaling in Rheumatoid Arthritis	0	0.0109	HLA-A,HLA-DMB,Tlr11,Tlr12,Tlr13,TRA
Protein Kinase A Signaling	0	0.00777	H1-4,MYL11,Ppp1ccb
Role of Macrophages, Fibroblasts and Endothelial Cells in Rheumatoid Arthritis	0	0.0192	DKKL1,Prss3b,Tlr11,Tlr12,Tlr13,Try4/Try5
B Cell Development	0	0.00692	HLA-A,HLA-DMB
Regulation of IL-2 Expression in Activated and Anergic T Lymphocytes	0	0.00333	TRA
NUR77 Signaling in T Lymphocytes	0	0.00993	HLA-A,HLA-DMB,TRA
PKCŒ∏ Signaling in T Lymphocytes	0	0.00836	HLA-A,HLA-DMB,TRA
Role of Hypercytokinemia/hyperchemokinemia in the Pathogenesis of Influenza	0	0.0156	IFNA4
Antiproliferative Role of TOB in T Cell Signaling	0	0.0042	TRA
OX40 Signaling Pathway	0	0.0112	HLA-A,HLA-DMB,TRA
Role of Tissue Factor in Cancer	0	0.0101	Prss3b,Try4/Try5
Spliceosomal Cycle	0	0.0192	RNF113A
Role of JAK2 in Hormone-like Cytokine Signaling	0	0.0179	Ins1
Dopamine-DARPP32 Feedback in cAMP Signaling	0	0.00575	Ppp1ccb
Signaling by Rho Family GTPases	0	0.0038	MYL11
RHOGDI Signaling	0	0.00463	MYL11
Sertoli Cell-Sertoli Cell Junction Signaling	0	0.00422	Cldn13
Gap Junction Signaling	0	0.00315	GUCY2D
Hematopoiesis from Pluripotent Stem Cells	0	0.0041	TRA
Transcriptional Regulatory Network in Embryonic Stem Cells	0	0.0061	Ins1
Ephrin A Signaling	0	0.00735	MYL11
Netrin Signaling	0	0.00581	Gm4846
Chondroitin Sulfate Biosynthesis	0	0.0175	Gal3st2c (includes others)
Dermatan Sulfate Biosynthesis	0	0.0169	Gal3st2c (includes others)
Stearate Biosynthesis I (Animals)	0	0.0167	ACOT1
TEC Kinase Signaling	0	0.0026	TRA
HIPPO signaling	0	0.0132	Ppp1ccb
Parkinson's Signaling Pathway	0	0.0174	Fcgr4,GBA1,Tlr11,Tlr12,Tlr13
Estrogen Receptor Signaling	0	0.00498	Mmp1b,MYL11
SAPK/JNK Signaling	0	0.00318	TRA
Nitric Oxide Signaling in the Cardiovascular System	0	0.00855	GUCY2D
Cardiac Œ≤-adrenergic Signaling	0	0.00599	Ppp1ccb
Protein Ubiquitination Pathway	0	0.00376	HLA-A
IL-4 Signaling	0	0.00811	HLA-DMB,Retnla,TRA
WNT/Œ≤-catenin Signaling	0	0.00588	DKKL1
Insulin Receptor Signaling	0	0.0156	Ins1,Ppp1ccb
Death Receptor Signaling	0	0.0108	Naip1 (includes others)
PPAR Signaling	0	0.00952	Ins1
Dopamine Receptor Signaling	0	0.0147	Ppp1ccb
Apoptosis Signaling	0	0.0099	Naip1 (includes others)
NF-Œ∫B Signaling	0	0.00531	Ins1,TRA
T Cell Receptor Signaling	0	0.00737	HLA-A,HLA-DMB,TRA
G-Protein Coupled Receptor Signaling	0	0.00148	MYL11
IL-6 Signaling	0	0.00806	ABCB1
Phagosome Formation	0	0.00619	Fcgr4,Tlr11,Tlr12,Tlr13
Autophagy	0	0.00467	Ins1
Cancer Drug Resistance by Drug Efflux	0	0.0172	ABCB1
Th1 and Th2 Activation Pathway	0	0.0192	HLA-A,HLA-DMB,TRA
Sirtuin Signaling Pathway	0	0.0036	H1-4
Adrenomedullin signaling pathway	0	0.00508	GUCY2D
Th17 Activation Pathway	0	0.00358	TRA
Apelin Cardiomyocyte Signaling Pathway	0	0.0103	MYL11
T Cell Exhaustion Signaling Pathway	0	0.0115	HLA-A,HLA-DMB,IFNA4,TRA
Systemic Lupus Erythematosus in T Cell Signaling Pathway	0	0.00706	HLA-A,HLA-DMB,TRA
Systemic Lupus Erythematosus in B Cell Signaling Pathway	0	0.00586	IFNA4,Lilrb4a/Lilrb4b,Pirb (includes others)
Senescence Pathway	0	0.00694	IFNA4,MRE11
Hepatic Fibrosis Signaling Pathway	0	0.00495	Ins1,MYL11
Necroptosis Signaling Pathway	0	0.00694	IFNA4
Xenobiotic Metabolism AHR Signaling Pathway	0	0.0127	Gstp1 (includes others)
Insulin Secretion Signaling Pathway	0	0.00741	Arxes1/Arxes2,Ins1
Semaphorin Neuronal Repulsive Signaling Pathway	0	0.00699	MYL11
Kinetochore Metaphase Signaling Pathway	0	0.0101	Ppp1ccb
Coronavirus Pathogenesis Pathway	0	0.00529	IFNA4
Coronavirus Replication Pathway	0	0.0146	Ifitm6,Ifitm7
Tumor Microenvironment Pathway	0	0.00585	HLA-A
MSP-RON Signaling in Macrophages Pathway	0	0.00962	HLA-DMB
Calcium Signaling	0	0.00474	TNNT3

[truncated: 20 more sheets: TP Human Only Reactome, TP Human Only KEGG, TP Human Only GO Direct, TP Human Only Wikipathways, TP Human Only IPA, TP Pig-Human Reactome, TP Pig-Human KEGG, TP Pig-Human GO BP Direct, TP Pig-Human Wikipathway, TP Pig-Human IPA, TP Mouse-Human Reactome, TP Mouse-Human KEGG, TP Mouse-Human GO BP Direct, TP Mouse-Human Wikipathways, TP Mouse-Human IPA, TP Pig-Mouse Reactome, TP Pig-Mouse KEGG, TP Pig-Mouse GO BP Direct, TP Pig-Mouse Wikipathways, TP Pig-Mouse IPA]
