# Supplementary material for: Verification and comparison of pig, mouse, and human genome similarities: use of manual assembly and analyses
Source: BMC Genomics. 2025 Dec 18;27:85. doi: 10.1186/s12864-025-12388-x (PMC12831279; doi:10.1186/s12864-025-12388-x)
Supplement: Supplementary file 11 — Supplementary Material 11: Table S11. Analyses of Structural Domain Comparisons. [file 12864_2025_12388_MOESM11_ESM.xlsx]

## Sheet: Functional Domain (FD)
Table 11S. Analyses of Structural Domain Comparisons
		# of Features					Similarity	Code
Gene	Feature	Pig	Mouse	Human	Category		Pigs = Humans	1
ABCC1	ABC 6TM	1	2	1	1		Pigs = Mice	2
ACAN	COG4625	0	1	0	1		Mice = Humans	3
ACAP2	Ank 4	0	1	0	1		All are different	4
ADAMTS2	PLAC	0	1	0	1
ADGRE5	EGF CA	4	3	4	1		Similarity	Comparisons	% of Total	Proteins	% of Total	% of All Screened
ALCAM	Immunoglobulin (Ig)	5	4	5	1		Pigs = Humans	261	0.40528	224	0.386874	0.0646465
ALPK3	PRK03918	0	1	0	1		Pigs = Mice	184	0.285714	170	0.29361	0.049062
AMHR2	LU	1	0	1	1		Mice = Humans	179	0.27795	165	0.284974	0.047619
ANGPT4	HemX	0	1	0	1		All are different	20	0.0310559	20	0.0345423	0.00577201
ANGPTL1	RILP	0	1	0	1		Total	644		579		0.1671
ANGPTL2	SNARE	1	0	1	1
ANK2	PHA03307	0	1	0	1		(Pigs = Humans)/(Mice = Humans)
ANK2	PTZ00121	0	1	0	1		Comparisons (Fold)	Proteins (Fold)	# Screened
ANK2	PTZ00449	0	1	0	1		1.4581	1.35758	3465
ANKRD23	PHA02736	0	1	0	1
ARMC2	KAP	0	1	0	1		Feature Enrichment (appears >5 times)	Pig	Mouse	Human	Total
ARMC2	PHA03247	0	1	0	1		Atrophin-1	13	4	7	24
ARNT	SOG2	0	1	0	1		Collagen	8	14	6	28
ARRDC1	PHA03247	0	1	0	1		EGF CA	82	81	78	241
ASB2	Ank	2	1	2	1		FN3	66	57	57	180
ASPM	COG5022	7	6	7	1		Herpes BLFF1	4	8	3	3
ATRN	PHA03098	1	2	1	1		Immunoglobulin (Ig)	50	50	48	148
BCAP31	Atg14	1	0	1	1		Int Alpha	8	6	8	22
BCAP31	PRK02224	0	1	0	1		IPT	21	19	21	61
BCO1	19 N-terminal AA	0	1	0	1		LRR	51	77	72	200
BCORL1	Herpes BLFF1	0	1	1	1		LRR 8	5	5	6	16
BCR	C2	1	0	1	1		LRRCT	4	2	6	12
BCR	PHA03307	1	0	1	1		PHA03247	44	41	49	134
BGN	LRR	0	1	0	1		PHA03307	19	8	12	39
BMP3	TGFb propeptide	0	1	0	1		PHA03378	5	0	2	7
BNIP1	Nup88	0	1	0	1		PRK03918	3	9	4	16
BSG	Immunoglobulin (Ig)	1	2	1	1		PRK07764	7	4	2	13
BSN	Herpes BLLF1	0	1	0	1		PTZ00121	10	4	10	24
BSN	PHA03247	1	2	1	1		PTZ0049	4	1	2	7
BTN2A2	Immunoglobulin (Ig)	1	2	1	1		WWE	4	3	4	11
C2	CCP/SCR	1	2	1	1		Zn-C2H2 CALCOCO1 TAX1BP1-like	2	1	3	6
C2CD3	PHA03307	1	0	1	1		Total	410	394	400	1192
CACNA1A	PHA03247	0	1	0	1
CACNA1H	PHA03247	0	1	0	1		> 25% difference
CACNA1S	CAC1F C	0	1	0	1
CACNA2D3	dCache 1	0	1	0	1
CAD	Atrophin-1	0	1	0	1
CALCOCO2	SEC	1	0	1	1
CALCOCO2	Zn-C2H2 CALCOCO1 TAX1BP1-like	1	0	1	1
CAPRIN1	SbcC	1	0	1	1
CARD11	NK	1	0	1	1
CCDC57	PHA03307	0	1	0	1
CD109	A2M	1	2	1	1
CD177	LU	2	4	2	1
CD244	Immunoglobulin (Ig)	2	1	2	1
CD276	Immunoglobulin (Ig)	4	2	4	1
CD34	Herpes BLLF1	0	1	0	1
CD68	PHA03255	0	1	0	1
CD86	Immunoglobulin (Ig)	2	1	2	1
CD96	Immunoglobulin (Ig)	1	2	1	1
CDAN1	PHA03247	0	1	0	1
CDC25C	5’ end (AA 1-248)	0	1	0	1
CDKN1C	PTZ00341	0	1	0	1
CEACAM1	Immunoglobulin (Ig)	3	4	3	1
CGAS	PHA03247	0	1	0	1
CGAS	PRK07764	1	0	1	1
CHD7	Atrophin-1	1	0	1	1
CHD7	Glutenin Hmw	0	1	0	1
CHD9	PTZ00121	1	0	1	1
CHERP	PHA03377	0	1	0	1
CHRDL2	CHRDL 1 2 C	0	1	0	1
CHRDL2	VWC	3	2	3	1
CLEC4F	DUF2615	0	1	0	1
CLEC4G	COG6	0	1	0	1
CLEC7A	LY49	1	0	1	1
CLIC6	MDN1	0	1	0	1
CMYA5	PTZ00449	0	1	0	1
CMYA5	rne	0	1	0	1
CNTRL	CNTRL	0	1	0	1
COL14A1	Gly Rch SclB	1	2	1	1
COL15A1	Herpes BLLF1	0	1	0	1
COL17A1	COG5099	0	1	0	1
COL1A2	Collagen	3	5	3	1
COL27A1	Herpes BLLF1	0	1	0	1
COLEC12	Collagen	0	1	0	1
CPEB3	DedD	0	1	0	1
CRACD	PHA03247	1	0	1	1
CRACD	PTZ00121	1	0	1	1
CRACDL	PRK07764	0	1	0	1
CRACDL	PTZ00436	0	1	0	1
CRAMP1	PHA03309	0	1	0	1
CRIM1	VWC Superfamily	6	5	6	1
CRLF3	CC Brat-like	0	1	0	1
CRYBG1	PRK07764	0	1	0	1
CSF1	PHA03247	0	1	0	1
CSF2RA	FN3	1	2	1	1
CTSC	Pox I6	0	1	0	1
DAPK1	Ank 4	0	1	0	1
DCAF1	Gliding GltG	1	0	1	1
DIDO1	PHA03247	2	1	2	1
DNAAF3	PTZ00436	0	1	0	1
DNAH14	AAA 8	0	1	0	1
DNHD1	AAA 9	0	1	0	1
DNMT1	PRK12678	0	1	0	1
DOK7	PHA03247	0	1	0	1
EDN2	Endothelin	2	1	2	1
EIF4G1	Rad2	0	1	0	1
EPS15	COG4372	1	0	1	1
EPS15	DR0291	0	1	0	1
EYA4	NupH GANP	1	0	1	1
EYA4	PTZ00395	0	1	0	1
F8	rpoC2	0	1	0	1
FAN1	Znf Rad18	1	0	1	1
FAT4	EGF CA	5	6	5	1
FCN2	Collagen	0	1	0	1
FCRL6	Immunoglobulin (Ig)	3	2	3	1
FGA	dermokine	0	1	0	1
FHOD1	PTZ0049	1	0	1	1
FLG2	PRK12678	0	2	0	1
FLG2	PTZ00449	0	1	0	1
FOXS1	PRK12323	1	0	1	1
FSIP2	Caldesmon	0	1	0	1
FYB1	PHA03247	1	0	1	1
GDF1	TGFb propeptide	0	1	0	1
GIMAP1	MT ConA-like	0	1	0	1
HGS	G Path Suppress	0	1	0	1
HIPK1	Atrophin-1	1	0	1	1
HSPH1	DUF4127	0	1	0	1
HYDIN	Motile Sperm	0	1	0	1
IFI44L	Ras-like GTPase	1	0	1	1
IGF2R	CIMR	11	12	11	1
IGFBP3	S15 NS1 EPRS RNA-bind	0	1	0	1
IGHD	Immunoglobulin (Ig)	3	2	3	1
IL12B	FN3	1	0	1	1
IL27RA	FN3	2	1	2	1
ITGA8	Int Alpha	5	4	5	1
ITGAX	Int Alpha	3	2	3	1
IVNS1ABP	Kelch 1	0	1	0	1
JMJD4	COG3421	0	1	0	1
JPH2	COG4642	0	1	0	1
KAT7	Herpes BLFF1	0	1	0	1
KIAA1549	DUF5585	0	1	0	1
KIAA1671	PRK07003	0	1	0	1
KLHDC7B	PRK12323	0	1	0	1
KNDC1	PHA03247	1	0	1	1
KNDC1	SPS1	1	0	1	1
KRT32	PMG	0	1	0	1
KRTAP29-1	Keratin B2	2	0	2	1
KRTAP29-1	PMG	0	1	0	1
LAYN	TMEM154	0	1	0	1
LEPR	FN3	2	3	2	1
LGI1	EPTP	7	6	7	1
LGI3	LRR 8	1	2	1	1
LPIN3	Lipin mid	1	0	1	1
LPIN3	Lipin N	1	0	1	1
LRIG3	LRRNT	1	0	1	1
LTBP4	cEGF	0	1	0	1
MAGED1	PARP-1234	1	0	1	1
MAGED1	PRK07003	1	0	1	1
MAGED1	PRK07764	0	1	0	1
MAGED1	PRK12323	0	1	0	1
MAVS	PHA03247	0	1	0	1
MICAL1	YhiN	0	1	0	1
MICALL2	PHA03245	1	0	1	1
MMRN1	CCDC158	1	0	1	1
MSR1	Collagen	1	2	1	1
MUC1	Herpes BLLF1	0	1	0	1
MUC1	PHA03307	1	0	1	1
MUC5AC	Mucin2 WxxW	8	5	9	1
MUCL3	PHA03247	1	0	1	1
MYO15A	PRK10263	0	1	0	1
N4BP2	COG5099	0	1	0	1
N4BP2	UBA-like	1	0	1	1
NANOG	PTZ00395	0	1	0	1
NEBL	PTZ00121	1	0	1	1
NEFM	PTZ00121	1	0	1	1
NES	MDN1	0	1	0	1
NIN	EnvC	0	1	0	1
NUP214	COG4625	1	0	1	1
NUP214	COG5651	0	1	0	1
NUP214	Smc	0	1	0	1
NYX	LRRNT	0	1	0	1
OTOG	NADB Rossman	1	0	1	1
OTUD7A	PRK07764	0	1	0	1
PAIP1	Atrophin-1	1	0	1	1
PALM3	PRK10905	1	0	1	1
PARP14	WWE	1	0	1	1
PDE4DIP	Smc	1	2	1	1
PECAM1	Ig C17orf99	1	0	1	1
PHC3	Atrophin-1	1	0	1	1
PHC3	PAT1	0	1	0	1
PHLPP2	LRR	21	19	21	1
PKD1	LRRNT	0	1	0	1
PLEKHA7	DUF1640 Superfamily	1	0	1	1
PLEKHH2	PTZ00121	1	0	1	1
PLSCR1	PHA03377	1	0	1	1
POLE	PTZ00166	0	1	0	1
POU2F3	PAT1	0	1	0	1
PRRC2A	PHA03247	0	1	0	1
PTPRS	FN3	8	7	8	1
PTPRZ1	MSCRAMM ClfA	1	0	1	1
PYGO1	PTZ00395	1	0	1	1
QRICH2	SMC Prok A	0	1	0	1
R3HDM1	Atrophin-1	0	1	0	1
R3HDM1	PAT1	1	0	1	1
RBM20	MDN1	0	1	0	1
RBM20	PTZ00121	1	0	1	1
RBM20	PTZ00395	1	0	1	1
RNF17	PRK03918	0	1	0	1
RNF17	RING Ubox	1	0	1	1
RTN4R	LRRCT	1	0	1	1
RTN4R	PHA03247	0	1	0	1
SEC24C	PHA03377	0	1	0	1
SEC24D	PHA03247	1	0	1	1
SELE	DUF3844	0	1	0	1
SELP	CCP/SCR	0	1	0	1
SH3TC1	TPRn 12	1	2	1	1
SIMC1	PHA02682	0	1	0	1
SLC25A25	Efh	1	0	1	1
SLC25A39	CLIP SPH Mas	0	1	0	1
SLC7A3	AA Permease C	0	1	0	1
SMTN	Isoform d	1	0	1	1
SON	DSRM SON-like	1	0	1	1
SON	G-patch	1	0	1	1
SPATA21	PTZ0049	0	1	0	1
SPATA31D1	PHA03247	0	1	0	1
SPEG	PHA03247	1	2	1	1
SPEG	PHA03307	0	1	0	1
SPEN	U2AF lg	0	1	0	1
SYDE2	KLF9 13N-like	0	1	0	1
SYDE2	PHA03379	0	1	0	1
SYNE1	SPEC	10	9	10	1
TACC2	PRK13335	0	1	0	1
TASOR2	DUF3715	1	0	1	1
TBC1D22A	PRK10819	0	1	0	1
TIE1	Furin-like	0	1	0	1
TLN1	Central Talin	2	0	2	1
TLN1	Talin RS	2	0	2	1
TLR6	LRR	13	16	13	1
TNFRSF8	TNFRSF8	2	1	2	1
TNIP3	ABIN	2	1	2	1
TNRC18	PHA03247	0	1	0	1
TNXB	EGF Tenascin	8	12	8	1
TRAF3IP1	PTZ00121	1	0	1	1
TRAF6	DUF460	0	1	0	1
TRAF6	PRK04778	0	1	0	1
TRANK1	Spy	0	3	0	1
TSPYL2	MSCRAMM ClfA	0	1	0	1
TTC13	BepA	0	1	0	1
TTC13	TadD	1	0	1	1
TUT7	2A1904	0	1	0	1
TYROBP	DAP10	0	1	0	1
UTRN	PRK03918	0	1	0	1
UTRN	SMC Prok B	0	1	0	1
VASN	LRRCT	3	2	3	1
WAC	PRP40	0	1	0	1
WDR17	Isoform 1	1	0	1	1
WDR19	DZR	1	0	1	1
WDR62	Atrophin-1	0	1	0	1
WNK1	PHA03247	2	0	2	1
WRN	rnd	0	1	0	1
ZCWPW1	SCP-1	0	1	0	1
ZEB1	Homeodomain	1	0	1	1
ZFAND3	PLN02328	0	1	0	1
ZNF106	Herpes BLLF1	0	1	0	1
ZNF318	PHA03307	1	0	1	1
ZNFX1	PRK03918	0	1	0	1
AATF	MSCRAMM ClfA	0	0	1	2
ABCC12	ABC 6TM	0	0	1	2
ABCC2	ABC Membrane	2	2	1	2
ACAN	auto AIDA-I	1	0	0	2
ADGRB1	TSP 1	5	5	4	2
ADGRE1	EGF CA	7	7	8	2
ANGPTL1	PB1	0	0	1	2
ANGPTL7	Mplasa alph rch	0	0	1	2
APOB	OM Channels	0	0	1	2
ARHGAP32	DUF5585	0	0	1	2
ARHGAP32	PHA03247	1	1	0	2
ARHGEF10	PTZ00441	0	0	1	2
ARMCX4	PRK07735	0	0	1	2
ASXL3	Herpes BLLF1	0	0	1	2
ATF2	Herpes BLLF1	0	0	1	2
ATF2	PRK14951	1	1	0	2
ATRX	PTZ00108	0	0	1	2
BAZ2A	PHA03378	0	0	1	2
BAZ2A	WSD	0	0	2	2
BCL2L13	rne	0	0	1	2
BCL9	ARS2	1	1	0	2
BCO2	4 AA insert	0	0	1	2
BDP1	PTZ00121	1	0	0	2
BOD1L1	2A1904	1	0	0	2
BTNL10	Immunoglobulin (Ig)	2	2	1	2
BTNL9	Immunoglobulin (Ig)	2	2	1	2
C19orf44	PRK12323	0	0	1	2
C6orf226	DUF5572	1	1	0	2
CACNA1I	PHA03307	1	1	0	2
CCDC40	PHA03169	1	1	0	2
CD180	NEL	0	0	1	2
CD93	PHA03307	0	0	1	2
CEL	Mucin-like	0	0	2	2
CHAMP1	PTRF SDPR	0	0	1	2
CHD9	GAT1	1	1	0	2
CLEC4F	Truncated CTLD	0	0	1	2
CNTRL	SMC Prok A	0	0	1	2
COL6A6	VWA	8	9	9	2
CRACD	rne	0	0	1	2
CRACDL	PRK07003	1	1	2	2
CRISP1	Complex1 LYR SF	0	0	1	2
CSF1	PHA03307	0	0	1	2
CTSO	CTSO	0	0	1	2
CXADR	TM RGFR-like	1	1	0	2
DBF4	BRCT	1	1	0	2
DNAH3	AAA 9	0	0	1	2
DNMT1	PT200121	0	0	1	2
DTX4	PHA03247	0	0	1	2
EBI3	FN3	1	1	2	2
EIF4G1	PRK12323	0	0	1	2
ERICH1	PHA03169	0	0	1	2
ERICH3	PTZ00121	0	0	2	2
ESX1	PLN02328	1	1	0	2
F5	YjbI	0	0	1	2
FADS1	PRK07003	0	0	1	2
FANCM	DEXDc	0	0	1	2
FOXN4	COG5025	0	0	1	2
GCLC	PRK00087	0	0	1	2
GIMAP4	PRK00409	0	0	1	2
GON4L	LGT	1	0	0	2
GON4L	PHA03247	2	1	1	2
HCRTR1	Orexin Rec2	1	1	0	2
HIVEP2	PHA03247	1	1	0	2
HTT	HEAT	0	0	1	2
HUWE1	PHA03247	0	0	1	2
ICAM1	Immunoglobulin	4	4	3	2
IFI35	RRM SF	0	0	1	2
IFIT3	TPR 12	1	1	0	2
IGDCC4	PHA03247	0	0	1	2
IGFN1	dermokine	0	0	1	2
IL16	PHA03247	1	1	0	2
IL16	PRK12436	0	0	1	2
IL18RAP	Immunoglobulin (Ig)	2	2	1	2
IL1RL1	Immunoglobulin (Ig)	3	3	2	2
IL2RB	PRK12323	0	0	1	2
INPPL1	PHA03247	0	0	1	2
IQCN	IQ	0	0	1	2
IRAK1	PRK14965	0	0	1	2
IRAK2	DUF4692	0	0	1	2
ITGB2	I-EGF 1	0	0	1	2
ITGB6	EGF CA	0	0	1	2
KAT7	CcmH N	0	0	1	2
KHDC3L	rne	0	1	0	2
KIAA1549	PRK07764	0	0	1	2
KIAA1671	PHA03247	0	0	1	2
KIAA1671	PRK07003	0	1	0	2
KIF15	SMC N	0	0	1	2
L1CAM	FN3	4	4	5	2
LENG1	FdhE	0	0	1	2
LGALS9	Peptidase C62	0	0	1	2
LIPE	PRK10263	0	0	1	2
LTBP1	PHA03247	1	1	0	2
LTBP2	PHA03247	0	0	1	2
LTBP3	N terminus EGF CA	1	1	0	2
MAP1A	PTZ00121	3	3	1	2
MARCO	Collagen	3	4	4	2
MAST4	PHA03247	0	0	2	2
MBL2	Collagen	1	1	0	2
MDC1	SMC Prok A	0	0	1	2
MEFV	SPRY	0	0	1	2
MICU1	FRQ1	1	0	0	2
MMP11	PRK12323	0	0	1	2
MTMR3	Csmi	0	0	1	2
MUC19	FHaB	0	0	3	2
MUC19	Herpes	0	0	2	2
MUC5B	Mucin-2 protein WxxW repeating region	10	10	7	2
MUCL3	LGT	0	0	1	2
MYCBP2	PHA03309	0	0	1	2
MYO9B	PTZ00121	0	0	1	2
NCKAP5	PHA03247	1	1	0	2
NCKAP5	PTZ00449	0	0	1	2
NCOR2	SMC8	0	0	1	2
NFE2L2	UDM1 RNF168 RNF169-like	0	0	1	2
NKAPL	NKAP	1	1	0	2
NKAPL	PTZ0049	0	0	1	2
NLRP1	N terminus Death Domain (DD)	0	0	1	2
NMI	RRM SF	0	0	1	2
NRG2	EGF CA	1	1	0	2
NUGGC	YlqF-related GTPase	0	0	1	2
PANK2	PHA03307	0	0	1	2
PANK2	Primate-specific mitochondrial targeting signal (exon 1)	0	0	1	2
PELP1	MUC202	1	1	2	2
PHLDB2	PTZ00121	0	0	1	2
PIKFYVE	MSS4	0	0	1	2
PKHD1L1	IPT	13	13	14	2
PLEKHH1	COG4223	0	0	1	2
PLSCR1	PHA03378	0	0	1	2
PML	DnaQ-like Exo	0	0	1	2
PRKDC	TEL1	1	1	0	2
PRR14L	PHA03247	1	0	0	2
PRRC2C	PHA03247	1	1	0	2
PRRC2C	PTZ00449	0	0	1	2
PTX4	PRK03427	0	0	1	2
PVR	Immunoglobulin (Ig)	3	3	2	2
RAVER1	PHA03247	0	0	1	2
RTN4RL1	LRRCT	0	0	1	2
RUSC1	PHA03247	0	0	1	2
SCARF1	Gliding gg ID	0	0	1	2
SELE	Sushi	1	1	0	2
SELP	PHA02927	2	2	3	2
SLAMF1	Immunoglobulin (Ig)	1	1	0	2
SLC36A1	PotE	0	0	1	2
SLC36A4	PotE	1	1	0	2
SLC38A6	Isoform 1	0	0	1	2
SPATA21	PHA03247	0	0	1	2
SPECC1	PRK03918	1	1	0	2
SRGAP1	Atrophin-1	0	0	1	2
STARD9	COG4913	0	0	1	2
TACC2	PHA03247	0	0	2	2
TAF1	MSCRAMM ClfA	0	0	1	2
TBKBP1	Zn-C2H2 CALCOCO1 TAX1BP1-like	1	1	2	2
TET1	PET	0	1	0	2
TGM7	Transglut C	2	2	1	2
THBD	EGF CA	3	3	4	2
TLR3	LRRNT	1	1	2	2
TLR4	LRRCT	0	0	1	2
TLR5	LRR	17	17	16	2
TLR7	PRK15370	1	1	0	2
TLR8	LRR 8	2	2	4	2
TLR8	PRK15370	1	1	3	2
TMEM104	Isoform 2	0	0	1	2
TMEM161B	Isoform 1	0	0	1	2
TP53	TAD2	1	1	0	2
TRAF3IP2	PHA03247	0	0	1	2
TRAF3IP2	PRK10263	1	1	0	2
TRAFD1	PHA03247	0	0	1	2
TRIM31	SPRY	1	1	0	2
TRIM38	SMC Prok B	1	1	0	2
TRIM5	TMF TATA bd	0	0	1	2
TRIM59	Spore III AF	0	0	1	2
TROAP	PTZ00449	0	0	1	2
TXLNA	PK07764	0	0	1	2
TXNRD1	Thioredoxin-like	0	0	1	2
USF3	PHA03255	1	0	0	2
VARS1	Thioredoxin-like	0	0	1	2
WDR62	PHA03247	0	0	1	2
WDR77	Isoform 1	0	0	1	2
WFDC3	WAP	2	2	4	2
WRN	PT200341	0	0	1	2
ZBTB25	ZNF C2H2	1	1	2	2
ZC3H12C	Peptidase S21	1	1	0	2
ZFAT	rne	0	0	1	2
ZFHX4	SFP1	1	1	0	2
ZMYND12	TPR	1	1	0	2
ZNF469	PHA03247	2	3	6	2
ABCB10	PHA03307	1	0	0	3
ACIN1	PTZ00121	0	1	1	3
ADAM29	Atrophin-1	0	0	1	3
ADAMTS3	PLAC	0	1	1	3
ADCY1	Adcy Cons Dom	1	0	0	3
ADCYAP1	ACE Superfamily	1	0	0	3
AFAP1L2	PRK03918	0	1	1	3
AFAP1L2	PRK14951	1	0	0	3
AHCTF1	PTZ00108	1	0	0	3
AIRE	BAH Superfamily	1	0	0	3
ALPK3	PRK07764	1	0	0	3
ANGPT4	CCDC158	1	0	0	3
ANK3	PTZ00121	1	0	0	3
ANK3	PTZ0049	1	0	0	3
APOA5	QGMEPPS motif	0	1	1	3
ARFGEF3	PLN03076	0	1	1	3
ARHGEF17	PHA03307	1	0	0	3
ARMC2	PTZ00449	1	0	0	3
ARNT	Atrophin-1	1	0	0	3
ASCC3	SEC63	1	0	0	3
ASPM	IQCG	1	0	0	3
ASPSCR1	PHA03098	1	0	0	3
AXIN2	PRK07764	1	0	0	3
B4GALT1	PRK14959	1	0	0	3
BAG4	hnRNP-L PTB	1	0	0	3
BCORL1	PHA03247	2	1	1	3
BIRC3	COG5135	1	0	0	3
BIRC7	PRK07764	1	0	0	3
BRCA2	235kDa-fam	1	0	0	3
BTN1A1	Immunoglobulin (Ig)	1	2	2	3
C19orf44	PTZ0049	1	0	0	3
C6	TSP 1	1	2	2	3
CA9	PHA03169	0	1	1	3
CACNA1S	PHA03378	1	0	0	3
CACNA2D4	dCache 1	1	0	0	3
CASP8AP2	PTZ00121	1	0	0	3
CBLC	HRD1	1	0	0	3
CCDC168	CCDC16	0	1	1	3
CCDC40	SMC Prok B	2	1	1	3
CCDC88C	PRK12323	1	0	0	3
CD46	TM EGFR-like	1	0	0	3
CD55	CCP/SCR	3	2	2	3
CD68	PRK13914	1	0	0	3
CELSR1	COG3903	1	0	0	3
CENPE	Rad50	1	0	0	3
CEP192	PHA03378	1	0	0	3
CEP250	EnvC	0	1	1	3
CFAP65	ASH	1	2	2	3
CHERP	dnaA	1	0	0	3
CIITA	PHA03377	1	0	0	3
CLEC12B	LY49	1	0	0	3
CMYA5	PTZ00121	1	0	0	3
CNTNAP3	COLFI	1	0	0	3
COL15A1	rne	1	0	0	3
COL20A1	FN3	6	5	5	3
CPEB2	PRK14965	1	0	0	3
CRACD	PTZ00449	0	1	0	3
CRACDL	PHA03247	1	0	0	3
CRAMP1	PHA03247	1	0	0	3
CRAMP1	PRK07003	1	0	0	3
DCN	LRR 8	2	1	1	3
DDX21	AdoMet MTases	0	1	1	3
DHX57	HA2	0	1	1	3
DHX57	OB NTP	1	0	0	3
DLK1	DLK1	3	4	4	3
DLK1	EGF CA	3	4	4	3
DLK2	EGF CA	4	3	3	3
DNAH8	AAA 8	1	0	0	3
DPPA4	SAP	1	0	0	3
EGR4	PHA03247	0	1	1	3
EHMT2	PHA03247	0	1	1	3
EPPK1	Plectin	37	48	45	3
EPS15	CCDC158	1	0	0	3
ERICH3	MDN1	2	0	0	3
F5	Herpes BLLF1	1	0	0	3
FGA	PRK14959	1	0	0	3
FIZ1	zf-C2H2	1	2	2	3
FMN2	PHA03247	1	0	0	3
FMN2	PRK07764	1	0	0	3
FOSL1	VirB10-like	0	1	1	3
GIMAP4	DUF5401	1	0	0	3
HMCN1	vWFA	0	1	1	3
HMGN5	2A1904	0	1	1	3
HSPH1	PLN03229	1	0	0	3
HUWE1	Herpes BLLF1	1	0	0	3
ICE1	PHA03247	1	0	0	3
ICE1	PLN02226	1	0	0	3
ICE1	PRK03918	1	0	0	3
IGFN1	PksD	1	0	0	3
IL1RAPL1	Immunoglobulin (Ig)	1	3	3	3
INPPL1	PHA03307	1	0	0	3
INPPL1	PRK07003	1	0	0	3
ITGB7	I-EGF 1	0	1	1	3
KDM4C	PHA03247	1	0	0	3
KHDC3L	wall-bind EntB	1	0	0	3
KIAA1549	Herpes BLLF1	1	0	0	3
KIAA1671	PHA03247	0	0	1	3
KLHDC7B	PHA03307	1	2	2	3
KMT2C	PHA03247	3	2	2	3
KNDC1	dnaA	1	0	0	3
KRT32	Keratin B2 2	1	0	0	3
LAG3	Extra loop in D1	Short	Long	Long	3
LENG1	Cir N	1	0	0	3
LIPE	PRK10927	1	0	0	3
LTBP2	PRK12323	1	0	0	3
MAPT	PHA03247	1	2	2	3
MARK2	DUF5585	1	0	0	3
MASP2	CCP/SCR	1	2	2	3
MDC1	PHA03247	2	1	1	3
MKI67	PHA03307	1	0	0	3
MKI67	PTZ0049	1	0	0	3
MMRN1	235kDa-fam	0	1	1	3
MORC2	FtSN	1	0	0	3
MTCL3	PRK14951	1	0	0	3
MTF1	Atrophin-1	1	0	0	3
MTF1	PHA03247	1	0	0	3
MTMR4	PHA03247	1	0	0	3
MUC2	Mucin2 WxxW	4	2	2	3
MYO15A	DUF3824	1	0	0	3
MYO9B	PHA03307	1	0	0	3
MYOF	C2	6	7	7	3
NAV1	PHA03307	1	0	0	3
NCOA6	PHA03247	3	2	2	3
NEB	NEBU	68	63	63	3
NES	PRK07764	1	0	0	3
NFKBIZ	TYA	1	0	0	3
NOTCH1	Atrophin-1	0	1	1	3
OASL	TGS	0	1	1	3
OASL	UBQ	0	2	2	3
PARP12	WWE	1	2	2	3
PECAM1	Immunoglobulin (Ig)	3	2	2	3
PHC1	PHA03247	0	1	1	3
PHF3	PHA03369	0	1	1	3
PHLDB2	Smc	1	0	0	3
PKD1	COG3291	0	1	1	3
PKD1L2	PCC	1	0	0	3
PRUNE2	Peptidase S21	1	0	0	3
PRUNE2	PPX1	1	0	0	3
PTPRJ	FN3	4	5	5	3
PTPRZ1	Herpes BLFF1	1	0	0	3
PYY	ACR Tran	1	0	0	3
QRICH2	PRK07764	1	0	0	3
RANBP2	CRD FZ	1	0	0	3
RIMBP3	DUF5401	1	0	0	3
RIMBP3	FN3	1	0	0	3
RNF187	DUF3835	1	0	0	3
RTP4	MCLC	1	0	0	3
SAT2	ArgA	1	0	0	3
SCARF1	EGF CA	1	0	0	3
SDR42E2	Cornifin	0	1	1	3
SDR42E2	PHA03378	1	0	0	3
SELE	PHA02954	1	0	0	3
SEMA7A	Immunoglobulin (Ig)	0	1	1	3
SLAMF7	Immunoglobulin (Ig)	2	1	1	3
SLC10A4	Gag spuma	1	0	0	3
SPATA31D1	Atrophin-1	1	0	0	3
SRCAP	PHA03247	1	2	2	3
SYDE2	PHA03307	1	0	0	3
SYNE2	PRK03918	1	3	3	3
TASOR2	PHA03247	1	0	0	3
TBX10	PHA03378	1	0	0	3
TECPR2	PHA03307	1	0	0	3
THAP3	PHA03378	1	0	0	3
TMPRSS2	DUF3824	1	0	0	3
TREML2	ABC 6TM	1	0	0	3
TRIM52	RAD18 Superfamily	0	1	1	3
TXLNA	PRK13108	1	0	0	3
UBXN11	SPC	1	0	0	3
UNC13C	MSCRAMM ClfA S	1	0	0	3
UNC45B	INSC LBD	1	0	0	3
USP19	PRK07003	1	0	0	3
VHL	VHL C	0	1	1	3
XNDC1N	PRK12678	1	0	0	3
ZBP1	PHA03307	1	0	0	3
ZC3H3	2A1904	1	0	0	3
ZC3HAV1	WWE	2	1	1	3
ZCWPW1	PHAORS45	1	0	0	3
ZFAND2B	VIM	2	1	1	3
ZFAT	COG5048	1	0	0	3
ZFHX3	PRK10263	1	0	0	3
ALMS1	ALMS Repeat	25	15	33	4
APC2	APC r	3	4	2	4
CRIM1	Antistasin	3	2	1	4
DMBT1	SRCR	5	7	9	4
EGF	EGF CA	5	7	6	4
IFIT1	TPR	7	8	9	4
KMT2D	PHA03307	2	1	3	4
KNL1	MELT	9	7	8	4
MALRD1	LDLa	9	8	10	4
MDH1B	C terminus; 9th coding exon				4
NACAD	PHA03247	2	0	1	4
NEBL	Nebulin	5	9	7	4
NOTCH2	EGF CA	26	25	24	4
NOTCH3	EGF CA	23	22	19	4
PKHD1	IPT	8	6	7	4
PLXNB1	TIG	3	4	2	4
TACC2	PHA03307	2	1	0	4
TLR8	LRR	23	24	22	4
TNRC18	PksD	2	0	1	4
TNXB	FN3	36	29	26	4
VCAM1	Immunoglobulin (Ig)	5	6	7	4
Gene or Feature Appears more than Once

## Sheet: Proteins Compared
All genes	Pigs = humans	Pigs = mice	Pigs = humans	All are difference
A2M	ABCC1	AATF	ABCB10	ALMS1
A4GALT	ACAN	ABCC12	ACIN1	APC2
AADAC	ACAP2	ABCC2	ADAM29	CRIM1
AADACL2	ADAMTS2	ACAN	ADAMTS3	DMBT1
AADACL3	ADGRE5	ADGRB1	ADCY1	EGF
AADACL4	ALCAM	ADGRE1	ADCYAP1	IFIT1
AAMP	ALPK3	ANGPTL1	AFAP1L2	KMT2D
AASS	AMHR2	ANGPTL7	AHCTF1	KNL1
AATF	ANGPT4	APOB	AIRE	MALRD1
AATK	ANGPTL1	ARHGAP32	ALPK3	MDH1B
ABCA1	ANGPTL2	ARHGEF10	ANGPT4	NACAD
ABCA12	ANK2	ARMCX4	ANK3	NEBL
ABCA13	ANKRD23	ASXL3	APOA5	NOTCH2
ABCA2	ARMC2	ATF2	ARFGEF3	NOTCH3
ABCA3	ARNT	ATRX	ARHGEF17	PKHD1
ABCA4	ARRDC1	BAZ2A	ARMC2	PLXNB1
ABCA5	ASB2	BCL2L13	ARNT	TACC2
ABCA6	ASPM	BCL9	ASCC3	TLR8
ABCA7	ATRN	BCO2	ASPM	TNRC18
ABCA8	BCAP31	BDP1	ASPSCR1	TNXB
ABCA9	BCO1	BOD1L1	AXIN2	VCAM1
ABCB1	BCORL1	BTNL10	B4GALT1
ABCB10	BCR	BTNL9	BAG4
ABCB11	BGN	C19orf44	BCORL1
ABCB4	BMP3	C6orf226	BIRC3
ABCB5	BNIP1	CACNA1I	BIRC7
ABCB6	BSG	CCDC40	BRCA2
ABCB7	BSN	CD180	BTN1A1
ABCB8	BTN2A2	CD93	C19orf44
ABCB9	C2	CEL	C6
ABCC1	C2CD3	CHAMP1	CA9
ABCC10	CACNA1A	CHD9	CACNA1S
ABCC12	CACNA1H	CLEC4F	CACNA2D4
ABCC2	CACNA1S	CNTRL	CASP8AP2
ABCC3	CACNA2D3	COL6A6	CBLC
ABCC4	CAD	CRACD	CCDC168
ABCC5	CALCOCO2	CRACDL	CCDC40
ABCC6	CAPRIN1	CRISP1	CCDC88C
ABCC8	CARD11	CSF1	CD46
ABCD1	CCDC57	CTSO	CD55
ABCD2	CD109	CXADR	CD68
ABCD3	CD177	DBF4	CELSR1
ABCD4	CD244	DNAH3	CENPE
ABCE1	CD276	DNMT1	CEP192
ABCF1	CD34	DTX4	CEP250
ABCF2	CD68	EBI3	CFAP65
ABCF3	CD86	EIF4G1	CHERP
ABCG1	CD96	ERICH1	CIITA
ABCG2	CDAN1	ERICH3	CLEC12B
ABCG4	CDC25C	ESX1	CMYA5
ABCG5	CDKN1C	F5	CNTNAP3
ABCG8	CEACAM1	FADS1	COL15A1
ABHD4	CGAS	FANCM	COL20A1
ABHD6	CHD7	FOXN4	CPEB2
ABI3	CHD9	GCLC	CRACD
ABL1	CHERP	GIMAP4	CRACDL
ACACA	CHRDL2	GON4L	CRAMP1
ACACB	CLEC4F	HCRTR1	DCN
ACAD10	CLEC4G	HIVEP2	DDX21
ACADL	CLEC7A	HTT	DHX57
ACADM	CLIC6	HUWE1	DLK1
ACAN	CMYA5	ICAM1	DLK2
ACAP2	CNTRL	IFI35	DNAH8
ACE2	COL14A1	IFIT3	DPPA4
ACIN1	COL15A1	IGDCC4	EGR4
ACKR4	COL17A1	IGFN1	EHMT2
ACMSD	COL1A2	IL16	EPPK1
ACO1	COL27A1	IL18RAP	EPS15
ACO2	COLEC12	IL1RL1	ERICH3
ACOD1	CPEB3	IL2RB	F5
ACOT1	CRACD	INPPL1	FGA
ACOT4	CRACDL	IQCN	FIZ1
ACOT6	CRAMP1	IRAK1	FMN2
ACOT7	CRIM1	IRAK2	FOSL1
ACOT8	CRLF3	ITGB2	GIMAP4
ACOT9	CRYBG1	ITGB6	HMCN1
ACOX1	CSF1	KAT7	HMGN5
ACOX3	CSF2RA	KHDC3L	HSPH1
ACP1	CTSC	KIAA1549	HUWE1
ACP5	DAPK1	KIAA1671	ICE1
ACP7	DCAF1	KIF15	IGFN1
ACSBG1	DIDO1	L1CAM	IL1RAPL1
ACSL5	DNAAF3	LENG1	INPPL1
ACTG1	DNAH14	LGALS9	ITGB7
ACTL6A	DNHD1	LIPE	KDM4C
ACTR3	DNMT1	LTBP1	KHDC3L
ACVR1	DOK7	LTBP2	KIAA1549
ACVR1B	EDN2	LTBP3	KIAA1671
ACVR1C	EIF4G1	MAP1A	KLHDC7B
ACVR2A	EPS15	MARCO	KMT2C
ACVR2B	EYA4	MAST4	KNDC1
ACVRL1	F8	MBL2	KRT32
ADA	FAN1	MDC1	LAG3
ADAM10	FAT4	MEFV	LENG1
ADAM12	FCN2	MICU1	LIPE
ADAM15	FCRL6	MMP11	LTBP2
ADAM17	FGA	MTMR3	MAPT
ADAM19	FHOD1	MUC19	MARK2
ADAM2	FLG2	MUC5B	MASP2
ADAM20	FOXS1	MUCL3	MDC1
ADAM21	FSIP2	MYCBP2	MKI67
ADAM28	FYB1	MYO9B	MMRN1
ADAM29	GDF1	NCKAP5	MORC2
ADAM33	GIMAP1	NCOR2	MTCL3
ADAM7	HGS	NFE2L2	MTF1
ADAM8	HIPK1	NKAPL	MTMR4
ADAM9	HSPH1	NLRP1	MUC2
ADAMTS1	HYDIN	NMI	MYO15A
ADAMTS10	IFI44L	NRG2	MYO9B
ADAMTS13	IGF2R	NUGGC	MYOF
ADAMTS2	IGFBP3	PANK2	NAV1
ADAMTS3	IGHD	PELP1	NCOA6
ADAMTS5	IL12B	PHLDB2	NEB
ADAMTS6	IL27RA	PIKFYVE	NES
ADAMTS8	ITGA8	PKHD1L1	NFKBIZ
ADAP2	ITGAX	PLEKHH1	NOTCH1
ADAR	IVNS1ABP	PLSCR1	OASL
ADCY1	JMJD4	PML	PARP12
ADCY4	JPH2	PRKDC	PECAM1
ADCY7	KAT7	PRR14L	PHC1
ADCY8	KIAA1549	PRRC2C	PHF3
ADCY9	KIAA1671	PTX4	PHLDB2
ADCYAP1	KLHDC7B	PVR	PKD1
ADGRB1	KNDC1	RAVER1	PKD1L2
ADGRE1	KRT32	RTN4RL1	PRUNE2
ADGRE3	KRTAP29-1	RUSC1	PTPRJ
ADGRE5	LAYN	SCARF1	PTPRZ1
ADGRG1	LEPR	SELE	PYY
ADGRV1	LGI1	SELP	QRICH2
ADH1A	LGI3	SLAMF1	RANBP2
ADH1B	LPIN3	SLC36A1	RIMBP3
ADH1C	LRIG3	SLC36A4	RNF187
ADH5	LTBP4	SLC38A6	RTP4
ADH6	MAGED1	SPATA21	SAT2
ADH7	MAVS	SPECC1	SCARF1
ADHFE1	MICAL1	SRGAP1	SDR42E2
ADIPOQ	MICALL2	STARD9	SELE
ADIPOR1	MMRN1	TACC2	SEMA7A
ADIPOR2	MSR1	TAF1	SLAMF7
ADO	MUC1	TBKBP1	SLC10A4
ADORA1	MUC5AC	TET1	SPATA31D1
ADORA2A	MUCL3	TGM7	SRCAP
ADORA3	MYO15A	THBD	SYDE2
ADRA1A	N4BP2	TLR3	SYNE2
ADRA1B	NANOG	TLR4	TASOR2
ADRA2A	NEBL	TLR5	TBX10
ADRA2B	NEFM	TLR7	TECPR2
ADRB1	NES	TLR8	THAP3
ADRB2	NIN	TMEM104	TMPRSS2
ADRB3	NUP214	TMEM161B	TREML2
AEBP1	NYX	TP53	TRIM52
AFAP1L2	OTOG	TRAF3IP2	TXLNA
AFM	OTUD7A	TRAFD1	UBXN11
AFMID	PAIP1	TRIM31	UNC13C
AFP	PALM3	TRIM38	UNC45B
AGA	PARP14	TRIM5	USP19
AGL	PDE4DIP	TRIM59	VHL
AGMAT	PECAM1	TROAP	XNDC1N
AGPAT2	PHC3	TXLNA	ZBP1
AGRN	PHLPP2	TXNRD1	ZC3H3
AGRP	PKD1	USF3	ZC3HAV1
AGT	PLEKHA7	VARS1	ZCWPW1
AGTR1	PLEKHH2	WDR62	ZFAND2B
AGTR2	PLSCR1	WDR77	ZFAT
AGXT	POLE	WFDC3	ZFHX3
AHCTF1	POU2F3	WRN
AHCY	PRRC2A	ZBTB25
AHNAK	PTPRS	ZC3H12C
AHNAK2	PTPRZ1	ZFAT
AHR	PYGO1	ZFHX4
AHSG	QRICH2	ZMYND12
AHSP	R3HDM1	ZNF469
AICDA	RBM20
AIF1	RNF17
AIFM1	RTN4R
AIRE	SEC24C
AK1	SEC24D
AK2	SELE
AK7	SELP
AKAP13	SH3TC1
AKAP6	SIMC1
AKAP9	SLC25A25
AKR1E2	SLC25A39
AKT1	SLC7A3
AKT2	SMTN
AKT3	SON
ALAS2	SPATA21
ALB	SPATA31D1
ALCAM	SPEG
ALDH18A1	SPEN
ALDH1A1	SYDE2
ALDH1A2	SYNE1
ALDH1A3	TACC2
ALDH4A1	TASOR2
ALDH8A1	TBC1D22A
ALDOA	TIE1
ALDOB	TLN1
ALDOC	TLR6
ALMS1	TNFRSF8
ALOX12	TNIP3
ALOX15	TNRC18
ALOX5	TNXB
ALOX5AP	TRAF3IP1
ALPK2	TRAF6
ALPK3	TRANK1
ALX4	TSPYL2
AMBN	TTC13
AMBP	TUT7
AMFR	TYROBP
AMH	UTRN
AMHR2	VASN
AMIGO3	WAC
AMPD1	WDR17
AMT	WDR19
AMZ1	WDR62
ANG	WNK1
ANGPT1	WRN
ANGPT2	ZCWPW1
ANGPT4	ZEB1
ANGPTL1	ZFAND3
ANGPTL2	ZNF106
ANGPTL3	ZNF318
ANGPTL4	ZNFX1
ANGPTL6
ANGPTL7
ANK1
ANK2
ANK3
ANKFY1
ANKHD1
ANKHD1-EIF4EBP3
ANKLE2
ANKRD1
ANKRD11
ANKRD12
ANKRD17
ANKRD22
ANKRD23
ANPEP
ANXA1
ANXA2
AOAH
AOC1
AOC3
AP1G1
APAF1
APBA2
APBB2
APC2
APCS
APEH
APEX1
APLN
APMAP
APOA1
APOA2
APOA4
APOA5
APOB
APOBEC2
APOBEC3B
APOBEC3G
APOBR
APOC1
APOC3
APOD
APOE
APOF
APOL2
APOM
APOO
APP
APPL1
APTX
AR
ARAP3
AREG
ARFGEF3
ARG1
ARG2
ARHGAP15
ARHGAP23
ARHGAP26
ARHGAP30
ARHGAP32
ARHGAP45
ARHGAP5
ARHGEF10
ARHGEF17
ARHGEF28
ARHGEF4
ARID1A
ARID3A
ARID3B
ARID4B
ARMC2
ARMCX4
ARNT
ARRDC1
ART1
ARTN
ASB16
ASB2
ASB6
ASCC3
ASF1B
ASGR1
ASGR2
ASH1L
ASIP
ASMT
ASPG
ASPHD2
ASPM
ASPSCR1
ASXL3
ATAD3A
ATF1
ATF2
ATF3
ATF4
ATF5
ATF6
ATF7
ATG12
ATG2B
ATG5
ATG9A
ATM
ATOH1
ATP1A2
ATP1A3
ATP1A4
ATP1B1
ATP1B3
ATP2A1
ATP2A3
ATP2B1
ATP2B4
ATP2C2
ATP6AP1
ATP6V0A2
ATP6V0A4
ATP7A
ATP7B
ATP9B
ATR
ATRN
ATRX
AUP1
AURKA
AVEN
AVP
AWAT2
AXIN1
AXIN2
AXL
AZGP1
AZI2
AZIN2
AZU1
B2M
B3GALNT1
B4GALT1
B4GALT3
B4GALT6
BABAM2
BACE1
BACH2
BAD
BAG1
BAG2
BAG3
BAG4
BAG5
BAIAP2
BAK1
BATF2
BATF3
BAZ2A
BBC3
BBOX1
BCAM
BCAN
BCAP31
BCL10
BCL11A
BCL2
BCL2A1
BCL2L1
BCL2L10
BCL2L11
BCL2L12
BCL2L13
BCL2L14
BCL2L2
BCL3
BCL6
BCL7A
BCL7B
BCL9
BCLAF1
BCO1
BCO2
BCOR
BCORL1
BCR
BDKRB1
BDKRB2
BDNF
BDP1
BECN1
BFAR
BGLAP
BGN
BHMT
BHMT2
BICD1
BID
BIK
BIN2
BIRC2
BIRC3
BIRC5
BIRC6
BIRC7
BIRC8
BLK
BLNK
BLTP1
BLTP2
BMF
BMI1
BMP1
BMP10
BMP15
BMP2
BMP3
BMP4
BMP5
BMP6
BMP7
BMP8A
BMP8B
BMPR1A
BMPR1B
BMPR2
BMX
BNIP1
BNIP2
BNIP3
BOD1L1
BOK
BPIFB2
BPIFB6
BPIFC
BPTF
BRAF
BRAP
BRCA1
BRCA2
BRD2
BRIP1
BRPF1
BRWD1
BRWD3
BSG
BSN
BST1
BST2
BTC
BTD
BTG2
BTN1A1
BTN2A2
BTNL9
BUB1
C10orf105
C10orf95
C12orf50
C12orf57
C15orf48
C17orf99
C19orf38
C19orf44
C1GALT1
C1orf115
C1QA
C1QB
C1QTNF3
C1QTNF5
C1QTNF6
C1QTNF9
C1S
C2
C22orf39
C2CD3
C3
C3AR1
C4BPB
C5
C5AR2
C6
C6orf47
C7
C8A
C8orf82
C9
C9orf50
CA3
CA9
CABIN1
CACNA1A
CACNA1B
CACNA1C
CACNA1D
CACNA1E
CACNA1F
CACNA1G
CACNA1H
CACNA1I
CACNA1S
CACNA2D1
CACNA2D2
CACNA2D3
CACNA2D4
CACNB2
CACNB3
CACNG5
CACNG8
CACYBP
CAD
CADM1
CADM2
CADPS
CALB1
CALCOCO2
CALHM6
CALR
CAMK2G
CAMK2N1
CAMK4
CAMKK2
CAMP
CAP1
CAPN13
CAPN3
CAPN5
CAPNS1
CAPRIN1
CARD10
CARD11
CARD14
CARD18
CARD6
CARD9
CARMIL1
CARTPT
CASP1
CASP10
CASP14
CASP2
CASP3
CASP4
CASP5
CASP6
CASP7
CASP8
CASP8AP2
CASP9
CASR
CAV1
CAVIN1
CBARP
CBL
CBLB
CBLC
CBS
CC2D1A
CCAR1
CCDC15
CCDC163
CCDC168
CCDC186
CCDC3
CCDC40
CCDC50
CCDC57
CCDC8
CCDC81
CCDC88B
CCDC88C
CCK
CCKAR
CCKBR
CCL11
Ccl12
CCL14
CCL15
CCL16
CCL17
CCL19
CCL2
CCL20
CCL21
CCL22
CCL24
CCL25
CCL26
CCL27
CCL28
CCL3L1
CCL4
CCL5
Ccl6
CCL8
CCN4
CCNA1
CCNA2
CCNB1
CCNB1IP1
CCNC
CCND1
CCND2
CCND3
CCNE2
CCNF
CCNG1
CCNH
CCNI
CCNK
CCNT1
CCR1
CCR10
CCR2
CCR3
CCR4
CCR5
CCR6
CCR7
CCR8
CCR9
CCRL2
CCS
CCSER1
CCT7
CD101
CD109
CD14
CD151
CD163
CD164
CD177
CD180
CD19
CD1A
CD1B
CD1C
CD1D
CD2
CD200
CD200R1
CD200R1L
CD207
CD209
CD226
CD244
CD247
CD248
CD27
CD274
CD276
CD28
CD300A
CD300LF
CD302
CD320
CD34
CD36
CD38
CD3D
CD3E
CD3G
CD4
CD40
CD40LG
CD46
CD47
CD48
CD5
CD53
CD55
CD59
CD68
CD69
CD7
CD70
CD72
CD80
CD83
CD84
CD86
CD9
CD93
CD96
CD99
CDAN1
CDC25A
CDC25C
CDC42
CDC45
CDCP1
CDH10
CDH11
CDH12
CDH15
CDH2
CDH23
CDH7
CDK1
CDK11B
CDK5
CDK6
CDK7
CDKL1
CDKN1B
CDKN1C
CDKN2A
CDKN2B
CDKN2D
CDO1
CDX1
CDX2
CEACAM1
CEBPD
CEBPG
CEL
CELA2A
CELF6
CELSR1
CELSR2
CENPE
CENPF
CEP192
CEP250
CEP290
CEP295
CEP350
CEP76
CER1
CES1
CES3
CFAP46
CFAP47
CFAP65
CFB
CFC1B
CFD
CFLAR
CFTR
CGA
CGAS
CHAMP1
CHAT
CHCHD7
CHD1
CHD3
CHD6
CHD7
CHD8
CHD9
CHEK1
CHEK2
CHERP
CHI3L2
CHIA
CHID1
CHIT1
CHL1
CHMP1B
CHMP2B
CHMP4B
CHMP4C
CHMP6
CHODL
CHRDL2
CHRNA10
CHTOP
CHUK
CIAO1
CIAO3
CIART
CIB3
CIC
CIDEA
CIDEB
CIDEC
CIITA
CIPC
CISD1
CISH
CIST1
CIT
CKAP4
CKB
CKS1B
CKS2
CLCA1
CLCA3
CLCF1
CLCN1
CLDN2
CLDND1
CLEC11A
CLEC12A
CLEC12B
CLEC14A
CLEC17A
CLEC18A
CLEC19A
CLEC1A
CLEC1B
CLEC2B
CLEC2D
CLEC2L
CLEC3A
CLEC3B
CLEC4A
CLEC4D
CLEC4E
CLEC4F
CLEC4G
CLEC4M
CLEC5A
CLEC7A
CLIC6
CLIP2
CLMP
CLPB
CLPSL1
CLPTM1
CLTRN
CLU
CMA1
CMKLR1
CMTM1
CMTM3
CMYA5
CNDP2
CNGA3
CNIH1
CNN2
CNOT1
CNR1
CNR2
CNTF
CNTFR
CNTN1
CNTNAP1
CNTNAP3
CNTRL
COG2
COL11A1
COL11A2
COL12A1
COL14A1
COL15A1
COL16A1
COL17A1
COL18A1
COL1A1
COL1A2
COL20A1
COL21A1
COL24A1
COL27A1
COL3A1
COL4A1
COL4A2
COL6A2
COL6A3
COL6A4
COL6A5
COL6A6
COL7A1
COLEC10
COLEC11
COLEC12
COMMD3-BMI1
COPRS
COPS5
COPS8
COQ8B
CORO1A
CORO2A
CORO7
COX10
COX5B
COX8B
CP
CPA3
CPEB1
CPEB2
CPEB3
CPED1
CPLANE1
CPM
CPT1A
CR1
CRABP1
CRABP2
CRACD
CRACDL
CRADD
CRAMP1
CRB1
CREB1
CREBBP
CRH
CRHBP
CRHR1
CRHR2
CRIM1
CRIP1
CRIPT
CRISP1
CRISP2
CRISP3
CRKL
CRLF1
CRLF3
CROT
CRP
CRYAB
CRYBG1
CRYBG3
CSF1
CSF2
CSF2RA
CSF2RB
CSF3
CSF3R
CSK
CSMD1
CSMD2
CSMD3
CSN2
CSPG4
CSPG4B
CSRP1
CST7
CT55
CTCFL
CTDSPL2
CTLA4
CTNNAL1
CTNNB1
CTNND1
CTNS
CTRL
CTSA
CTSB
CTSC
CTSD
CTSE
CTSF
CTSG
CTSH
CTSK
CTSL
CTSO
CTSS
CTSV
CTSW
CTSZ
CTU1
CUBN
CX3CR1
CXADR
CXCL10
CXCL11
CXCL12
CXCL13
CXCL14
Cxcl15
CXCL2
CXCL3
CXCL6
CXCL8
CXCL9
CXCR2
CXCR3
CXCR4
CXCR5
CXCR6
CXorf51A
CXorf51AL*
CXorf65
CXXC5
CYBA
CYBB
CYGB
CYLD
CYP1A1
CYP1B1
CYP4A11
CYP4B1
CYP4F22
CYP51A1
CYREN
CYSLTR2
CYSTM1
CYTH4
CYTL1
DAGLA
DAGLB
DAP3
DAPK1
DAPK2
DAPK3
DAPP1
DAXX
DBF4
DCAF1
DCAF12
DCANP1
DCHS1
DCHS2
DCN
DCSTAMP
DCUN1D1
DCX
DDAH1
DDC
DDIT3
DDX1
DDX17
DDX19A
DDX20
DDX21
DDX39A
DDX39B
DDX3X
DDX41
DDX42
DDX46
DDX60
DEDD
DEDD2
DEF6
DEFA1
DEFA3
DEFB1
DEFB105A
DENND5A
DGAT1
DGCR2
DGCR6L
DGKQ
DHCR7
DHODH
DHRS1
DHRS11
DHRS3
DHRS4
DHRS7B
DHRS7C
DHRS9
DHRSX
DHX15
DHX30
DHX33
DHX35
DHX36
DHX57
DHX58
DHX9
DIABLO
DICER1
DIDO1
DIRAS3
DISP1
DISP2
DISP3
DKK1
DKKL1
DLAT
DLG3
DLG4
DLG5
DLK1
DLK2
DLL1
DLL4
DMAC1
DMBT1
DMD
DMGDH
DMPK
DMRT1
DMRTB1
DMXL1
DMXL2
DNAAF11
DNAAF3
DNAAF9
DNAH1
DNAH10
DNAH11
DNAH12
DNAH14
DNAH17
DNAH2
DNAH3
DNAH5
DNAH6
DNAH7
Dnah7a
Dnah7c
DNAH8
DNAH9
DNAI4
DNAJB1
DNAJB2
DNAJB5
DNAJC13
DNAJC21
DNHD1
DNMT1
DNMT3A
DOCK10
DOCK11
DOCK2
DOCK3
DOCK4
DOCK5
DOCK6
DOCK7
DOCK8
DOCK9
DOK1
DOK2
DOK3
DOK7
DOP1A
DOP1B
DPH7
DPP10
DPP4
DPPA4
DR1
DRD2
DRD3
DRD4
DSC1
DSCAM
DSCAML1
DSE
DSG1
DST
DSTN
DTX1
DTX2
DTX3L
DTX4
DUSP1
DUSP14
DUSP3
DUXA
DYNC1H1
DYNC2H1
DYNC2I2
DYNLT3
DYSF
E2F1
E2F3
EBF1
EBF2
EBF4
EBI3
EBP
ECE1
ECH1
ECI2
ECPAS
EDA
EDAR
EDN1
EDN2
EDN3
EDNRA
EEF1A1
EEF1A2
EEF1G
EFNA3
EFTUD2
EGF
EGFLAM
EGFR
EGLN2
EGR1
EGR4
EHMT2
EID3
EIF2AK2
EIF2B4
EIF4E
EIF4G1
ELAVL1
ELAVL4
ELF1
ELF4
ELK3
ELMO1
ELMOD2
ELOC
ELOVL1
ELOVL2
ELOVL3
ELOVL6
EMC2
EMILIN1
EMILIN2
EMSY
ENC1
ENDOU
ENG
ENPEP
ENPP1
ENPP2
ENTPD1
ENTPD3
ENTPD7
ENTREP2
EOMES
EP300
EP400
EPC1
EPG5
EPGN
EPHA2
EPHA8
EPHB2
EPO
EPOR
EPPK1
EPS15
EPS8L2
EPX
ERAP1
ERAP2
ERBB3
ERBIN
EREG
ERGIC1
ERICH1
ERICH3
ESCO2
ESR1
ESRRA
ESX1
ESYT1
ETNPPL
ETS1
ETV5
EXO1
EXOSC2
EXOSC3
EXPH5
EYA4
EYS
F13A1
F2R
F2RL2
F2RL3
F5
F8
FABP1
FABP2
FABP3
FABP4
FABP5
FABP6
FADS1
FADS2
FAF1
FAF2
FAHD2A
FAIM2
FAM114A1
FAM167A
FAM168A
FAM237B
FAM240B
FAM246C
FAN1
FANCM
FANK1
FAP
FARP1
FAS
FASN
FASTK
FASTKD1
FAT1
FAT2
FAT3
FAT4
FBLIM1
FBN1
FBN2
FBXO6
FBXO9
FBXW5
FBXW8
FCER1A
FCER1G
FCER2
FCGBP
Fcgbpl1
FCGR1A
FCGR3A
FCGRT
FCN1
FCN2
FCRL4
FCRL5
FCRL6
FCRLB
FDFT1
FDPS
FER1L4
FER1L5
FER1L6
FERMT1
FERMT3
FETUB
FFAR2
FFAR3
FGA
FGB
FGD2
FGF1
FGF10
FGF12
FGF13
FGF14
FGF16
FGF17
FGF19
FGF22
FGF23
FGFR4
FGL2
FHL2
FHOD1
FIBCD1
FIP1L1
FIZ1
FKBP1A
FKBP1B
FKBP3
FKBP5
FLG
FLG2
FLNA
FLNB
FLYWCH2
FMN2
FMOD
FN1
FOLR1
FOS
FOSB
FOSL1
FOXA3
FOXF1
FOXJ1
FOXN4
FOXP2
FOXP3
FOXR1
FOXS1
FRAS1
FREM1
FRMD4A
FRRS1
FRY
FRYL
FSIP2
FSIP2L*
FST
FSTL1
FTO
FUCA1
FUT10
FXN
FYB1
FYB2
FYCO1
FYN
FZD2
G3BP1
G3BP2
G6PC1
G6PC2
GAB1
GAB2
GABARAP
GABRA5
GABRP
GABRR1
GAD1
GADD45A
GAL
GALM
GALNT11
GALP
GAMT
GANC
GAP43
GARIN1B
GATD3
GBP6
GBP7
GCDH
GCG
GCLC
GCM1
GCN1
GDF1
GDF6
GDF7
GDF9
GFAP
GFPT1
GGT1
GHRL
GHSR
GIMAP1
GIMAP4
GIMAP5
GIMAP6
GIMAP7
GIMD1
GIPC3
GJD3
GK
GK5
GLMN
GLRX5
GLS
GLYR1
GMFB
GMFG
GMNN
GNA15
GNAT2
GNB3
GNG10
GNG14
GNLY
GNRHR2*
GOLGA4
GOLGB1
GON4L
GOPC
GOT1
GP2
GPAM
GPBAR1
GPER1
GPHN
GPNMB
GPR119
GPR17
GPR179
GPR84
GPX6
GRB14
GRB2
GRHL1
GRHL2
GRIFIN
GRIK1
GRIK3
GRM7
GSK3A
GSK3B
GSKIP
GSN
GSTM4
GTDC1
GTF2B
GTF3C1
GTPBP2
GUCA1B
GUCY2C
GVIN1
GVIN1L1*
GZMA
GZMB
GZMH
GZMM
H2AC20
H2AC25
H2AC6
H4C12
H4C9
HACE1
HACL1
HAL
HAMP
HAS2
HAVCR2
HBEGF
HCFC1
HCFC1R1
HCK
HCLS1
HCRT
HCRTR1
HCRTR2
HDAC2
HDAC3
HDAC5
HDAC6
HEATR1
HEATR5A
HEATR6
HECTD1
HECTD4
HELLS
HELZ2
HEPACAM2
HERC1
HERC2
HERC5
HERC6
HGS
HIC2
HIPK1
HIVEP1
HIVEP2
HIVEP3
HMCES
HMCN1
HMCN2
HMGA2
HMGB1
HMGB3
HMGCLL1
HMGCR
HMGCS1
HMGCS2
HMGN5
HMMR
HNMT
HNRNPA3
HNRNPF
HOXA1
HOXB8
HOXC8
HOXC9
HOXD4
HPS6
HPSE
HRAS
HRG
HRNR
HS3ST3A1
HS6ST1
HSD17B2
HSD17B3
HSP90AA1
HSP90B1
HSPA14
HSPA1B
HSPA8
HSPBP1
HSPD1
HSPG2
HSPH1
HTR3B
HTR4
HTT
HUNK
HUWE1
HYDIN
IBSP
ICAM1
ICAM2
ICAM3
ICAM5
ICE1
ICMT
ICOS
ICOSLG
IDO1
IDO2
IFI16
IFI27
IFI30
IFI35
IFI44L
IFI6
IFIH1
IFIT1
IFIT2
IFIT3
IFIT5
IFITM1
IFITM10
IFITM2
IFITM3
Ifitm7
IFNAR1
IFNAR2
IFNB1
IFNE
IFNG
IFNGR2
IFNK
IFNL1
IFNL3
IFNLR1
IFRD1
IFRD2
IFT172
IFT20
IFT25
IFT57
IGBP1
IGDCC3
IGDCC4
IGF2
IGF2R
IGFBP1
IGFBP3
IGFBP4
IGFN1
IGHD
IGHM
IGSF1
IGSF5
IGSF6
IGSF8
IGSF9
IKBKE
IKZF1
IKZF2
IKZF3
IKZF4
IL10
IL10RA
IL10RB
IL11
IL11RA
IL12A
IL12B
IL12RB2
IL13
IL15
IL15RA
IL16
IL17A
IL17B
IL17C
IL17D
IL17F
IL17RC
IL17RD
IL17RE
IL17REL
IL18
IL18BP
IL18R1
IL18RAP
IL19
IL1A
IL1B
IL1F10
IL1R1
IL1R2
IL1RAP
IL1RAPL1
IL1RL1
IL1RL2
IL1RN
IL20
IL20RA
IL21R
IL22
IL22RA1
IL22RA2
IL23A
IL24
IL25
IL26
IL27RA
IL2RB
IL2RG
IL3
IL31
IL33
IL34
IL36A
IL36B
IL36G
IL36RN
IL3RA
IL4
IL4I1
IL6
IL6R
IL6ST
IL7
IL9
ILF2
ILF3
IMMT
INAVA
ING1
ING2
INHA
INHBA
INHBB
INHBC
INHBE
INO80B
INPP5B
INPPL1
INS
INSIG1
INSRR
INTS1
INTS11
IQCN
IRAK1
IRAK2
IRAK3
IRAK4
IRF1
IRF2
IRF3
IRF4
IRF5
IRF7
IRF8
IRF9
IRX1
ISG15
ISG20
ITGA10
ITGA8
ITGAL
ITGAM
ITGAV
ITGAX
ITGB2
ITGB3
ITGB6
ITGB7
ITIH1
ITIH2
ITLN2
ITPR1
ITPR2
ITPR3
IVL
IVNS1ABP
JADE2
JAG2
JAK1
JAK2
JAK3
JAM2
JARID2
JMJD1C
JMJD4
JMJD6
JPH2
JUNB
JUP
KALRN
KANSL3
KAT2B
KAT6B
KAT7
KCMF1
KCNA3
KCNA4
KCNAB3
KCNC1
KCNE1
KCNIP1
KCNJ10
KCNJ8
KCNQ2
KCNQ5
KDM1A
KDM1B
KDM4A
KDM4C
KDM5A
KDM5B
KDM5C
KDSR
KHDC3L
KIAA1549
KIAA1671
KIF15
KIF20B
KIF28
KIR2DL1*
KL
KLF14
KLF2
KLF4
KLHDC2
KLHDC7B
KLHL12
KLHL13
KLHL25
KLHL29
KLHL33
KLHL5
KLKB1
KLRB1
KLRC1
KLRD1
KLRF1
KLRG1
KLRG2
KLRK1
KMT2A
KMT2B
KMT2C
KMT2D
KNDC1
KNL1
KNTC1
KPNA1
KPNA3
KPNB1
KPRP
KRT18
KRT32
KRT73
KRT81
KRTAP11-1
KRTAP13-1
KRTAP13-2
KRTAP21-1
KRTAP22-1
KRTAP24-1
KRTAP26-1
KRTAP27-1
KRTAP29-1
KRTAP3-1
KRTAP3-2
KRTAP4-7
KRTAP5-4
KTN1
L1CAM
L3MBTL1
LAG3
LAIR1
LAMA1
LAMA2
LAMA3
LAMA5
LAMB1
LAMC1
LAMTOR5
LAP3
LAYN
LBP
LCE6A
LCK
LCN2
LCP1
LCP2
LDAH
LDHAL6B
LEFTY2
LENG1
LENG9
LEP
LEPR
LEPROT
LEPROTL1
LGALS13
LGALS3BP
LGALS9
LGI1
LGI2
LGI3
LGR5
LIFR
LIG3
LIG4
LILRP2
LIMS2
LINC00467
LINGO1
LIPA
LIPC
LIPE
LIPG
LIPH
LIPI
LIPK
LIPM
LIPN
LITAF
LITAFD
LMBR1L
LMCD1
LMNA
LNPEP
LNPK
LOC100996750
LOC128125817
LOC400499
LONRF1
LPCAT2
LPCAT3
LPCAT4
LPGAT1
LPIN3
LPL
LPXN
LRBA
LRG1
LRIG1
LRIG3
LRP1
LRP1B
LRP2
LRP2L*
LRP6
LRPAP1
LRRC28
LRRC8A
LRRFIP2
LRRK1
LRRK2
LSM3
LSS
LTA4H
LTB4R2
LTBP1
LTBP2
LTBP3
LTBP4
LTBR
LTC4S
LTK
LY6E
LY75
LY86
LY9
LY96
LYRM4
LYST
LZTS1
MACF1
MAD2L2
MAFB
MAGED1
MAGI1
MAGOHB
MAGT1
MALRD1
MALT1
MAMDC2
MAP10
MAP1A
MAP1B
MAP1S
MAP2
MAP2K6
MAP3K11
MAP3K14
MAP3K20
MAP3K3
MAP3K4
MAP3K6
MAP3K7
MAP3K8
MAP4K1
MAP4K3
MAPT
MARCHF1
MARCHF10
MARCO
MASP1
MASP2
[truncated: 1,466 more rows]

## Sheet: FD PIGS = HUMANS REACTOME
Term	Count	%	PValue	Genes	Fold Enrichment	Bonferroni	Benjamini	FDR
R-HSA-1474244~Extracellular matrix organization	18	8.07175	1.7945e-07	COL17A1, FGA, COL15A1, PTPRS, TNXB, COL27A1, COL14A1, LTBP4, BGN, ACAN, ADAMTS2, CEACAM1, COL1A2, BSG, ITGA8, ITGAX, PECAM1, UTRN	4.78009	0.000122916	0.000122923	0.000121667
R-HSA-168256~Immune System	47	21.0762	1.31506e-05	COLEC12, COL17A1, CD86, FCN2, CSF1, CGAS, CSF2RA, IFI44L, C2, IL27RA, DCAF1, MUC1, ADGRE5, PTPRZ1, CLEC7A, ITGAX, IL12B, TNFRSF8, CD34, CTSC, CD177, NUP214, BCAP31, FGA, CD96, FYB1, BTN2A2, IGF2R, MUC5AC, FLG2, MAVS, CEACAM1, TYROBP, ZEB1, COL1A2, TRAF6, IGHD, PECAM1, NANOG, TLR6, CD68, SEC24D, ASB2, SEC24C, CARD11, CLEC4G, EIF4G1	1.85185	0.00896779	0.00450409	0.00445806
R-HSA-3000178~ECM proteoglycans	7	3.13901	0.000241414	ACAN, PTPRS, TNXB, COL1A2, ITGA8, ITGAX, BGN	7.90043	0.152436	0.0551228	0.0545595
R-HSA-202733~Cell surface interactions at the vascular wall	10	4.4843	0.000537099	SELP, ANGPT4, CEACAM1, COL1A2, BSG, PECAM1, ITGAX, SELE, CD244, CD177	4.26747	0.307891	0.0919782	0.0910383
R-HSA-1650814~Collagen biosynthesis and modifying enzymes	6	2.69058	0.00104604	COL17A1, ADAMTS2, COL15A1, COL27A1, COL1A2, COL14A1	7.68144	0.511742	0.143307	0.141843
R-HSA-8948216~Collagen chain trimerization	5	2.24215	0.00162541	COL17A1, COL15A1, COL27A1, COL1A2, COL14A1	9.74729	0.671859	0.185568	0.183671
R-HSA-1280218~Adaptive Immune System	21	9.41704	0.00193744	COLEC12, CD86, BCAP31, COL17A1, FGA, CD96, FYB1, BTN2A2, DCAF1, TYROBP, COL1A2, TRAF6, IGHD, TLR6, SEC24D, ASB2, SEC24C, CD34, CARD11, CTSC, CLEC4G	2.10432	0.735109	0.189593	0.187655
R-HSA-216083~Integrin cell surface interactions	6	2.69058	0.00301136	FGA, COL1A2, BSG, ITGA8, PECAM1, ITGAX	6.05478	0.873295	0.257848	0.255213
R-HSA-1474290~Collagen formation	6	2.69058	0.00385417	COL17A1, ADAMTS2, COL15A1, COL27A1, COL1A2, COL14A1	5.71841	0.92901	0.282117	0.279234
R-HSA-114608~Platelet degranulation	7	3.13901	0.00411849	SELP, FGA, F8, MMRN1, CD109, PECAM1, TLN1	4.58346	0.940809	0.282117	0.279234
R-HSA-76005~Response to elevated platelet cytosolic Ca2+	7	3.13901	0.00494255	SELP, FGA, F8, MMRN1, CD109, PECAM1, TLN1	4.41495	0.966427	0.306701	0.303567
R-HSA-2022090~Assembly of collagen fibrils and other multimeric structures	5	2.24215	0.00537286	COL17A1, COL15A1, COL27A1, COL1A2, COL14A1	7.03083	0.975036	0.306701	0.303567
R-HSA-5694530~Cargo concentration in the ER	4	1.79372	0.00641328	F8, SEC24D, SEC24C, CTSC	10.3971	0.987811	0.337931	0.334477
R-HSA-9820865~Z-decay: degradation of maternal mRNAs by zygotically expressed factors	3	1.34529	0.0081296	TUT7, PAIP1, EIF4G1	21.444	0.996271	0.397769	0.393705
R-HSA-6785807~Interleukin-4 and Interleukin-13 signaling	6	2.69058	0.00962433	MUC1, ZEB1, COL1A2, ITGAX, IL12B, NANOG	4.59515	0.998673	0.43737	0.4329
R-HSA-5689896~Ovarian tumor domain proteases	4	1.79372	0.0102159	MAVS, TRAF6, TNIP3, OTUD7A	8.79755	0.999119	0.43737	0.4329
R-HSA-109582~Hemostasis	16	7.17489	0.0150612	FGA, ANGPT4, SELE, SELP, F8, CEACAM1, COL1A2, MMRN1, MICAL1, CD109, BSG, ITGAX, PECAM1, TLN1, CD244, CD177	1.9634	0.999969	0.606877	0.600675
R-HSA-3000480~Scavenging by Class A Receptors	3	1.34529	0.0199804	COLEC12, MSR1, COL1A2	13.5436	0.999999	0.744201	0.736596
R-HSA-449147~Signaling by Interleukins	12	5.38117	0.0206421	CD86, MUC1, ZEB1, COL1A2, PTPRZ1, CSF1, TRAF6, ITGAX, IL12B, NANOG, CSF2RA, IL27RA	2.18538	0.999999	0.744201	0.736596
R-HSA-1280215~Cytokine Signaling in Immune system	17	7.62332	0.0224642	CD86, NUP214, CSF1, CSF2RA, IFI44L, IL27RA, MAVS, MUC1, ZEB1, COL1A2, PTPRZ1, TRAF6, ITGAX, IL12B, TNFRSF8, NANOG, EIF4G1	1.82047	1	0.769397	0.761535
R-HSA-1474228~Degradation of the extracellular matrix	6	2.69058	0.0238442	COL17A1, ACAN, COL15A1, COL1A2, COL14A1, BSG	3.65005	1	0.777776	0.769828
R-HSA-140875~Common Pathway of Fibrin Clot Formation	3	1.34529	0.0286879	FGA, F8, CD177	11.1882	1	0.893237	0.884109
R-HSA-429947~Deadenylation of mRNA	3	1.34529	0.0335122	TUT7, PAIP1, EIF4G1	10.2931	1	0.994517	0.984354
R-HSA-76002~Platelet activation, signaling and aggregation	8	3.58744	0.0348444	SELP, FGA, F8, COL1A2, MMRN1, CD109, PECAM1, TLN1	2.57973	1	0.994517	0.984354
R-HSA-1442490~Collagen degradation	4	1.79372	0.0378439	COL17A1, COL15A1, COL1A2, COL14A1	5.36101	1	1	0.991228
R-HSA-198933~Immunoregulatory interactions between a Lymphoid and a non-Lymphoid cell	7	3.13901	0.0402	COLEC12, COL17A1, CD96, TYROBP, COL1A2, CD34, CLEC4G	2.76697	1	1	0.991228
R-HSA-168249~Innate Immune System	21	9.41704	0.0416283	FGA, FCN2, CGAS, MUC5AC, IGF2R, C2, FLG2, MAVS, MUC1, CEACAM1, TYROBP, ADGRE5, CLEC7A, TRAF6, ITGAX, PECAM1, TLR6, CD68, CARD11, CTSC, CD177	1.56635	1	1	0.991228
R-HSA-204005~COPII-mediated vesicle transport	4	1.79372	0.0490101	F8, SEC24D, SEC24C, CTSC	4.83246	1	1	0.991228
R-HSA-983170~Antigen Presentation: Folding, assembly and peptide loading of class I MHC	3	1.34529	0.0496732	BCAP31, SEC24D, SEC24C	8.30091	1	1	0.991228

## Sheet: FD PIGS = MICE REACTOME
Term	Count	%	PValue	Genes	Fold Enrichment	Bonferroni	Benjamini	FDR
R-HSA-168256~Immune System	45	26.4706	2.16788e-08	ATF2, CSF1, PRKDC, EBI3, ITGB2, INPPL1, IFI35, MEFV, DTX4, PVR, IFIT3, KIF15, ICAM1, IL1RL1, CTSO, IL18RAP, IRAK1, IRAK2, TRIM5, NLRP1, LGALS9, APOB, MBL2, BTNL9, CXADR, CD93, FANCM, MUC19, CD180, HUWE1, IL16, MYO9B, MUC5B, PML, TXLNA, IL2RB, TLR8, TLR7, TRIM38, TRIM31, TLR5, TP53, TLR4, TLR3, EIF4G1	2.2845	1.38743e-05	1.38744e-05	1.34842e-05
R-HSA-168898~Toll-like Receptor Cascades	12	7.05882	3.70944e-07	ATF2, IRAK1, IRAK2, CD180, ITGB2, TLR8, TLR7, APOB, TLR5, TP53, TLR4, TLR3	7.71064	0.000237376	0.000118702	0.000115364
R-HSA-1280215~Cytokine Signaling in Immune system	23	13.5294	1.81218e-06	ATF2, FANCM, CSF1, EBI3, ITGB2, INPPL1, IL16, IFI35, IFIT3, PML, ICAM1, IL1RL1, IL18RAP, TXLNA, IRAK1, IRAK2, TRIM5, IL2RB, TRIM38, LGALS9, TRIM31, TP53, EIF4G1	3.17346	0.00115912	0.000386598	0.000375725
R-HSA-449147~Signaling by Interleukins	15	8.82353	7.52125e-05	ATF2, CSF1, EBI3, ITGB2, INPPL1, IL16, ICAM1, IL1RL1, IL18RAP, TXLNA, IRAK1, IRAK2, IL2RB, LGALS9, TP53	3.51972	0.0469976	0.012034	0.0116955
R-HSA-168181~Toll Like Receptor 7/8 (TLR7/8) Cascade	7	4.11765	0.000409086	ATF2, IRAK1, IRAK2, TLR8, TLR7, TP53, TLR4	7.16328	0.230388	0.052363	0.0508903
R-HSA-9707616~Heme signaling	5	2.94118	0.00087431	ATF2, CHD9, APOB, TLR4, NFE2L2	11.5124	0.428678	0.0889356	0.0864343
R-HSA-913531~Interferon Signaling	10	5.88235	0.000972733	FANCM, TRIM5, IFI35, TRIM38, TRIM31, TP53, PML, IFIT3, ICAM1, EIF4G1	3.90527	0.463588	0.0889356	0.0864343
R-HSA-168249~Innate Immune System	22	12.9412	0.00114721	ATF2, CD93, PRKDC, CD180, MUC19, ITGB2, HUWE1, MYO9B, MUC5B, MEFV, DTX4, IRAK1, IRAK2, TLR8, TLR7, NLRP1, APOB, TLR5, TP53, TLR4, TLR3, MBL2	2.11428	0.520321	0.0917771	0.0891959
R-HSA-166016~Toll Like Receptor 4 (TLR4) Cascade	7	4.11765	0.00204182	ATF2, IRAK1, IRAK2, CD180, ITGB2, TP53, TLR4	5.26282	0.729667	0.139074	0.135163
R-HSA-975138~TRAF6 mediated induction of NFkB and MAP kinases upon TLR7/8 or 9 activation	6	3.52941	0.00229147	ATF2, IRAK1, IRAK2, TLR7, TP53, TLR4	6.43801	0.769666	0.139074	0.135163
R-HSA-975155~MyD88 dependent cascade initiated on endosome	6	3.52941	0.00239034	ATF2, IRAK1, IRAK2, TLR7, TP53, TLR4	6.37611	0.783821	0.139074	0.135163
R-HSA-5260271~Diseases of Immune System	4	2.35294	0.00287014	TLR7, TLR5, TLR4, TLR3	13.8149	0.841108	0.141299	0.137325
R-HSA-5602358~Diseases associated with the TLR signaling cascade	4	2.35294	0.00287014	TLR7, TLR5, TLR4, TLR3	13.8149	0.841108	0.141299	0.137325
R-HSA-168138~Toll Like Receptor 9 (TLR9) Cascade	6	3.52941	0.00317148	ATF2, IRAK1, IRAK2, TLR7, TP53, TLR4	5.97401	0.869054	0.144982	0.140904
R-HSA-2129379~Molecules associated with elastic fibres	4	2.35294	0.00435303	LTBP2, LTBP3, ITGB6, LTBP1	11.948	0.938703	0.185729	0.180506
R-HSA-1679131~Trafficking and processing of endosomal TLR	3	1.76471	0.00581634	TLR8, TLR7, TLR3	25.5044	0.976087	0.232653	0.22611
R-HSA-1566948~Elastic fibre formation	4	2.35294	0.00709194	LTBP2, LTBP3, ITGB6, LTBP1	10.0472	0.989486	0.264388	0.256952
R-HSA-1474244~Extracellular matrix organization	9	5.29412	0.00840442	ACAN, MMP11, ITGB2, COL6A6, LTBP2, LTBP3, ITGB6, LTBP1, ICAM1	3.07948	0.99549	0.264388	0.256952
R-HSA-2173789~TGF-beta receptor signaling activates SMADs	4	2.35294	0.00902616	LTBP2, LTBP3, ITGB6, LTBP1	9.20994	0.996981	0.264388	0.256952
R-HSA-202733~Cell surface interactions at the vascular wall	7	4.11765	0.00933161	SELP, THBD, CXADR, ITGB2, APOB, L1CAM, SELE	3.84893	0.997522	0.264388	0.256952
R-HSA-1643685~Disease	28	16.4706	0.00977861	DNMT1, MEFV, ACAN, KIAA1549, WRN, IRAK1, IRAK2, CNTRL, MBL2, ABCC2, TXNRD1, MUC19, ATRX, MYO9B, NRG2, NMI, MUC5B, PML, NCOR2, GCLC, TLR8, TLR7, TLR5, TP53, TLR4, TLR3, TAF1, NFE2L2	1.60672	0.998144	0.264388	0.256952
R-HSA-170834~Signaling by TGF-beta Receptor Complex	5	2.94118	0.0107665	NCOR2, LTBP2, LTBP3, ITGB6, LTBP1	5.75621	0.99902	0.264388	0.256952
R-HSA-9818027~NFE2L2 regulating anti-oxidant/detoxification enzymes	3	1.76471	0.0110815	GCLC, TXNRD1, NFE2L2	18.4199	0.999201	0.264388	0.256952
R-HSA-877300~Interferon gamma signaling	5	2.94118	0.0111539	TRIM5, TRIM38, TRIM31, PML, ICAM1	5.69687	0.999237	0.264388	0.256952
R-HSA-168176~Toll Like Receptor 5 (TLR5) Cascade	5	2.94118	0.0111539	ATF2, IRAK1, IRAK2, TLR5, TP53	5.69687	0.999237	0.264388	0.256952
R-HSA-975871~MyD88 cascade initiated on plasma membrane	5	2.94118	0.0111539	ATF2, IRAK1, IRAK2, TLR5, TP53	5.69687	0.999237	0.264388	0.256952
R-HSA-168142~Toll Like Receptor 10 (TLR10) Cascade	5	2.94118	0.0111539	ATF2, IRAK1, IRAK2, TLR5, TP53	5.69687	0.999237	0.264388	0.256952
R-HSA-168643~Nucleotide-binding domain, leucine rich repeat containing receptor (NLR) signaling pathways	4	2.35294	0.014412	IRAK1, IRAK2, NLRP1, MEFV	7.75574	0.999908	0.329417	0.320152
R-HSA-168164~Toll Like Receptor 3 (TLR3) Cascade	5	2.94118	0.0150488	ATF2, IRAK1, IRAK2, TP53, TLR3	5.21317	0.999939	0.332111	0.32277
R-HSA-5686938~Regulation of TLR by endogenous ligand	3	1.76471	0.0163468	TLR7, APOB, TLR4	15.0708	0.999974	0.348732	0.338924
R-HSA-937061~TRIF (TICAM1)-mediated TLR4 signaling	5	2.94118	0.0175415	ATF2, IRAK1, IRAK2, TP53, TLR4	4.97834	0.999988	0.350239	0.340388
R-HSA-166166~MyD88-independent TLR4 cascade	5	2.94118	0.0175415	ATF2, IRAK1, IRAK2, TP53, TLR4	4.97834	0.999988	0.350239	0.340388
R-HSA-166058~MyD88:MAL(TIRAP) cascade initiated on plasma membrane	5	2.94118	0.0186064	ATF2, IRAK1, IRAK2, TP53, TLR4	4.89023	0.999994	0.350239	0.340388
R-HSA-168188~Toll Like Receptor TLR6:TLR2 Cascade	5	2.94118	0.0186064	ATF2, IRAK1, IRAK2, TP53, TLR4	4.89023	0.999994	0.350239	0.340388
R-HSA-449836~Other interleukin signaling	3	1.76471	0.0193062	TXLNA, CSF1, IL16	13.8149	0.999996	0.350754	0.340889
R-HSA-168179~Toll Like Receptor TLR1:TLR2 Cascade	5	2.94118	0.0202779	ATF2, IRAK1, IRAK2, TP53, TLR4	4.76376	0.999998	0.350754	0.340889
R-HSA-181438~Toll Like Receptor 2 (TLR2) Cascade	5	2.94118	0.0202779	ATF2, IRAK1, IRAK2, TP53, TLR4	4.76376	0.999998	0.350754	0.340889
R-HSA-3108232~SUMO E3 ligases SUMOylate target proteins	6	3.52941	0.0232523	NCOR2, MDC1, DNMT1, WRN, TP53, PML	3.66362	1	0.391618	0.380604
R-HSA-2990846~SUMOylation	6	3.52941	0.0263042	NCOR2, MDC1, DNMT1, WRN, TP53, PML	3.54607	1	0.424078	0.412151
R-HSA-9705671~SARS-CoV-2 activates/modulates innate and adaptive immune responses	5	2.94118	0.0265049	IRAK1, IRAK2, TLR8, TLR7, MBL2	4.38568	1	0.424078	0.412151
R-HSA-446652~Interleukin-1 family signaling	5	2.94118	0.0386263	IL1RL1, IL18RAP, IRAK1, IRAK2, TP53	3.89152	1	0.602946	0.585989
R-HSA-216083~Integrin cell surface interactions	4	2.35294	0.0406984	ITGB2, COL6A6, ITGB6, ICAM1	5.2009	1	0.620166	0.602724

## Sheet: FD MICE = HUMANS REACTOME
Term	Count	%	PValue	Genes	Fold Enrichment	Bonferroni	Benjamini	FDR
Term	Count	%	PValue	Genes	Fold Enrichment	Bonferroni	Benjamini	FDR
R-HSA-1474244~Extracellular matrix organization	8	4.84848	0.0156483	FGA, COL15A1, ADAMTS3, PECAM1, COL20A1, LTBP2, ITGB7, DCN	3.02852	0.999888	1	1
R-HSA-168256~Immune System	27	16.3636	0.0216345	CIITA, B4GALT1, INPPL1, PTPRJ, OASL, C6, MUC2, PTPRZ1, SLAMF7, ITGB7, VHL, CD55, ZBP1, RANBP2, FGA, LAG3, BTN1A1, HUWE1, MYO9B, CENPE, TXLNA, IL1RAPL1, TREML2, PECAM1, CD68, CD46, BIRC3	1.51652	0.999997	1	1
R-HSA-3781865~Diseases of glycosylation	5	3.0303	0.0332964	NOTCH1, ADAMTS3, MUC2, B4GALT1, DCN	4.07589	1	1	1
R-HSA-3000484~Scavenging by Class F Receptors	2	1.21212	0.0475857	HSPH1, SCARF1	40.7589	1	1	1
R-HSA-3108232~SUMO E3 ligases SUMOylate target proteins	5	3.0303	0.0590349	RANBP2, MDC1, CASP8AP2, PHC1, VHL	3.37781	1	1	1

## Sheet: FD PIGS = HUMANS GOTERM BP_DIR
Term	Count	%	PValue	Genes	Fold Enrichment	Bonferroni	Benjamini	FDR
GO:0007160~cell-matrix adhesion	8	3.58744	0.000142306	COL17A1, CD96, FGA, TNXB, ITGA8, ITGAX, CD34, PKD1	7.03812	0.187153	0.207198	0.207198
GO:0098609~cell-cell adhesion	9	4.03587	0.00110215	SELP, TNXB, COL14A1, ITGA8, PECAM1, ITGAX, FAT4, TLN1, CD34	4.36292	0.799235	0.802368	0.802368
GO:0007155~cell adhesion	15	6.72646	0.00232158	CD96, COL15A1, TNXB, SELE, SELP, ACAN, FLG2, CEACAM1, ALCAM, MMRN1, ADGRE5, ITGA8, ITGAX, CD34, CD177	2.54959	0.966094	0.810235	0.810235
GO:0001501~skeletal system development	7	3.13901	0.00259286	CDKN1C, ACAN, BMP3, COL27A1, COL1A2, CHD7, CACNA1S	5.07712	0.97718	0.810235	0.810235
GO:0032755~positive regulation of interleukin-6 production	6	2.69058	0.00439832	MAVS, TYROBP, CLEC7A, TRAF6, BSG, TLR6	5.5891	0.998368	0.810235	0.810235
GO:0006955~immune response	14	6.27803	0.00443271	CD86, CD96, FYB1, FCRL6, IFI44L, IL27RA, ADGRE5, IGHD, PECAM1, TLR6, CLEC4F, CD244, CTSC, CLEC4G	2.4771	0.998448	0.810235	0.810235
GO:0007159~leukocyte cell-cell adhesion	4	1.79372	0.00448947	SELP, PECAM1, SELE, CD177	11.8768	0.998572	0.810235	0.810235
GO:0030199~collagen fibril organization	5	2.24215	0.00507466	ADAMTS2, COL27A1, TNXB, COL1A2, COL14A1	7.19808	0.999393	0.810235	0.810235
GO:0007165~signal transduction	25	11.2108	0.0052844	COL15A1, PTPRS, SYDE2, ALCAM, PTPRZ1, MICAL1, TNFRSF8, CD34, ANGPT4, DAPK1, TIE1, GDF1, ANK2, IGF2R, BCR, BMP3, MAVS, CEACAM1, TYROBP, WNK1, HGS, PECAM1, TLR6, ASB2, CD244	1.81603	0.999554	0.810235	0.810235
GO:0032743~positive regulation of interleukin-2 production	4	1.79372	0.00676892	CD86, CLEC7A, TRAF6, CARD11	10.2719	0.999949	0.810235	0.810235
GO:0045087~innate immune response	14	6.27803	0.00728404	COLEC12, FGA, CSF1, DAPK1, CGAS, PARP14, C2, MAVS, ZNFX1, CLEC7A, TRAF6, TLR6, CD244, CD177	2.33369	0.999976	0.810235	0.810235
GO:0030198~extracellular matrix organization	7	3.13901	0.00771153	COL17A1, ADAMTS2, COL15A1, COL27A1, COL1A2, COL14A1, ITGA8	4.0555	0.999987	0.810235	0.810235
GO:0001558~regulation of cell growth	5	2.24215	0.00871922	CEACAM1, IGFBP3, CRIM1, LTBP4, KAT7	6.16978	0.999997	0.810235	0.810235
GO:0001822~kidney development	6	2.69058	0.00895829	CDKN1C, PYGO1, TRAF3IP1, CNTRL, ITGA8, PKD1	4.71147	0.999998	0.810235	0.810235
GO:0032729~positive regulation of type II interferon production	5	2.24215	0.00911682	CLEC7A, IL12B, CD244, IL27RA, CD276	6.09068	0.999998	0.810235	0.810235
GO:0001701~in utero embryonic development	8	3.58744	0.00925906	C2CD3, TIE1, TRAF6, WDR19, CHD7, SEC24D, SEC24C, PKD1	3.4086	0.999999	0.810235	0.810235
GO:0030036~actin cytoskeleton organization	8	3.58744	0.00947324	BCR, SMTN, TYROBP, TNXB, MICALL2, PDE4DIP, TLN1, ASB2	3.39338	0.999999	0.810235	0.810235
GO:0098742~cell-cell adhesion via plasma-membrane adhesion molecules	3	1.34529	0.0104779	CEACAM1, PECAM1, CD177	19.0029	1	0.810235	0.810235
GO:0021987~cerebral cortex development	5	2.24215	0.0108249	ASPM, PTPRS, FAT4, TACC2, WDR62	5.79358	1	0.810235	0.810235
GO:0007166~cell surface receptor signaling pathway	10	4.4843	0.0111296	RTN4R, CD86, EDN2, ADGRE5, FCRL6, BSG, LEPR, PECAM1, PKD1, IL27RA	2.73817	1	0.810235	0.810235
GO:0001568~blood vessel development	4	1.79372	0.0130893	FOXS1, CEACAM1, COL1A2, AMHR2	8.08635	1	0.866274	0.866274
GO:1904646~cellular response to amyloid-beta	4	1.79372	0.0130893	ABCC1, TYROBP, CACNA1A, TLR6	8.08635	1	0.866274	0.866274
GO:0007157~heterophilic cell-cell adhesion via plasma membrane cell adhesion molecules	4	1.79372	0.0146482	SELP, ALCAM, FAT4, SELE	7.7563	1	0.907385	0.907385
GO:0071360~cellular response to exogenous dsRNA	3	1.34529	0.0149569	COLEC12, MAVS, CGAS	15.8358	1	0.907385	0.907385
GO:0002753~cytoplasmic pattern recognition receptor signaling pathway	3	1.34529	0.0166025	MAVS, TRAF6, CGAS	15.0023	1	0.96693	0.96693
GO:0032930~positive regulation of superoxide anion generation	3	1.34529	0.0201122	TYROBP, CLEC7A, CD177	13.5735	1	1	1
GO:0009756~carbohydrate mediated signaling	2	0.896861	0.0208376	COLEC12, CLEC7A	95.0146	1	1	1
GO:0042472~inner ear morphogenesis	4	1.79372	0.0209004	BCR, MYO15A, CHD7, ITGA8	6.78676	1	1	1
GO:0001525~angiogenesis	8	3.58744	0.0227064	ANGPT4, CEACAM1, COL15A1, EDN2, COL27A1, TIE1, BSG, LEPR	2.84688	1	1	1
GO:0007596~blood coagulation	5	2.24215	0.0231282	ANGPT4, F8, MMRN1, ANGPTL2, ANGPTL1	4.61236	1	1	1
GO:0002223~stimulatory C-type lectin receptor signaling pathway	3	1.34529	0.023902	TYROBP, CLEC7A, TRAF6	12.3932	1	1	1
GO:0046718~symbiont entry into host cell	5	2.24215	0.0261488	CD86, PLSCR1, BSG, EPS15, CLEC4G	4.43994	1	1	1
GO:0045766~positive regulation of angiogenesis	6	2.69058	0.0273805	ANGPT4, WNK1, TIE1, ITGAX, HIPK1, CD34	3.54092	1	1	1
GO:0042102~positive regulation of T cell proliferation	4	1.79372	0.0284003	CD86, TRAF6, IL12B, CD276	6.03268	1	1	1
GO:0006338~chromatin remodeling	14	6.27803	0.0289318	PHLPP2, PTPRS, DAPK1, CHD7, EYA4, CDC25C, HIPK1, DCAF1, BCR, PTPRZ1, WNK1, WAC, SPEG, ALPK3	1.93907	1	1	1
GO:0071230~cellular response to amino acid stimulus	4	1.79372	0.0295734	DNMT1, ZEB1, COL1A2, CPEB3	5.93841	1	1	1
GO:0007229~integrin-mediated signaling pathway	5	2.24215	0.0302431	CEACAM1, FYB1, ITGA8, ITGAX, TLN1	4.24172	1	1	1
GO:0032760~positive regulation of tumor necrosis factor production	5	2.24215	0.0302431	MAVS, TYROBP, CLEC7A, IL12B, TNFRSF8	4.24172	1	1	1
GO:0051216~cartilage development	4	1.79372	0.0319955	BMP3, ZEB1, CHRDL2, PKD1	5.75846	1	1	1
GO:0098703~calcium ion import across plasma membrane	3	1.34529	0.034517	CACNA1A, CACNA1S, CACNA1H	10.1801	1	1	1
GO:0032456~endocytic recycling	4	1.79372	0.0345183	ACAP2, HGS, MICALL2, EPS15	5.5891	1	1	1
GO:0050852~T cell receptor signaling pathway	5	2.24215	0.0385173	FYB1, BTN2A2, WNK1, TRAF6, CD276	3.92622	1	1	1
GO:0006281~DNA repair	8	3.58744	0.0408409	WRN, EYA4, CNTRL, CGAS, KAT7, LRIG3, POLE, FAN1	2.50864	1	1	1
GO:0030029~actin filament-based process	2	0.896861	0.041243	ACAP2, SELE	47.5073	1	1	1
GO:0051607~defense response to virus	7	3.13901	0.0415538	MAVS, PLSCR1, ZNFX1, ITGAX, IL12B, CGAS, IFI44L	2.75976	1	1	1
GO:0045672~positive regulation of osteoclast differentiation	3	1.34529	0.0416065	CSF1, TRAF6, IL12B	9.19496	1	1	1
GO:0008284~positive regulation of cell population proliferation	11	4.93274	0.0437984	CD86, EDN2, TNXB, CSF1, CLEC7A, LEPR, ITGAX, IL12B, HIPK1, CSF2RA, IL27RA	2.04133	1	1	1
GO:0002230~positive regulation of defense response to virus by host	3	1.34529	0.0491884	MAVS, IL12B, CGAS	8.38364	1	1	1

## Sheet: FD PIGS = MICE GOTERM BP DIR
Term	Count	%	PValue	Genes	Fold Enrichment	Bonferroni	Benjamini	FDR
GO:0045087~innate immune response	23	13.5294	6.32975e-10	CSF1, PRKDC, CD180, IFI35, NMI, MEFV, PML, WFDC3, MARCO, IRAK1, TRIM5, ADGRB1, TLR8, TRIM59, TLR7, TRIM38, NLRP1, TRIM31, TLR5, TLR4, TLR3, SLAMF1, MBL2	5.13696	7.41214e-07	7.14591e-07	6.99335e-07
GO:0006954~inflammatory response	20	11.7647	1.22048e-09	TRAF3IP2, CSF1, CD180, ITGB2, MEFV, SELE, SELP, IL1RL1, IL18RAP, IRAK2, TLR8, TLR7, NLRP1, ITGB6, LGALS9, TRIM31, TLR5, TLR4, TLR3, NFE2L2	5.89385	1.42918e-06	7.14591e-07	6.99335e-07
GO:0002224~toll-like receptor signaling pathway	6	3.52941	1.9041e-06	IRAK1, TLR8, TLR7, TLR5, TLR4, TLR3	28.2905	0.00222722	0.000743233	0.000727365
GO:0050729~positive regulation of inflammatory response	9	5.29412	2.7385e-06	IL1RL1, IL16, TLR7, IFI35, NMI, NLRP1, MEFV, TLR4, TLR3	10.23	0.00320165	0.000801696	0.00078458
GO:0043123~positive regulation of canonical NF-kappaB signal transduction	11	6.47059	1.4516e-05	TRAF3IP2, IRAK1, TRIM5, IRAK2, HUWE1, TLR8, TLR7, TRIM38, LGALS9, TLR4, TLR3	6.03612	0.0168548	0.00339966	0.00332708
GO:0032729~positive regulation of type II interferon production	7	4.11765	3.30747e-05	EBI3, TLR8, TLR7, LGALS9, TLR4, TLR3, SLAMF1	11.425	0.0379906	0.00645508	0.00631726
GO:0007157~heterophilic cell-cell adhesion via plasma membrane cell adhesion molecules	6	3.52941	3.91707e-05	SELP, CXADR, SELE, SCARF1, PVR, ICAM1	15.5886	0.0448337	0.0065527	0.00641281
GO:0051607~defense response to virus	10	5.88235	0.000118371	PLSCR1, CXADR, TRIM5, TLR8, TLR7, TBKBP1, NLRP1, TRIM31, TLR3, IFIT3	5.28246	0.129441	0.0164263	0.0160756
GO:0007155~cell adhesion	15	8.82353	0.000126248	TROAP, ITGB2, INPPL1, AATF, L1CAM, SELE, ICAM1, SELP, ADGRE1, ACAN, ADGRB1, COL6A6, ITGB6, TLR3, SLAMF1	3.41611	0.137436	0.0164263	0.0160756
GO:0032757~positive regulation of interleukin-8 production	6	3.52941	0.000153492	TLR8, TLR7, LGALS9, TLR5, TLR4, TLR3	11.7514	0.164524	0.0172952	0.016926
GO:0070555~response to interleukin-1	5	2.94118	0.000172877	GCLC, IRAK1, IRAK2, LGALS9, SELE	17.6816	0.183278	0.0172952	0.016926
GO:1901224~positive regulation of non-canonical NF-kappaB signal transduction	6	3.52941	0.000177235	TLR7, IFI35, NMI, LGALS9, TLR4, TLR3	11.4006	0.187436	0.0172952	0.016926
GO:0031297~replication fork processing	5	2.94118	0.000214028	WRN, FANCM, KHDC3L, BOD1L1, ATRX	16.7509	0.221708	0.019279	0.0188674
GO:0051092~positive regulation of NF-kappaB transcription factor activity	7	4.11765	0.000359673	IL18RAP, IRAK1, TRIM5, IRAK2, TRIM38, LGALS9, TLR4	7.42625	0.343776	0.0300841	0.0294418
GO:0071260~cellular response to mechanical stimulus	6	3.52941	0.000406762	GCLC, TLR8, TLR7, TLR5, TLR4, TLR3	9.54804	0.378994	0.0317546	0.0310766
GO:0006979~response to oxidative stress	7	4.11765	0.00050751	GCLC, WRN, ANGPTL7, TXNRD1, TP53, MBL2, NFE2L2	6.96211	0.448131	0.0371434	0.0363504
GO:0070936~protein K48-linked ubiquitination	6	3.52941	0.000892851	MYCBP2, HUWE1, NMI, TRIM38, TRIM31, DTX4	8.04045	0.648658	0.0615017	0.0601886
GO:0032727~positive regulation of interferon-alpha production	4	2.35294	0.00118777	TLR8, TLR7, TLR4, TLR3	18.8603	0.751348	0.0724996	0.0709518
GO:0032755~positive regulation of interleukin-6 production	6	3.52941	0.0012288	TLR8, IL16, TLR7, LGALS9, TLR4, TLR3	7.48866	0.763027	0.0724996	0.0709518
GO:0007252~I-kappaB phosphorylation	3	1.76471	0.00123825	TLR7, TLR4, TLR3	54.5602	0.765639	0.0724996	0.0709518
GO:0046718~symbiont entry into host cell	6	3.52941	0.00152037	PLSCR1, CXADR, ITGB6, PVR, ICAM1, SLAMF1	7.13872	0.83165	0.0847787	0.0829688
GO:0034142~toll-like receptor 4 signaling pathway	4	2.35294	0.00162069	IRAK1, IRAK2, NMI, TLR4	16.9743	0.850336	0.0862648	0.0844231
GO:0032731~positive regulation of interleukin-1 beta production	5	2.94118	0.00176489	TLR8, NLRP1, LGALS9, MEFV, TLR4	9.64448	0.873626	0.0870509	0.0851924
GO:0045089~positive regulation of innate immune response	4	2.35294	0.00178413	PLSCR1, TLR8, IFI35, NMI	16.4267	0.876447	0.0870509	0.0851924
GO:0007159~leukocyte cell-cell adhesion	4	2.35294	0.00195751	SELP, ITGB2, SELE, ICAM1	15.9134	0.899188	0.09169	0.0897325
GO:0031663~lipopolysaccharide-mediated signaling pathway	4	2.35294	0.00275443	IRAK1, IRAK2, CD180, TLR4	14.1452	0.960438	0.124055	0.121407
GO:0007249~canonical NF-kappaB signal transduction	4	2.35294	0.0032176	IRAK1, IRAK2, TLR8, TLR7	13.4008	0.977037	0.139548	0.136569
GO:0007254~JNK cascade	5	2.94118	0.00372331	ATF2, IRAK1, TLR7, TLR4, TLR3	7.85847	0.987325	0.155714	0.15239
GO:0032728~positive regulation of interferon-beta production	4	2.35294	0.00457524	TLR8, TLR7, TLR4, TLR3	11.8425	0.995345	0.184745	0.180801
GO:0032496~response to lipopolysaccharide	6	3.52941	0.00485941	SELP, THBD, IRAK1, LGALS9, SELE, TLR4	5.45602	0.996668	0.189679	0.185629
GO:0032722~positive regulation of chemokine production	4	2.35294	0.00520139	IL1RL1, TLR7, TLR4, TLR3	11.3162	0.997772	0.190338	0.186275
GO:0032735~positive regulation of interleukin-12 production	4	2.35294	0.00520139	IL16, LGALS9, TLR4, TLR3	11.3162	0.997772	0.190338	0.186275
GO:0032689~negative regulation of type II interferon production	4	2.35294	0.00553282	IL1RL1, LGALS9, TLR4, SLAMF1	11.0702	0.998492	0.196331	0.19214
GO:0032880~regulation of protein localization	5	2.94118	0.00631387	KHDC3L, TRIM5, MYCBP2, INPPL1, TRIM38	6.77166	0.999399	0.217457	0.212815
GO:0002755~MyD88-dependent toll-like receptor signaling pathway	3	1.76471	0.00675711	IRAK1, IRAK2, TLR4	23.8701	0.999644	0.226073	0.221247
GO:0007179~transforming growth factor beta receptor signaling pathway	5	2.94118	0.00838847	LTBP2, LTBP3, ITGB6, TP53, PML	6.24055	0.999948	0.272858	0.267033
GO:0032695~negative regulation of interleukin-12 production	3	1.76471	0.00948267	TLR8, MEFV, SLAMF1	20.1011	0.999986	0.300114	0.293706
GO:0006281~DNA repair	8	4.70588	0.00981281	MDC1, WRN, FANCM, BOD1L1, ATRX, CNTRL, HUWE1, KAT7	3.36125	0.99999	0.30239	0.295934
GO:0009615~response to virus	5	2.94118	0.0115514	TLR8, NMI, ITGB6, APOB, IFIT3	5.68336	0.999999	0.346837	0.339433
GO:0140374~antiviral innate immune response	4	2.35294	0.0143008	NLRP1, TRIM31, IFIT3, MBL2	7.83429	1	0.418656	0.409718
GO:0010628~positive regulation of gene expression	10	5.88235	0.0147137	ATF2, DNMT1, PLSCR1, CSF1, LGALS9, APOB, TP53, TLR4, TLR3, NFE2L2	2.60342	1	0.420237	0.411266
GO:1904562~phosphatidylinositol 5-phosphate metabolic process	2	1.17647	0.0155469	PIKFYVE, MTMR3	127.307	1	0.433461	0.424207
GO:0060907~positive regulation of macrophage cytokine production	3	1.76471	0.0161363	TLR7, TLR4, TLR3	15.2769	1	0.439432	0.43005
GO:0046597~host-mediated suppression of symbiont invasion	3	1.76471	0.0173925	TRIM5, TRIM59, TRIM31	14.6893	1	0.462877	0.452994
GO:0006909~phagocytosis	4	2.35294	0.018773	CD93, ITGB2, TLR4, SLAMF1	7.07262	1	0.483772	0.473444
GO:0098609~cell-cell adhesion	6	3.52941	0.0190039	SELP, CD93, IGDCC4, ITGB2, ITGB6, ICAM1	3.89716	1	0.483772	0.473444
GO:0010332~response to gamma radiation	3	1.76471	0.0200247	PRKDC, TP53, PML	13.6401	1	0.492239	0.48173
GO:0002244~hematopoietic progenitor cell differentiation	4	2.35294	0.0201772	ATF2, ZFAT, PRRC2C, TP53	6.88147	1	0.492239	0.48173
GO:0002730~regulation of dendritic cell cytokine production	2	1.17647	0.02323	TLR4, TLR3	84.8715	1	0.514982	0.503988
GO:0001959~regulation of cytokine-mediated signaling pathway	2	1.17647	0.02323	IRAK1, IRAK2	84.8715	1	0.514982	0.503988
GO:0034158~toll-like receptor 8 signaling pathway	2	1.17647	0.02323	TLR8, TLR7	84.8715	1	0.514982	0.503988
GO:1990144~intrinsic apoptotic signaling pathway in response to hypoxia	2	1.17647	0.02323	ATF2, TP53	84.8715	1	0.514982	0.503988
GO:0070374~positive regulation of ERK1 and ERK2 cascade	6	3.52941	0.0233083	MARCO, LGALS9, TLR4, HCRTR1, ICAM1, SLAMF1	3.69006	1	0.514982	0.503988
GO:0045944~positive regulation of transcription by RNA polymerase II	17	10	0.0261473	ATF2, PRKDC, ATRX, TET1, FOXN4, USF3, BCL9, PLSCR1, ASXL3, ZFAT, TLR7, TP53, TLR4, TLR3, PELP1, NFE2L2, TAF1	1.79604	1	0.56701	0.554905
GO:0045824~negative regulation of innate immune response	3	1.76471	0.028831	TRAFD1, NMI, DTX4	11.233	1	0.613838	0.600733
GO:0051091~positive regulation of DNA-binding transcription factor activity	4	2.35294	0.0297865	ATF2, TRIM5, TRIM38, TRIM31	5.92126	1	0.622857	0.60956
GO:0030330~DNA damage response, signal transduction by p53 class mediator	3	1.76471	0.0320521	ATRX, TP53, PML	10.6089	1	0.658473	0.644415
GO:0006974~DNA damage response	7	4.11765	0.036373	MDC1, ATF2, WRN, PRKDC, BOD1L1, TP53, TAF1	2.84713	1	0.708607	0.693478
GO:0033627~cell adhesion mediated by integrin	3	1.76471	0.0371341	ITGB2, ITGB6, ICAM1	9.79286	1	0.708607	0.693478
GO:0002218~activation of innate immune response	3	1.76471	0.0371341	TRIM5, PRKDC, NLRP1	9.79286	1	0.708607	0.693478
GO:0002826~negative regulation of T-helper 1 type immune response	2	1.17647	0.038418	IL1RL1, LGALS9	50.9229	1	0.708607	0.693478
GO:0002360~T cell lineage commitment	2	1.17647	0.038418	PRKDC, TP53	50.9229	1	0.708607	0.693478
GO:0002326~B cell lineage commitment	2	1.17647	0.038418	PRKDC, TP53	50.9229	1	0.708607	0.693478
GO:0018107~peptidyl-threonine phosphorylation	3	1.76471	0.0388924	ATF2, PRKDC, TAF1	9.54804	1	0.708607	0.693478
GO:0098586~cellular response to virus	4	2.35294	0.0393334	ATF2, TLR7, LGALS9, TLR3	5.30447	1	0.708607	0.693478
GO:0045454~cell redox homeostasis	3	1.76471	0.042502	GCLC, TXNRD1, NFE2L2	9.09337	1	0.748386	0.732409
GO:0006338~chromatin remodeling	11	6.47059	0.0428197	PIKFYVE, MTMR3, IRAK1, MAST4, PRKDC, ATRX, HUWE1, TET1, BAZ2A, PML, TAF1	2.04137	1	0.748386	0.732409
GO:0045815~transcription initiation-coupled chromatin remodeling	3	1.76471	0.0443521	ATF2, KAT7, TP53	8.8819	1	0.763769	0.747463
GO:0010571~positive regulation of nuclear cell cycle DNA replication	2	1.17647	0.0459238	DBF4, ATRX	42.4357	1	0.76824	0.751839
GO:0002322~B cell proliferation involved in immune response	2	1.17647	0.0459238	CD180, TLR4	42.4357	1	0.76824	0.751839
GO:0007596~blood coagulation	4	2.35294	0.0468304	THBD, ANGPTL7, ANGPTL1, F5	4.94397	1	0.772372	0.755882
GO:0006661~phosphatidylinositol biosynthetic process	3	1.76471	0.04814	PIKFYVE, MTMR3, INPPL1	8.48715	1	0.782943	0.766228
GO:0007165~signal transduction	17	10	0.0493392	TXNRD1, NRG2, PVR, ARHGAP32, CACNA1I, IL1RL1, IRAK1, IRAK2, IL2RB, ADGRB1, TLR8, TLR7, NLRP1, APOB, SRGAP1, TLR4, TLR3	1.6546	1	0.791455	0.774558

## Sheet: FD MICE = HUMANS GOTERM BP_DIR
Term	Count	%	PValue	Genes	Fold Enrichment	Bonferroni	Benjamini	FDR
GO:0006338~chromatin remodeling	15	9.09091	0.000980037	CIITA, KDM4C, PHC1, SRCAP, KMT2C, HUWE1, DDX21, PTPRJ, BRCA2, MTMR4, PTPRZ1, NFKBIZ, ALPK3, MORC2, MARK2	2.78368	0.664555	1	1
GO:0045893~positive regulation of DNA-templated transcription	14	8.48485	0.00397972	CIITA, ZFHX3, AFAP1L2, TRIM52, NOTCH1, SRCAP, AIRE, NCOA6, ARNT, BRCA2, HMGN5, TBX10, VHL, RNF187	2.49622	0.988231	1	1
GO:0050982~detection of mechanical stimulus	3	1.81818	0.00517676	PECAM1, PKD1L2, PKD1	27.2801	0.996917	1	1
GO:0006958~complement activation, classical pathway	4	2.42424	0.00587667	C6, MASP2, CD46, CD55	10.8347	0.998592	1	1
GO:0045944~positive regulation of transcription by RNA polymerase II	19	11.5152	0.00608383	CIITA, ZFHX3, KDM4C, NOTCH1, EGR4, AIRE, NCOA6, KMT2C, DDX21, ARNT, PKD1, DCN, FOSL1, ADCYAP1, THAP3, MTF1, ZFAT, NFKBIZ, FIZ1	2.00733	0.998884	1	1
GO:0097435~supramolecular fiber organization	3	1.81818	0.00852785	ADAMTS3, LTBP2, MAPT	21.2179	0.999928	1	1
GO:0071456~cellular response to hypoxia	5	3.0303	0.0247161	ANGPT4, NOTCH1, VHL, FMN2, CPEB2	4.51444	1	1	1
GO:0070507~regulation of microtubule cytoskeleton organization	3	1.81818	0.0272724	MAPT, PHLDB2, MARK2	11.5734	1	1	1
GO:0048709~oligodendrocyte differentiation	3	1.81818	0.0337133	NOTCH1, PTPRZ1, PTPRJ	10.3222	1	1	1
GO:0045087~innate immune response	10	6.06061	0.0349797	FGA, LAG3, TRIM52, C6, DDX21, MASP2, ZC3HAV1, CD46, CD55, OASL	2.23346	1	1	1
GO:0051607~defense response to virus	6	3.63636	0.0408294	ZBP1, RTP4, TRIM52, DDX21, ZC3HAV1, OASL	3.16947	1	1	1
GO:0030010~establishment of cell polarity	3	1.81818	0.0443521	PHLDB2, PKD1, MARK2	8.8819	1	1	1
GO:0050727~regulation of inflammatory response	4	2.42424	0.0446211	ZBP1, SEMA7A, SELE, BIRC3	5.04187	1	1	1
GO:0007409~axonogenesis	4	2.42424	0.0446211	NOTCH1, PTPRZ1, ANK3, ADCY1	5.04187	1	1	1
GO:0045345~positive regulation of MHC class I biosynthetic process	2	1.21212	0.0459238	CIITA, HSPH1	42.4357	1	1	1
GO:1900037~regulation of cellular response to hypoxia	2	1.21212	0.0459238	VHL, USP19	42.4357	1	1	1
GO:0007596~blood coagulation	4	2.42424	0.0468304	ANGPT4, MMRN1, PTPRJ, F5	4.94397	1	1	1
GO:0006325~chromatin organization	6	3.63636	0.0491871	MDC1, HMGN5, KDM4C, SRCAP, KMT2C, BCORL1	3.00726	1	1	1
