# Supplementary material for: Verification and comparison of pig, mouse, and human genome similarities: use of manual assembly and analyses
Source: BMC Genomics. 2025 Dec 18;27:85. doi: 10.1186/s12864-025-12388-x (PMC12831279; doi:10.1186/s12864-025-12388-x)
Supplement: Supplementary file 12 — Supplementary Material 12: Table S12. Comparison of Genes with Low 5' and or 3 Conservation Between Humans and Pigs. [file 12864_2025_12388_MOESM12_ESM.xlsx]

## Sheet: Sheet1
Table 12S. Comparison of Genes with Low 5'and/or 3' Conservation Between Human and Pigs
Low 5'	Low 3'	Low 5 and Low 3'
ABCG2	ACAA2	ACAD9
ACAD9	ACAD9	ACADL
ACADL	ACADL	ACSF3
ACSF3	ACADSB	ANXA3
ADARB1	ACP3	APOL6
ANXA3	ACSF3	ARL11
APOL6	ACTC1	BAG2
ARL11	ACTR8	BID
BAG2	ADA2	BRD3OS
BID	ADIPOQ	BRF1
BMP2K	ADIRF	CALML5
BRD3OS	ADORA3	CBR4
BRF1	AFG2A	CCR6
CALML5	AGPAT6	CD300C
CAMSAP2	AIMP1	CD99
CBR4	AKR1C1	CHKA
CCR6	ALPI	CLDN14
CD300C	AMER3	CXCL16
CD99	ANKLE1	DCLRE1C
CHKA	ANXA3	DECR2
CHRNA3	APOL2	DGKQ
CLDN14	APOL6	EIF2AK2
CLDN23	ARHGAP45	EXO5
CXCL16	ARL11	GIMAP1
DCLRE1C	ARMC6	GIMAP6
DECR2	ARPIN	GSTK1
DGKQ	ARSD	HSH2D
EIF2AK2	ATG4B	IDI1	Feature	Number of comparisons	Peercentage
ERN2	B3GALT6	INMT	Low 5'UTR Conservation	98	0.0120231
EXO5	B3GAT2	INTS11	Low 3'UTR Conservation	415	0.050914
FDFT1	BAAT	KCNE1	Low 5' and 3' UTR Conservation	69	0.00846522
FHL2	BAG2	KRBOX4	Combined Low 5' or 3'	444	0.0544718
GIMAP1	BCL2L13	LAMP3	Total	8151
GIMAP6	BDH2	LIG4	Overall Conservation	0.945528
GLB1L3	BHLHA15	MC1R
GPR35	BID	MCM4
GSTK1	BNIP3	MCOLN3
GTF3C6	BOK	MRPL57
HSH2D	BRD3OS	NATD1
IDI1	BRF1	NSMCE3
IDO2	BSG	OPRL1
INMT	BTG1	OR2C3
INTS11	C1orf116	OR2T2
KCNE1	CALML5	OR6C74
KRBOX4	CARHSP1	OR8G1
LAMP3	CASP10	OXCT1
LIG4	CBR4	PARVG
LPAR6	CCNA2	PLAAT5
MC1R	CCR6	PRKAR1B
MCM4	CD101	PVRIG
MCOLN3	CD209	RBCK1
MLKL	CD300C	RBPJL
MRAP2	CD46	SELENOH
MRPL57	CD55	SHARPIN
NATD1	CD59	SMIM22
NLRP11	CD93	TCEANC
NMNAT3	CD96	TCEANC2
NPY2R	CD99	TGS1
NQO2	CDH4	TLR2
NSMAF	CDKN2A	TMEM129
NSMCE3	CHID1	TMEM40
OPRL1	CHKA	TP53I11
OR2C3	CHRNA2	TP73
OR2T2	CIDEB	TRIM16
OR6C74	CLDN14	UPP1
OR8G1	CLDN19	ZMAT5
OXCT1	CLDN6	ZNF345
PARVG	CLDN9	ZNF510
PLAAT5	CLEC2D
PLSCR1	CLN6
PRKAR1B	CNDP2
PVRIG	COL20A1
RBCK1	COPS8
RBPJL	CRP
SDK1	CRX
SELENOH	CSNK1D
SHARPIN	CTC1
SLBP	CTF1
SLC25A26	CXCL16
SMIM22	CYP20A1
TCEANC	CYP4F2
TCEANC2	CYP51A1
TGS1	DAPK3
TLR2	DCLRE1C
TMEM129	DCN
TMEM40	DCTN5
TP53I11	DDX19A
TP73	DECR1
TRIM16	DECR2
UBE2T	DFFB
ULK1	DGKQ
UPP1	DHCR7
VENTX	DHFR
ZMAT5	DNASE2
ZNF345	DNPEP
ZNF510	DPY19L4
ZNF75D	DTYMK
	DZIP1
	EEF1A1
	EIF2AK2
	ELAVL4
	ENTPD1
	EPHB2
	ERCC6L2
	EXO5
	F2RL3
	F9
	FAAH2
	FADS2
	FAM234B
	FANCC
	FASTKD2
	FBXW5
	FCN1
	FCRLB
	FECH
	FGD2
	FGF22
	FGF23
	FKBP4
	FLCN
	FOLH1
	FOXI2
	FRMD1
	FUT3
	FXN
	GABRD
	GART
	GATD3
	GGCX
	GIMAP1
	GIMAP6
	GJB2
	Gm47640
	GNL3L
	GPIHBP1
	GPR17
	GRAP
	GRID2IP
	GRM4
	GSTK1
	HACD4
	HAGH
	HEATR3
	HEBP2
	HRH4
	HS1BP3
	HSH2D
	HSPA5
	HSPH1
	HUS1
	HYPK
	IAPP
	ICOSLG
	IDI1
	IDO1
	IFIT1
	IFRD1
	IL17RA
	IL2RB
	ILF3
	INMT
	INTS11
	INTS2
	IPO9
	IRAK4
	IRF4
	JMJD4
	KCNE1
	KDM8
	KIF1C
	KLHL5
	KRBOX4
	KTI12
	LAMP3
	LIAS
	LIG4
	LMF1
	Low 3'
	LRG1
	LSM3
	MAB21L4
	MAP1LC3C
	MAPK13
	MAVS
	MBD3
	MC1R
	MCEMP1
	MCM4
	MCOLN3
	MED16
	METRN
	METRNL
	MFSD11
	MFSD2B
	MGMT
	MIEF2
	MLPH
	MLYCD
	MMP17
	MOB2
	MOGAT2
	MPRIP
	MRGBP
	MRPL57
	MS4A7
	NANOG
	NANOS1
	NAP1L4
	NATD1
	NCAPD3
	NCLN
	NDUFA10
	NFE2L3
	NIN
	NME6
	NMNAT1
	NMT2
	NNT
	NPBWR2
	NQO1
	NSMCE3
	NUDCD3
	NXPH3
	OLR1
	OPRL1
	OR2C3
	OR2T2
	OR4D9
	OR5AN1
	OR6C74
	OR7D4
	OR8G1
	OTULINL
	OXCT1
	P2RY11
	PABIR3
	PANK1
	PANK3
	PARP15
	PARVG
	PAX4
	PCBP2
	PCDHB6
	PCYT2
	PDCD2
	PEAK3
	PERP
	PEX10
	PEX26
	PFKL
	PHLDA3
	PIK3C3
	PLAAT5
	PLCG1
	PLEKHG4B
	PLIN5
	PMPCA
	PMS2
	PODLX2
	POFUT2
	POLR1B
	PPARA
	PPIA
	PPIF
	PPP1R3G
	PRKAR1B
	PRKCZ
	PRKN
	PROK1
	PRR11
	PRXL2A
	PSMA5
	PTGDR2
	PTGES
	PVR
	PVRIG
	PYCR3
	RAB11FIP4
	RAB40B
	RAET1E
	RAP1B
	RBCK1
	RBPJL
	RCBTB2
	RFNG
	RHEB
	RNASEH1
	RNASET2
	RNF112
	RNF212
	RNF8
	RNPEPL1
	RPL14
	RPL32
	RPL37
	RPLP1
	RPS3
	SARM1
	SDHC
	SELENOH
	SERPIND1
	SF3A1
	SH3BP2
	SH3GLB1
	SHARPIN
	SIRPB2
	SKA2
	SLAMF8
	SLC19A3
	SLC25A10
	SLC25A33
	SLC25A4
	SLC28A3
	SLC2A1
	SLC30A8
	SLC35A5
	SLC38A9
	SLC41A3
	SLC6A19
	SLCO1A2
	SLCO1B3
	SMIM22
	SNAP47
	SNCA
	SNIP1
	SNX29
	SNX8
	SOAT1
	SPPL2B
	SPRY3
	STAR
	STIM2
	STN1
	STX11
	SULT1B1
	SULT1C4
	SUMO2
	SYTL5
	TBXA2R
	TCEANC
	TCEANC2
	TESPA1
	TGS1
	THOC5
	TLR2
	TMEM129
	TMEM40
	TMIGD3
	TNFRSF21L*
	TNFRSF9
	TNFSF14
	TNFSF9
	TNIP3
	TOLLIP
	TOMM22
	TP53
	TP53I11
	TP73
	TPPP
	TRAPPC9
	TREM1
	TRIM16
	TRIM31
	TRIM65
	TRIOBP
	TRIP13
	TSFM
	TSPAN11
	TSPAN3
	TSPAN6
	TSSK1B
	TTC23L
	TUBA8
	UBA2
	UBE2G2
	UBE2V2
	UBL4A
	ULK2
	UNK116*
	UNK41*
	UNK42*
	UNK43*
	UPP1
	UQCC3
	UQCRQ
	URB1
	USP22
	USP35
	USP46
	VIPR2
	WNT3A
	XRCC2
	XRCC5
	YWHAZ
	ZBP1
	ZC3H8
	ZFP82
	ZMAT5
	ZNF134
	ZNF235
	ZNF25
	ZNF250
	ZNF264
	ZNF264L*
	ZNF268
	ZNF324
	ZNF345
	ZNF347
	ZNF414
	ZNF501
	ZNF510
	ZNF554
	ZNF566
	ZNF594
	ZNF84

## Sheet: Low 3' REACTOME
Term	Count	%	PValue	Genes	Fold Enrichment	Bonferroni	Benjamini	FDR
R-HSA-1430728~Metabolism	80	19.7044	8.32609e-05	PANK3, ACAA2, RPL32, MOGAT2, PANK1, RPLP1, NDUFA10, SLC2A1, MED16, CNDP2, FADS2, ACADL, NNT, BSG, SUMO2, RPL37, UPP1, MLYCD, SULT1C4, GSTK1, ENTPD1, PCYT2, ADIPOQ, ACAD9, FAAH2, SDHC, BAAT, PLAAT5, INMT, DCN, PSMA5, FOLH1, BDH2, PRKAR1B, PIK3C3, SLC25A10, HAGH, PPARA, GART, FXN, IDO1, PTGES, IDI1, DTYMK, FECH, LIAS, HACD4, FUT3, OXCT1, TGS1, SLCO1B3, RPS3, SLC19A3, RPL14, PLCG1, ARSD, DECR2, CBR4…	1.50282	0.0857724	0.089672	0.089672
R-HSA-556833~Metabolism of lipids	33	8.12808	0.00177119	IDI1, ACAA2, MOGAT2, MED16, HACD4, FADS2, ACADL, OXCT1, TGS1, SLCO1B3, SUMO2, MLYCD, DECR2, ARSD, CBR4, DECR1, PCYT2, CHKA, CYP4F2, AKR1C1, CYP51A1, FAAH2, BAAT, PLAAT5, ACSF3, BDH2, STAR, SLCO1A2, PIK3C3, ALPI, DHCR7, PPARA, PTGES	1.76964	0.85181	0.953785	0.953785
R-HSA-8978868~Fatty acid metabolism	12	2.95567	0.00489924	FADS2, ACAA2, ACADL, CYP4F2, FAAH2, MLYCD, DECR2, ACSF3, CBR4, HACD4, PTGES, DECR1	2.70126	0.994955	1	1
R-HSA-8957322~Metabolism of steroids	11	2.70936	0.00529252	IDI1, STAR, TGS1, AKR1C1, SLCO1A2, SUMO2, SLCO1B3, CYP51A1, DHCR7, PPARA, BAAT	2.84597	0.996704	1	1
R-HSA-9609507~Protein localization	11	2.70936	0.0081476	UBL4A, GSTK1, PMPCA, PEX10, MLYCD, BAAT, DECR2, SLC25A4, FXN, TOMM22, PEX26	2.67244	0.999851	1	1
R-HSA-168256~Immune System	66	16.2562	0.0164671	FCN1, CALML5, IFIT1, PVR, TREM1, HEBP2, CASP10, OLR1, ACP3, CCR6, ICOSLG, ZBP1, CD96, FBXW5, CD93, RNASET2, MCEMP1, IRAK4, THOC5, YWHAZ, IL17RA, ARHGAP45, PSMA5, EEF1A1, IRF4, UBE2V2, PIK3C3, CD300C, RBCK1, CD46, PPIA, TP53, CD101, TLR2, PRKN, CRP, DCTN5, CTF1, RAP1B, PCBP2, CD59, PLCG1, CD99, CD55, TNFSF14, HSPA5, XRCC5, TNFRSF9, EIF2AK2, ADA2, UBE2G2, MAPK13, MAVS, PFKL, RAET1E, LRG1, KLHL5, CD…	1.29861	1	1	1
R-HSA-6798695~Neutrophil degranulation	21	5.17241	0.0181398	FCN1, CD93, CALML5, XRCC5, RNASET2, ADA2, MCEMP1, ARHGAP45, RAP1B, PSMA5, EEF1A1, HEBP2, PFKL, LRG1, TOLLIP, OLR1, CD59, ACP3, PPIA, CD55, TLR2	1.73954	1	1	1
R-HSA-162592~Integration of provirus	3	0.738916	0.0199731	XRCC5, LIG4, PPIA	13.2812	1	1	1
R-HSA-2426168~Activation of gene expression by SREBF (SREBP)	5	1.23153	0.0203302	IDI1, TGS1, CYP51A1, DHCR7, PPARA	4.74329	1	1	1
R-HSA-9033241~Peroxisomal protein import	6	1.47783	0.0203845	GSTK1, PEX10, MLYCD, BAAT, DECR2, PEX26	3.79463	1	1	1
R-HSA-5633008~TP53 Regulates Transcription of Cell Death Genes	5	1.23153	0.0237247	CASP10, PERP, BID, TP53, TP73	4.52769	1	1	1
R-HSA-5693532~DNA Double-Strand Break Repair	10	2.46305	0.0252479	CCNA2, DCLRE1C, XRCC5, XRCC2, SUMO2, RNF8, UBE2V2, HUS1, LIG4, TP53	2.37165	1	1	1
R-HSA-6803207~TP53 Regulates Transcription of Caspase Activators and Caspases	3	0.738916	0.0348579	CASP10, TP53, TP73	9.96091	1	1	1
R-HSA-420029~Tight junction interactions	4	0.985222	0.0350027	CLDN6, CLDN9, CLDN14, CLDN19	5.49567	1	1	1
R-HSA-9612973~Autophagy	9	2.21675	0.0358057	EEF1A1, PRKN, MAP1LC3C, RHEB, ATG4B, PIK3C3, SLC38A9, TOMM22, TUBA8	2.37479	1	1	1
R-HSA-114452~Activation of BH3-only proteins	4	0.985222	0.0381939	BID, TP53, YWHAZ, TP73	5.31248	1	1	1
R-HSA-73894~DNA Repair	15	3.69458	0.0413508	DCLRE1C, XRCC5, MGMT, XRCC2, RNF8, HUS1, LIG4, FANCC, ACTR8, CCNA2, SUMO2, UBE2V2, PMS2, COPS8, TP53	1.78404	1	1	1
R-HSA-6803205~TP53 regulates transcription of several additional cell death genes whose specific roles in p53-dependent apoptosis remain uncertain	3	0.738916	0.0465178	PERP, TP53, TP73	8.53792	1	1	1
R-HSA-162594~Early Phase of HIV Life Cycle	3	0.738916	0.0465178	XRCC5, LIG4, PPIA	8.53792	1	1	1
R-HSA-1655829~Regulation of cholesterol biosynthesis by SREBP (SREBF)	5	1.23153	0.0482853	IDI1, TGS1, CYP51A1, DHCR7, PPARA	3.62215	1	1	1
R-HSA-109606~Intrinsic Pathway for Apoptosis	5	1.23153	0.0482853	CDKN2A, BID, TP53, YWHAZ, TP73	3.62215	1	1	1
R-HSA-9673240~Defective gamma-carboxylation of F9	2	0.492611	0.0493906	F9, GGCX	39.8436	1	1	1
R-HSA-421270~Cell-cell junction organization	6	1.47783	0.0497652	CLDN6, CDH4, CLDN9, CLDN14, CLDN19, PVR	2.98827	1	1	1
R-HSA-391903~Eicosanoid ligand-binding receptors	3	0.738916	0.0528081	GPR17, TBXA2R, PTGDR2	7.96873	1	1	1
R-HSA-1632852~Macroautophagy	8	1.97044	0.0544201	PRKN, MAP1LC3C, RHEB, ATG4B, PIK3C3, SLC38A9, TOMM22, TUBA8	2.34374	1	1	1
R-HSA-166658~Complement cascade	5	1.23153	0.0567366	CRP, FCN1, CD59, CD46, CD55	3.4348	1	1	1
R-HSA-9748784~Drug ADME	7	1.72414	0.0575706	AKR1C1, SLCO1A2, SLCO1B3, BSG, SULT1C4, CNDP2, SLC28A3	2.5355	1	1	1
R-HSA-168249~Innate Immune System	36	8.867	0.0579926	FCN1, CRP, CALML5, TREM1, RAP1B, HEBP2, CASP10, PCBP2, OLR1, CD59, CCR6, PLCG1, ACP3, CD55, ZBP1, CD93, XRCC5, RNASET2, ADA2, MCEMP1, IRAK4, MAPK13, ARHGAP45, PSMA5, EEF1A1, PFKL, MAVS, LRG1, CD209, TOLLIP, SARM1, PIK3C3, CD46, PPIA, TP53, TLR2	1.34304	1	1	1
R-HSA-5654219~Phospholipase C-mediated cascade: FGFR1	3	0.738916	0.0593801	PLCG1, FGF23, FGF22	7.47068	1	1	1
R-HSA-418038~Nucleotide-like (purinergic) receptors	3	0.738916	0.0593801	GPR17, P2RY11, ADORA3	7.47068	1	1	1
R-HSA-5654221~Phospholipase C-mediated cascade; FGFR2	3	0.738916	0.0732986	PLCG1, FGF23, FGF22	6.64061	1	1	1
R-HSA-159418~Recycling of bile acids and salts	3	0.738916	0.0732986	SLCO1A2, SLCO1B3, BAAT	6.64061	1	1	1
R-HSA-156902~Peptide chain elongation	6	1.47783	0.0747678	EEF1A1, RPL32, RPLP1, RPL14, RPS3, RPL37	2.65624	1	1	1
R-HSA-2408522~Selenoamino acid metabolism	7	1.72414	0.0778554	AIMP1, RPL32, RPLP1, RPL14, RPS3, RPL37, INMT	2.34374	1	1	1
R-HSA-500792~GPCR ligand binding	18	4.4335	0.0804433	GPR17, P2RY11, VIPR2, PTGDR2, WNT3A, OPRL1, CXCL16, GRM4, MC1R, TBXA2R, ADORA3, HRH4, NPBWR2, IAPP, CCR6, CD55, PROK1, F2RL3	1.52918	1	1	1
R-HSA-156842~Eukaryotic Translation Elongation	6	1.47783	0.0863712	EEF1A1, RPL32, RPLP1, RPL14, RPS3, RPL37	2.54321	1	1	1
R-HSA-3232118~SUMOylation of transcription factors	3	0.738916	0.0881383	CDKN2A, SUMO2, TP53	5.97655	1	1	1
R-HSA-6803204~TP53 Regulates Transcription of Genes Involved in Cytochrome C Release	3	0.738916	0.0881383	BID, TP53, TP73	5.97655	1	1	1
R-HSA-5693571~Nonhomologous End-Joining (NHEJ)	5	1.23153	0.0901669	DCLRE1C, XRCC5, RNF8, UBE2V2, LIG4	2.92968	1	1	1
R-HSA-71291~Metabolism of amino acids and derivatives	15	3.69458	0.0903582	NQO1, RPL32, RPLP1, PYCR3, LIAS, ACADSB, INMT, AIMP1, PSMA5, FOLH1, RPS3, RPL14, SLC25A10, RPL37, IDO1	1.58951	1	1	1
R-HSA-425397~Transport of vitamins, nucleosides, and related molecules	4	0.985222	0.091957	SLCO1A2, SLCO1B3, SLC25A4, SLC28A3	3.70638	1	1	1
R-HSA-9692914~SARS-CoV-1-host interactions	6	1.47783	0.0925072	EEF1A1, MAVS, PCBP2, RPS3, PPIA, YWHAZ	2.49023	1	1	1
R-HSA-9711097~Cellular response to starvation	8	1.97044	0.0989616	FLCN, RPL32, RHEB, RPLP1, RPL14, RPS3, SLC38A9, RPL37	2.03025	1	1	1

## Sheet: Low 3' GO BP Direct
Term	Count	%	PValue	Genes	Fold Enrichment	Bonferroni	Benjamini	FDR
GO:0042149~cellular response to glucose starvation	8	1.97044	0.000139258	SH3GLB1, HSPA5, TSSK1B, SLC2A1, PIK3C3, UPP1, BHLHA15, TP53	6.97342	0.264923	0.307759	0.307759
GO:0043065~positive regulation of apoptotic process	17	4.18719	0.000836505	ZBP1, CDKN2A, BNIP3, DAPK3, TOMM22, FLCN, DDX19A, PDCD2, IAPP, BID, ZNF268, TP53, IDO1, TP73, BOK, PHLDA3, SNCA	2.62836	0.842676	0.859917	0.859917
GO:0090200~positive regulation of release of cytochrome c from mitochondria	5	1.23153	0.00182711	BNIP3, PPIF, CIDEB, BID, TP53	9.36246	0.982431	0.859917	0.859917
GO:0042981~regulation of apoptotic process	13	3.20197	0.00334704	PRKN, DAPK3, CIDEB, BCL2L13, MRGBP, CASP10, RPS3, PPIF, SARM1, TNFSF9, HS1BP3, TP53, BOK	2.70471	0.999394	0.859917	0.859917
GO:0001934~positive regulation of protein phosphorylation	12	2.95567	0.00348174	FLCN, MAVS, WNT3A, MOB2, ADIPOQ, CLDN19, CSNK1D, PPIA, FGF23, ZNF268, TRIM65, FGF22	2.8483	0.999551	0.859917	0.859917
GO:0010387~COP9 signalosome assembly	3	0.738916	0.00373183	TESPA1, WNT3A, COPS8	30.3344	0.999742	0.859917	0.859917
GO:0070534~protein K63-linked ubiquitination	6	1.47783	0.00384289	PRKN, CDKN2A, RNF8, UBE2V2, TRIM31, TRIM65	5.72347	0.999798	0.859917	0.859917
GO:0046718~viral entry into host cell	8	1.97044	0.00408953	CLDN6, ILF3, CD209, CLDN9, BSG, CD46, PVR, CD55	3.96528	0.999883	0.859917	0.859917
GO:0008637~apoptotic mitochondrial changes	4	0.985222	0.00421749	CDKN2A, PPIF, BID, SLC25A4	11.8958	0.999912	0.859917	0.859917
GO:0051402~neuron apoptotic process	7	1.72414	0.00441314	HSPA5, BNIP3, LIG4, BID, TP53, BOK, SNCA	4.53719	0.999943	0.859917	0.859917
GO:0048709~oligodendrocyte differentiation	5	1.23153	0.00481655	GPR17, RHEB, BNIP3, TPPP, BOK	7.22247	0.999977	0.859917	0.859917
GO:0006919~activation of cysteine-type endopeptidase activity involved in apoptotic process	7	1.72414	0.00530918	BCL2L13, CDKN2A, CASP10, PDCD2, BID, BOK, SNCA	4.36915	0.999992	0.859917	0.859917
GO:0009988~cell-cell recognition	3	0.738916	0.00552486	CD209, PCDHB6, FUT3	25.2786	0.999995	0.859917	0.859917
GO:0006915~apoptotic process	23	5.66502	0.00562817	ZBP1, SH3GLB1, TNFSF14, CDKN2A, FASTKD2, TNFRSF9, BNIP3, DAPK3, CIDEB, ZC3H8, AIMP1, BCL2L13, NME6, CASP10, RPS3, PDCD2, IAPP, BID, PPIA, TP53, TLR2, TP73, BOK	1.88769	0.999996	0.859917	0.859917
GO:0036297~interstrand cross-link repair	5	1.23153	0.00648339	DCLRE1C, ERCC6L2, RNF8, EXO5, FANCC	6.65228	0.999999	0.859917	0.859917
GO:0000723~telomere maintenance	6	1.47783	0.00654029	CTC1, STN1, DCLRE1C, XRCC5, HUS1, ACTR8	5.05573	0.999999	0.859917	0.859917
GO:0006805~xenobiotic metabolic process	8	1.97044	0.00712339	NQO1, SULT1B1, CYP4F2, AKR1C1, SLCO1A2, SLCO1B3, SULT1C4, SLC28A3	3.57928	1	0.859917	0.859917
GO:0090141~positive regulation of mitochondrial fission	4	0.985222	0.00778206	PRKN, BNIP3, MIEF2, DCN	9.62996	1	0.859917	0.859917
GO:0042157~lipoprotein metabolic process	4	0.985222	0.00778206	APOL6, OLR1, PPARA, APOL2	9.62996	1	0.859917	0.859917
GO:0016338~calcium-independent cell-cell adhesion via plasma membrane cell-adhesion molecules	4	0.985222	0.00778206	CLDN6, CLDN9, CLDN14, CLDN19	9.62996	1	0.859917	0.859917
GO:0007165~signal transduction	39	9.60591	0.00826114	RBPJL, VIPR2, CHRNA2, CALML5, METRNL, PRKCZ, CXCL16, RAP1B, ADORA3, SH3BP2, OR7D4, CCR6, GABRD, ICOSLG, PROK1, TNFSF14, METRN, ADIPOQ, ADA2, CSNK1D, IRAK4, YWHAZ, ARHGAP45, TMIGD3, AIMP1, HSH2D, MAVS, RHEB, TOLLIP, MOB2, IL2RB, SARM1, TNFSF9, ULK2, IAPP, GRAP, PTGES, F2RL3, TLR2	1.53682	1	0.869386	0.869386
GO:0070301~cellular response to hydrogen peroxide	6	1.47783	0.0091348	NQO1, BNIP3, PPIF, RPS3, FXN, MAPK13	4.66683	1	0.890103	0.890103
GO:0007596~blood coagulation	7	1.72414	0.00926352	ENTPD1, F9, GGCX, SERPIND1, CYP4F2, CD59, F2RL3	3.88902	1	0.890103	0.890103
GO:2000378~negative regulation of reactive oxygen species metabolic process	4	0.985222	0.0100658	PRKN, BNIP3, TP53, PLIN5	8.79257	1	0.926894	0.926894
GO:0000422~mitophagy	5	1.23153	0.0108736	PRKN, MAP1LC3C, CDKN2A, BNIP3, ULK2	5.74515	1	0.961227	0.961227
GO:1901224~positive regulation of NIK/NF-kappaB signaling	6	1.47783	0.0130915	TNFSF14, RPS3, EIF2AK2, RBCK1, ZNF268, TLR2	4.27245	1	1	1
GO:0006302~double-strand break repair	6	1.47783	0.0154462	XRCC5, RNF8, LIG4, ACTR8, TRIP13, TP53	4.09924	1	1	1
GO:0044598~doxorubicin metabolic process	3	0.738916	0.0157314	AKR1C1, CBR4, SULT1C4	15.1672	1	1	1
GO:1990000~amyloid fibril formation	4	0.985222	0.0173205	PRKN, CDKN2A, IAPP, SNCA	7.22247	1	1	1
GO:0031648~protein destabilization	5	1.23153	0.0179855	PRKN, CDKN2A, KDM8, IAPP, SNCA	4.9566	1	1	1
GO:0070585~protein localization to mitochondrion	3	0.738916	0.018979	PRKN, MAVS, SARM1	13.7884	1	1	1
GO:0031334~positive regulation of protein complex assembly	5	1.23153	0.0217444	SH3GLB1, GNL3L, RPS3, TPPP, BID	4.68123	1	1	1
GO:0046902~regulation of mitochondrial membrane permeability	3	0.738916	0.0224812	BNIP3, PPIF, SLC25A4	12.6393	1	1	1
GO:0034379~very-low-density lipoprotein particle assembly	3	0.738916	0.0224812	SOAT1, FECH, CIDEB	12.6393	1	1	1
GO:0006954~inflammatory response	16	3.94089	0.0234717	CRP, CD96, LIAS, PRKCZ, IL17RA, TMIGD3, AIMP1, TBXA2R, TOLLIP, ADORA3, TNIP3, HRH4, OLR1, TRIM31, IDO1, TLR2	1.88999	1	1	1
GO:0000209~protein polyubiquitination	10	2.46305	0.0239524	PSMA5, PRKN, NQO1, FBXW5, CDKN2A, TMEM129, UBE2V2, PEX10, RBCK1, UBE2G2	2.40749	1	1	1
GO:0009303~rRNA transcription	3	0.738916	0.0262268	BRF1, POLR1B, TP53	11.6671	1	1	1
GO:0033235~positive regulation of protein sumoylation	3	0.738916	0.0262268	CDKN2A, TOLLIP, UBA2	11.6671	1	1	1
GO:0007584~response to nutrient	5	1.23153	0.0274519	NQO1, SLC6A19, TBXA2R, OXCT1, ADIPOQ	4.35839	1	1	1
GO:0010508~positive regulation of autophagy	6	1.47783	0.0288692	SH3GLB1, FLCN, BNIP3, ULK2, TRIM65, DCN	3.48671	1	1	1
GO:0002931~response to ischemia	5	1.23153	0.0290054	NQO1, GJB2, PPIF, MLYCD, TP53	4.28452	1	1	1
GO:0010739~positive regulation of protein kinase A signaling	3	0.738916	0.0302048	MC1R, ADIPOQ, IAPP	10.8337	1	1	1
GO:0010745~negative regulation of macrophage derived foam cell differentiation	3	0.738916	0.0302048	CRP, ADIPOQ, PPARA	10.8337	1	1	1
GO:0016310~phosphorylation	8	1.97044	0.0304158	DTYMK, PFKL, PANK3, NME6, CHKA, PANK1, TOLLIP, EPHB2	2.67853	1	1	1
GO:0050873~brown fat cell differentiation	4	0.985222	0.0312915	LRG1, BNIP3, ADIPOQ, METRNL	5.77798	1	1	1
GO:0017148~negative regulation of translation	6	1.47783	0.0314288	DHFR, NANOS1, ILF3, DAPK3, RPS3, EIF2AK2	3.40836	1	1	1
GO:1901215~negative regulation of neuron death	5	1.23153	0.0322661	PRKN, NMNAT1, WNT3A, PPARA, SNCA	4.14404	1	1	1
GO:0006303~double-strand break repair via nonhomologous end joining	4	0.985222	0.0336511	DCLRE1C, XRCC5, RNF8, LIG4	5.61748	1	1	1
GO:0032736~positive regulation of interleukin-13 production	3	0.738916	0.0344046	IRF4, PRKCZ, IL17RA	10.1115	1	1	1
GO:1901029~negative regulation of mitochondrial outer membrane permeabilization involved in apoptotic signaling pathway	3	0.738916	0.0344046	ACAA2, SLC25A4, BOK	10.1115	1	1	1
GO:2001244~positive regulation of intrinsic apoptotic signaling pathway	4	0.985222	0.0361006	FLCN, BID, TP53, BOK	5.46565	1	1	1
GO:0007190~activation of adenylate cyclase activity	4	0.985222	0.0361006	TMIGD3, P2RY11, VIPR2, ADORA3	5.46565	1	1	1
GO:0034599~cellular response to oxidative stress	6	1.47783	0.0369633	NQO1, GJB2, MGMT, FANCC, PPIA, SNCA	3.26176	1	1	1
GO:0006695~cholesterol biosynthetic process	4	0.985222	0.0386392	IDI1, ACAA2, CYP51A1, DHCR7	5.32182	1	1	1
GO:0042129~regulation of T cell proliferation	3	0.738916	0.0388161	CD209, TNFSF9, BID	9.47949	1	1	1
GO:0090399~replicative senescence	3	0.738916	0.0388161	CTC1, CDKN2A, TP53	9.47949	1	1	1
GO:0006631~fatty acid metabolic process	6	1.47783	0.0430603	PPARA, BAAT, DECR2, ACADSB, ACSF3, SNCA	3.12726	1	1	1
GO:0071479~cellular response to ionizing radiation	4	0.985222	0.0439811	MGMT, HUS1, LIG4, TP53	5.05573	1	1	1
GO:0043967~histone H4 acetylation	4	0.985222	0.0496702	MRGBP, IRF4, USP22, TRIM16	4.81498	1	1	1
GO:0032465~regulation of cytokinesis	4	0.985222	0.0496702	SH3GLB1, FLCN, PIK3C3, RAB11FIP4	4.81498	1	1	1
GO:0032733~positive regulation of interleukin-10 production	4	0.985222	0.0496702	IRF4, CD46, PRKCZ, TLR2	4.81498	1	1	1
GO:0006414~translational elongation	3	0.738916	0.0532223	EEF1A1, TSFM, RPLP1	7.98273	1	1	1
GO:0010165~response to X-ray	3	0.738916	0.0532223	XRCC2, LIG4, TP53	7.98273	1	1	1
GO:0010823~negative regulation of mitochondrion organization	2	0.492611	0.0580271	FLCN, IAPP	33.7049	1	1	1
GO:0051097~negative regulation of helicase activity	2	0.492611	0.0580271	IFIT1, TP53	33.7049	1	1	1
GO:2000269~regulation of fibroblast apoptotic process	2	0.492611	0.0580271	XRCC2, TP53	33.7049	1	1	1
GO:1904466~positive regulation of matrix metallopeptidase secretion	2	0.492611	0.0580271	BSG, TLR2	33.7049	1	1	1
GO:1990144~intrinsic apoptotic signaling pathway in response to hypoxia	2	0.492611	0.0580271	BNIP3, TP53	33.7049	1	1	1
GO:0035794~positive regulation of mitochondrial membrane permeability	2	0.492611	0.0580271	HEBP2, TP53	33.7049	1	1	1
GO:0045471~response to ethanol	6	1.47783	0.0608044	NQO1, TBXA2R, OXCT1, MGMT, ADIPOQ, PPARA	2.83499	1	1	1
GO:0070936~protein K48-linked ubiquitination	5	1.23153	0.0608795	PRKN, RNF8, UBE2G2, TRIM31, TRIM65	3.37049	1	1	1
GO:0045071~negative regulation of viral genome replication	4	0.985222	0.0620584	MAVS, ILF3, EIF2AK2, IFIT1	4.39629	1	1	1
GO:0010506~regulation of autophagy	5	1.23153	0.0633082	PRKN, LAMP3, DAPK3, PIK3C3, BOK	3.32614	1	1	1
GO:0090201~negative regulation of release of cytochrome c from mitochondria	3	0.738916	0.0637104	PRKN, PPIF, FXN	7.22247	1	1	1
GO:0000423~macromitophagy	3	0.738916	0.0637104	PRKN, ATG4B, TP53	7.22247	1	1	1
GO:0032211~negative regulation of telomere maintenance via telomerase	3	0.738916	0.0637104	CTC1, STN1, GNL3L	7.22247	1	1	1
GO:0032496~response to lipopolysaccharide	7	1.72414	0.0643311	NQO1, CD96, GJB2, LIAS, IDO1, TLR2, SNCA	2.47483	1	1	1
GO:0060546~negative regulation of necroptotic process	3	0.738916	0.0691934	RBCK1, SLC25A4, BOK	6.89418	1	1	1
GO:0008285~negative regulation of cell proliferation	15	3.69458	0.0700155	BTG1, CDKN2A, TNFRSF9, EIF2AK2, TMIGD3, ADORA3, CLDN19, IAPP, COPS8, TP53I11, ZNF268, TP53, PTGES, TLR2, TP73	1.65943	1	1	1
GO:0045087~innate immune response	19	4.6798	0.0726643	ZBP1, CHID1, CRP, NQO1, XRCC5, RNASET2, EIF2AK2, IRAK4, TREM1, IL17RA, MAVS, CD209, TOLLIP, PCBP2, SARM1, TRIM31, CD46, CD55, TLR2	1.53204	1	1	1
GO:0006412~translation	9	2.21675	0.0728103	AIMP1, EEF1A1, RPL32, RPLP1, RPL14, RPS3, EIF2AK2, RPL37, MRPL57	2.05889	1	1	1
GO:0009792~embryo development ending in birth or egg hatching	3	0.738916	0.0748246	USP22, HUS1, FXN	6.59443	1	1	1
GO:0001836~release of cytochrome c from mitochondria	3	0.738916	0.0748246	BID, TP53, BOK	6.59443	1	1	1
GO:0006635~fatty acid beta-oxidation	4	0.985222	0.075731	ACAA2, BDH2, ADIPOQ, DECR1	4.04458	1	1	1
GO:1904155~DN2 thymocyte differentiation	2	0.492611	0.0766133	LIG4, CCR6	25.2786	1	1	1
GO:1901532~regulation of hematopoietic progenitor cell differentiation	2	0.492611	0.0766133	EIF2AK2, PDCD2	25.2786	1	1	1
GO:0046683~response to organophosphorus	2	0.492611	0.0766133	AKR1C1, TRIM16	25.2786	1	1	1
GO:1903659~regulation of complement-dependent cytotoxicity	2	0.492611	0.0766133	CD59, CD55	25.2786	1	1	1
GO:0097039~protein linear polyubiquitination	2	0.492611	0.0766133	SHARPIN, RBCK1	25.2786	1	1	1
GO:0070830~bicellular tight junction assembly	4	0.985222	0.0793401	CLDN6, CLDN9, CLDN14, CLDN19	3.96528	1	1	1
GO:0010906~regulation of glucose metabolic process	3	0.738916	0.0805961	PRKN, ADIPOQ, MLYCD	6.31966	1	1	1
GO:0008203~cholesterol metabolic process	5	1.23153	0.0816967	STAR, SOAT1, FECH, CLN6, APOL2	3.04562	1	1	1
GO:0019233~sensory perception of pain	4	0.985222	0.0830228	MC1R, OPRL1, IAPP, PTGES	3.88902	1	1	1
GO:0051726~regulation of cell cycle	10	2.46305	0.0835011	RNF112, MRGBP, CDKN2A, RHEB, ACTR8, TP53, PRR11, ZNF268, SMIM22, TP73	1.89353	1	1	1
GO:0010628~positive regulation of gene expression	16	3.94089	0.0838309	PRKN, CRP, CDKN2A, WNT3A, ACTC1, LAMP3, DGKQ, RPS3, CLDN19, IAPP, EPHB2, CD46, FGF23, TP53, FGF22, TLR2	1.57992	1	1	1
GO:0051262~protein tetramerization	3	0.738916	0.0865002	TP53, TP73, SNCA	6.06687	1	1	1
GO:0016925~protein sumoylation	4	0.985222	0.0867776	RNF212, NSMCE3, SUMO2, UBA2	3.81564	1	1	1
GO:0007005~mitochondrion organization	5	1.23153	0.0902994	PRKN, SHARPIN, MIEF2, SLC25A33, FXN	2.93938	1	1	1
GO:0048714~positive regulation of oligodendrocyte differentiation	3	0.738916	0.0925294	RHEB, TLR2, TP73	5.83353	1	1	1
GO:0051607~defense response to virus	9	2.21675	0.0937684	ZBP1, MAVS, ILF3, BNIP3, PCBP2, EIF2AK2, TRIM31, IFIT1, TLR2	1.94451	1	1	1
GO:0070245~positive regulation of thymocyte apoptotic process	2	0.492611	0.0948336	ZC3H8, TP53	20.2229	1	1	1
GO:0042360~vitamin E metabolic process	2	0.492611	0.0948336	NQO1, CYP4F2	20.2229	1	1	1
GO:1902109~negative regulation of mitochondrial membrane permeability involved in apoptotic process	2	0.492611	0.0948336	ACAA2, BNIP3	20.2229	1	1	1
GO:0048102~autophagic cell death	2	0.492611	0.0948336	SH3GLB1, BNIP3	20.2229	1	1	1
GO:2000467~positive regulation of glycogen (starch) synthase activity	2	0.492611	0.0948336	PPP1R3G, ADIPOQ	20.2229	1	1	1
GO:0045923~positive regulation of fatty acid metabolic process	2	0.492611	0.0948336	ADIPOQ, PPARA	20.2229	1	1	1
GO:0043066~negative regulation of apoptotic process	16	3.94089	0.0968733	NQO1, HSPA5, MGMT, BNIP3, PAX4, EIF2AK2, YWHAZ, PRKCZ, HYPK, ACTC1, IL2RB, PPIF, ZNF268, TP53, FXN, SNCA	1.54965	1	1	1
GO:0042110~T cell activation	4	0.985222	0.09846	HSH2D, TNFSF14, IRF4, ICOSLG	3.61124	1	1	1
GO:0072332~intrinsic apoptotic signaling pathway by p53 class mediator	3	0.738916	0.0986766	PERP, TP53, BOK	5.61748	1	1	1
GO:0034341~response to interferon-gamma	3	0.738916	0.0986766	SLC30A8, SNCA, CXCL16	5.61748	1	1	1
GO:0043123~positive regulation of I-kappaB kinase/NF-kappaB signaling	8	1.97044	0.0999999	PRKN, MAVS, SHARPIN, CASP10, TSPAN6, ADIPOQ, RBCK1, IRAK4	2.03245	1	1	1
